# Supplementary material for: Genome-Wide Identification, Evolutionary Expansion, and Expression Profile of Homeodomain-Leucine Zipper Gene Family in Poplar (Populus trichocarpa)
Source: PLoS One. 2012 Feb 16;7(2):e31149. doi: 10.1371/journal.pone.0031149 (PMC3281058; doi:10.1371/journal.pone.0031149)
Supplement: Table S1 — A complete list of Populus HD-ZIP gene sequences identified in the present study. The list comprises of 63 HD-ZIP sequences identified in this study. Amino acid sequences were deduced from their corresponding coding sequences and genomic DNA sequences were obtained from Phytozome (http://www.phytozome.net/poplar, release 2.1). (XLS) [file pone.0031149.s002.xls]

## Sheet: Protein
>PtrHox1
MFGDRQVMSNMGGNVVSSDTIYSLPIENPSFNFMSSMPFHTLSPIISKEGNGLVMPGKEEVESGSGCEQLEEKSGNEEES
SEQPPKKKRYHRHTARQIQEMEAMFKECPHPDDKQRMRLSHELGLKPRQVKFWFQNRRTQMKAQQDRSDNNILRAENESL
QNDNYRLQAELRNLICPDCGGQAMLGEIPFEDLRLEHARLREELERVCCIASRYGGRPIHSMSLGTCIDMMPMPMLPEPS
SFPEAGIVLMEEGEGLAMGLALSSMDELVKMCNANEPLWITNNENGKEVLNLEEHARMFPWPSNLKQNSSDMRTEATRDC
AVVIMNSINLVDAFLDANKWMELFPSIVARAKTVQVIKTGVCGASGSLHLMYAELQVLSPLVPTRETHFLRFCQQNVEEG
TWAIVDFPLDSFHDNIRPSFPLYRRRPSGCVIQDLPNGYSKLTWIEHAEIEDKPVHQIFSQYIYSGMAFGAHRWLAVLQR
QCERVASLMARNISDLGVIPSPEARKNMMRLAQRMIRTFSLNISTSSGQSWTALPDSHDGTVRIISREITEPGQPNGVIL
SAVSTTWLPYPHFLVFDLLRDEHRRSQLEVLSNGNALHEVAHIANGSHPGNCISLLRINVASNSSQHVDLMLQESCTDQS
GSLVVFTTVDVESIQLAMSGEDPSCIPLLPLGFVIVPVESSSSTVSEGNSMQSNSEDGNGNGHNNSGCLLTVGLQALAST
IPSAKLNFSSVTAINNHLCNTVNQITVALSNNTTTTSSCLDNSNAVGSCNEPTAAPKQQV
>PtrHox2
MDPGTHPLSSIQKNAYKRRFTDEQIKFLEFMFESESRPESRVKQQLASELGLEPRQVAIWFQNRRARLKTKQIEKEYSIL
KASYDVLASSFESLKREKQSLIIQLHKLKNRHVKQHGSRNCGNQLRSSRDGRFENKDTGSESKEKPSSPLDGNENEENRP
SSDNNGRNTVNMREEIDILNHTEQTDNSSQWWEFWS
>PtrHox3
MMAGKEDLGLSLSLSVPQNQHSLQLNLMPSLVPSTASSSLSGFHPQKPSWNVTFPSSDPNSNSYRAETRSLLRGIDVNRL
PSTADCEEEAGVSSPNSTISSISGKRSEREGINGDEHEMERASSHGISDEEDGETSRKKLRLSKDQAAILEESFKEHNTL
NPKQKMALAKQLGLRPRQVEVWFQNRRARTKLKQTEVDCEFLKRCCENLTEENRRLQKEVQELRALKLSPQFYMQMTPPT
TLTMCPSCERVAAPPTASSTVDARPHPHIGPTRHRPVPMNPWAPAAPVTRGPTPFDAIRPRS
>PtrHox4
MGVDMSNPPNSHIKDFFASPALSLSLAGIFRGANVCNGEAAASMEVEEGEEGSGGGRREETVEISSENSGPMRSKSDDDF
EGEGEHDHEDDDDGDDKNKKKKRKKYHRHTAEQIREMEALFKESPHPDEKQRQQLSKQLGLAPRQVKFWFQNRRTQIKAR
TLAIQERHENSLLKSEMDKLREDNKSMRETINKACCPNCGTATTSRDAALTSTEEQQLRIENAKLKAEVEKLRAVVGKSS
PGATASCSAGNEQENRSSLDFYTGIFGLDKSRIMETANQAMEELKKMATAGEPLWIRSVETGREILNYDEYTKVFGSEDS
SINGRPKRSIEASRETGVVFIDVPRLVQSFMDVDQWKEMFPCLISKAATVDVICNGEGASRNGAVQLMFAEVQMLTPMVP
TREVYFVRYCKQLNAEQWAIVDVSIDKVEDNIDASLVKCRKRPSGCIIEDKSNGHCKVIWVEHLQCQKSTVHTMYRTVVH
SGLTFGARHWMATLQLQCERLVFFMATNVPTKDSTGVATLAGRKSILKLAQRMTWSFCRAICASSYHTWNKVSSKTGEDI
RVSSRKNLNDPGEPVGVILCAVSSVWLPVVPHILFDFLRDEARRNEWDIMSNGGPVQTIANLIKGQDRGNAAAILKMKSK
ENNMWVLQDSCTNAYESMIVYAPVDTNGMQSVITGCDSSNLAILPSGFSILPDGHESRPLVITSRQEERSTEGGCLLTIA
FQILTNTSPTAKPTMESVDSINTLISCTLKNIKTSLQCEDS
>PtrHox5
MAMSCKDGKNPINMDNGKYVRYTPEQVEALERLYHDCPKPSSIRRQQLIRECPILSNIEPKQIKVWFQNRRCREKQRKEA
SRLQAVNRKLTAMNKLLMEENDRLQKQVSQLVYENGYFRQHTQNTTLASKDTSCESVVTSGQHHLTPQHPPRDASPAGLL
SIAEETLTEFLSKATGTAVEWVQMPGMKPGPDSIGIVAISHGCSGVGARACGLVGLEPTRVAEILKDRPSWFRDCRAVDV
LNVLPTANGGTIELLYMQLYAPTTLAPGRDFWLLRYTSVLEDGSLVVCERSLKNTQNGPSMPPVQHFVRAEMLPSGYLVR
PCEGGGSIIHIVDHMDLEPWSVPEVLRPLYESSTVLAQKTTMAALRQLRQIAQEASQSSVTNWGRRPAALRALSQRLSRG
FNEALNGFSDEGWSMIGNDGMDDVTILVNSSPDKLMGLNLSFSNGFPAVSSAVLCAKASMLLQAGIQNCFLSLQHLNVPP
AILLRFLREHRSEWADNNIDAYAAAAVKVGPCSLQGSRVGNFGGQVILPLAHTVEHEEFLEVIKLEGVCHSPEDAIMPRD
VFLLQLCCGMDENAVGTCAELIFAPIDATFADDAPLLPSGFRIIPLDSGKEASSPNRTLDLASALEVGAGNRASSDFSAN
SGCTRSVMTIAFEFAFESHMQEHVASMARQYIRSIISSVQRVALALSPSHQGSQAGLRSPLGTPEAQTLARWICQSYRNY
LGVELLKSSSEGSESILKTLWHHSDAIMCCSLKALPVFTFANQAGLDMLETTLVALQDITLEKIFDDHGRKTLCSEFPQI
MQQGFTCLQGGICLSSMGRPVSYERAVSWKVLNEEENAHCICFMFINWSFV
>PtrHox6
MELGLSLGDAATASKPFGFMEKSTKLTNKASLGFCMGLSIGQNHTPREDEDKEKHGNNDHKSDNTNTTTTAEANKRKGLT
VDTTDSPIQLDLLPNTPVPRNRNSSPTYVVYDNGNMSRGFDVNRFPAVMVHEDQADQDVAALSSSPPNSATSSFQMDFCM
YSSKGRSESHNEADQAERASSRASDEDENGSARKKLRLSKDQSAFLEESFKEHNTLTPKQKLALAKELNLRPRQVEVWFQ
NRRARTKLKQTEVDCEYLKRCCETLTEENRRLHKELQELRALKTSNPFYMQLPATTLTMCPSCERVATTSTSTAAATTTT
ATPTATAATTTTTTNNQNNTADPTSKTTGLSLGSTRPRFYPFSHTQTHPHQHTA
>PtrHox7
MALSIHSKDKHMDSSKYVRYTPEQVEALERVYTECPKPSSLRRQQLIRECPILSNIEPKQIKVWFQNRRCREKQRKEASR
LQTVNRKLTAMNKLLMEENDRLQKQVSHLVYENGFMRQQIQTASATTTDNSCESVVMSGQHQQQQNPTPQQPQRDANNPA
GLLAIAEETLAEFLSKATGTAVDWVQMIGMKPGPDSIGIVAVSRNCSGVAARACGLVSLEPTKVAEILKDRPSWFRDCRC
LDILSVIPTGSGGTIELIYMQTYAPTTLAAARDFWTLRYTTTLEDGSLVICERSLTSSTGGPTGPPPSSFIRAEMLPSGY
LIRPCEGSGSIIHIVDHVDLDVWSVPEVLRPLYESSKILAQKMTMAALRHIRQIAQETSGEIQYGGGRQPAVLRTFSQRL
CRGFNDAVNGFTDDGWSLLGSDGGDDVTIVINSSPNKFLGSQYNASMFPTFGGGVLCAKASMLLQNVPPALLVRFLREHR
SEWADYGVDAYSAACLKASPYAVPCARPGGFPSSQVILPLAHTMEHEEFLEVVRLEGHAFSPEDVALARDMYLLQLCSGV
DENAVGACAQLVFAPIDESFADDAPLLSSGFRVIPLDPKTDAPATTRTLDLASTLEVGPGGTRPASEADTNSYNLRSVLT
IAFQFSFENHMRDNVAAMARQYVRGVVGSVQRVAMAIAPSRLSSNVGPKTLPGSPEALTLAQWICRSYRIHTGGELFRVE
SQAGDALLKQLWHHSDAIMCCSLKTNASPVFTFANQAGLDMLETTLVALQDIMLDKILDEAGRKILCSEFSKITQQGFAY
LPAGICVSSMGRPVSYEQAVAWKVLNDDDSNHCLAFMFMNWSFV
>PtrHox8
MDFFNSQTQQKQQYLPKHNNKKRLTEDQVRLLERTFTTNKKLEPELKVQLANQLGVPPRQIAIWYQNKRARWKTQSLELD
YNTLQVRLENALADRRRLEREVVRLQEELWQAQQMVFAVNQETAAQPAVNFSCNSSCDDRGSSSLHEGVNGEVLQLEELY
ACLYGAGGGF
>PtrHox9
MKMNIFQMDMSESEEISQDQEISSDEEMMRPDITDASSVNGDGYSTDSDYSEIDDTENTESNRRKGVAFLMKSPKKSSKS
NNCQPPQLSPRSEVESVSSTNMPLEINDRASDLLMAVSVGSDANKKKINEMAVSAMDELVRKCLAGEPLWQHRQDCGLEI
LNEGEYIREFRPFDANAEKNFLQTEASRHIGFVRMDATSLVECLMDVKQWSSVFSNIVSRTTVLGVLSRGVAGNYNETLQ
VMKAEFHMPTPLVNIRESQFARYCKQIGPGTWGVVDVSLDSLFPYPLVIFRRRPSGCLIVEMPDGYSKVIWVEHVEVDNK
FVHRMFWPIVLPGFAFSAMRWVASIVRHCEPVGNIISTSLDSATIPRNGKTSVLRLARRMMRSFYHDNSASTDNFWVRIH
LCDGEDFRLMTKTIYALNGSPSSTLVFTTSLWVPPPPKRVFDFLRHGDSRNKLDLLARGYAVQEIMHIIKGESPENRVSI
MQVNSAPNQIEILYLQESYSHPTGSYVVYAPIDILTMGMMLGGGNSDLVNILPSGFVIHPDGPLRNGEETRGSLLTLAFH
IMDGSSTEDYLPAADSVNTIQKILTETATLIKTALLSDNL
>PtrHox10
MKRFNSSDPLAAFISISSSKEERTQKTNQGYSRDFQSMLDSLEEEDYSEAASHVGEKKRRLNLHQVKALEKNFEVENKLE
PERKLKLAGELGLQPRQVAIWFQNRRARWKTKQLERDYGTLKANYEALKLDYCNLEQKNEVLAQKVKELKAKLSEENVDS
SHSVKEEHRVSESDNNASVHSKNRDFSEKNNSSAITKDHSNISSSHELMNLFQLSDSRVILGNIYQVYQPHLMKPEEQSL
FSTEESCNFFSVDQAPTLHCYFPEH
>PtrHox11
MMGFGTTDDLCNTGLGLGLGSFHAEQENCSQSDHLFQPIKKDKLTLKYDLLLPSLTLGPSEEVYRSITKKTDADLQPQAS
SLSAVSSFSNSSIKKEREFGIGEEVDVERISSRLSDEDEEGSPRKKLRLTKEQSVILEDNFKDHSTLNPKQKQVLAEQLN
LRPRQVEVWFQNRRARSKLKQTEVDCELLKKCCETLTLENKRLQKELQELKSLKLASPVYMQLPAATLSMCPSCERICSG
SDQGSSTSTFTVGPKPNFYNPDTHSSAAC
>PtrHox12
MGDKNDGLGLSLSLGYATQRNHHQQPSLKLNLMPLASQNKHKKTSWTDLFQSPDRTCDTRLFQRGIDMNRVPAAVADCDD
ETGVSSPNSTLSSLISGKRSEREQIGEETEAERASCSRGSDDEDGGDASRKKLRLSKEQSSVLEENFKEHNTLNPKEKLA
LAKQLNLRPRQVEVWFQNRRARTKLKQTEVDCEYLKTCCENLTEENRRLLKEVQELRALKLSPQLYMHMNPPTTLTMCPS
CKRVVSSASSSSAAVVSSALAPIASTPQPQRPVPINPWAAMPIHHRTFDAPASSS
>PtrHox13
MSFGGFLENTSPGGGGARIVADILYNNNNNMPTGAIAQTRLVSPSITKSMFNSPGLSLALQQPNIDGQGDITRMAENFET
SVGRRSREEEHESRSGSDNMDGASGDDQDAADNPPRKKRYHRHTPQQIQELEALFKECPHPDEKQRLELSRRLCLETRQV
KFWFQNRRTQMKTQLERHENSLLRQDNDKLRAENMSIRDAMRNPSCSNCGGPAIIGDMSLEEQHLRIENARLKDELDRVC
ALAGKFLGRPISSLASSLSPPTNSSLELAVGSNGFAGLSTIATTLPLGPHFEGGISGALSMVTQTRLATAGVTGIDRSVE
RSMFLELALAAMDELVKMVQTDEPLWIGSFEGGREILNHEGYLRTFTPCIGMKPSGFVSEASRETGMVIINSLALVETLM
DSNRWAEMFPCMIARTSTTDVIASGMGGTRNGSLQLMQAELHVLSPLVPVREVNFLRFCKQHAEGVWAVVDVSIDTIRDT
SGAPPTFVNCRRLPSGCVVQDMPNGYSKVTWVEHAQYDERQIHQLYRPVISSGMGFGAQRWIATLQRQCECLAILLSSNV
PSRDHTAITTSGRRSMLKLAQRMTDNFCAGVCASTVHKWNKLNAGNVDEDVRVMTRKSVDDPGEPPGIVLSAATSVWLPV
SPQRLFDFLRNERLRSEWDILSNGGPMQEMAHIAKGQDHGNCVSLLRASAMNANQSSMLILQETCIDAAGSLVVYAPVDT
PAMHVVMNGGDSAYVALLPSGFAIVPDGPGSRDPPSTNGGPTANNVGGQERVSGSLLTVAFQILVNSLPTAKLTVESVET
VNNLISCTVQKIKAALQCES
>PtrHox14
MFDGGEYSPSATEPFSCMNGVTTSRKKKNKNKRRFSDEQIKSLESMFESETRLEPRKKMQLAKELGLQPRQVAIWFQNKR
ARWKSKQLERDFSILRANYNSLASRFETLKKEKQALVIQLQKINDLMKKPGEEGECCGQGPAVNSIEGKSENADTTMGES
ETNPRLSIERPEHGLGVLSDEDSSIKAEYFELEEEPNLISMVEPADGSLTSQEDWGSLDSDRLFDQSSSDYQWWDFWA
>PtrHox15
MPAGVMIPARNMPSMIGVNGNVGGFGSSSGLALGQPNMMEGHEFHHLDMTHNTSEGDMTRIRDEEFDSTNTKSGSENQEG
ASGDDQDPRPKKKRYHRHTQHQIQEMEAFFKECPHPDDKQRKELSRELGLEPLQVKFWFQNKRTQMKTQHERHENTQLRN
ENEKLRADNMRYREALSNASCPNCGGPTAIGEMSFDEHHLRLENTRLREEIDRISAIAARYVGKPVVNYPVLSPPMPPRP
VDLGVGNFGGQPGLGGDIYEAGDLLRSISAPTEADKPMIIELAVAAMEELIRMAQMDEPLWMNSLDGIDAVLNEDEYIRI
FPHGIGPKPTGFKCEASRESAVVIMNHINLVEYLMDVNQWSTLFSGIVSRALTLEVLSTGVAGNYNGALQVMTAEFQLPT
PLVPTRESYYVRYCKQHADGTWAVVDVSLDSIRPGPAARCRRRPSGCLIQEMPNGYSKVTWVEHVEVDDRGVHNLYKHLV
SSGHAFGAKRWVATLNRQCERLASAMATNIPAGDAGVITNQEGRKSMMKLAERMVISFCAGVSASTAHTWTTLSGTGADD
VRVMTRKSVDDPGRPPGIVLSAATSFWLPVPPKRVFDFLRDENTRNEWDILSNGGVVQEMAHIANGRDTGNCVSLIRVNS
ANSSQSNMLILQESCTDQTASFVIYAPVDIVAMNVVLNGGDPDYVALLPSGFAIFPDGTAAHGVGMDESGSTGGSLLTVA
FQILVDSVPTAKLSLGSVATVNNLIACTVERIKASLSCESA
>PtrHox16
MEMSCKDGKQPIMDNGKYVRYTPEQVEALERLYHDCPKPSSIRRQQLIRECPILSNIEPKQIKVWFQNRRCREKQRKEAS
RLQAVNRKLSAMNKLLMEENDRLQKQVSQLVYENGYFRQHTHNTPLATKDTSCESVVTSGQHHLTPQHPPRDASPAGLLS
IAEETLTEFLSKATGTAVEWVQMPGMKPGPDSSGIVAISHGCAGVGARACGLVGLEPTRVAEILKDRPSWFRDCRAVDVL
NVLPTANGGTIELLYMQLYAPTTLAPGRDFWLLRYTSVLEDGSLVVCERSLKNTQNGPSMPPVQHFVRAEMLPSGYLVRP
CEGGGSIIHIVDHMDLEPWSVPEVLRPLYESSTVLAQKTTMVALRQLRQIAQEASQSNVTNWGRRPAALRALSQRLSRGF
NEALNGFSDEGWSMIGNDGMDDVTILVNSSPDKLMGSNLSFTNGFPAVSSAVLCAKASMLLQNVPPAILLRFLREHRSEW
ADNNIDAYAAAAVKVGPFSLQGSRVGSFGGQVILPLAHTIEHEEFLEVIKLEGVGHSPEDPIMPRDVFLLQLCCGMDENA
VGTCAELIFAPIDATFADDAPLLPSGFRIIPLDSGKEASSPNRTLDLAAALEVGPAGNRASSDHSANSGCTRSVMTIAFE
FAFESHMQEHVASMTRQYIRSIISSVQRVALALSPHLGSQAGLRSPLGTPEAQTLARWICQSYRSYLGVELLKSNGEGSE
SILKTLWHHSDAIMCCSLKALPIFTFANQAGLDMLETTLVALQDITLEKIFDDHGRKTLCSEFSQIMQQGFTCLQGGICL
SSMGRPVSYERAVAWKVLNEEENAHCICFMFINWSFV
>PtrHox17
MGVDMSNPPNSHIKDFFASPALSLSLAGIFRGANVSHSAAAGSVEVEEGDEGSGGGRREETVEISSETSGPMRSRSDDDL
EGEGEHDEDDGDGDGDDADKNKKKKRKKYHRHTAEQIREMEALFKESPHPDEKQRQQLSKQLGLAPRQVKFWFQNRRTQI
KAIQERHENSLLKTEMDKLREENKTMRETINKACCPNCGTATTSRGTALTTEEQQLRIENAKLKAEVEKLRVVIGKYSPG
ATASCSAENDQENRSSLDFYTGIFGLDKTRITEIANQAMEELKKMATAGEPLWIRSVETGREILNYDEYTKEFGSENSSN
NGRPKRSIEASRETRVVFVDLPRLVQSFMDVNRWKEMFPCLISKAATVDVICNGEGANRNGAVQLMFAEVQMLTPMVPTR
EVYFVRYCKQLNAEQWAIVDVSIDKVEDNIDASLVKCRKRPSGCIIEDKSNGHCKVIWVEHLECQKSAVHTMFRTVVHSG
LAFGARHWIATLQLQCERLVFFMATNVPTKDSTGVATLAGRKSILKLAQRMTWSFCRAIGASSYHTWSKVSSKTGEDIRI
SSRKNLNEPGEPVGLILCAVSSVWLPVPPHILFDFLRDEARRNEWDIMSNGGPVQATANLAKGQDRGNAVTILKMKSKEN
NMWVLQDSCTNAYESMVIYAPVDTNGMQSVINGCDSSNLAILPSGFSILPDGHESRPLVITSRQEEKSTEGGSLLTIAFQ
ILTNTSPTAKLTMESVESVNALISCTLKNIKTSLQCEDS
>PtrHox18
MMMAEKEDLGLSLSLSVPQNQHSLQFNLMPSLVPSTAASSLSGFNPQKPSWNATFPPSDQNSDPYRAETRSFLRGIDVNR
LPSTADCEEEAGVSSPNSTISSISGKRSEREGINGEEHEMERDYSRGISDEEDGDTSRKKLRLSKDQAAILEESFKEHNT
LNPKQKMALAKQLGLRPRQVEVWFQNRRARTKLKQTEVDCEFLKRCCENLTAENRRLQKEVQELRALKLSPQFYMQMTPP
TTLTMCPSCERVAVPPSASSTVDARSHPHMGPTPPHHRPIPINPWAPAAPITRGPTPFDVLRPRS
>PtrHox19
MFGDCQVMSNMGGNVVSSDNLYSSPIGNPNFSFMSSMPFHTFSPIIPKEENGLVMRGKEEMESGSGSEQLEDRSGNEQES
SEQPPKKKRYHRHTAAQIQEMEAMFKECPHPDDKQRMRLSQELGLKPRQVKFWFQNRRTQMKAQQDRSDNLILRAENESL
KNDNYRLQAELRNLICPNCGGQAMLGAIPFEELRLENARLRDELERVCCITSRYGGRQIHSMVPVPSFVPPSLDLDMNMY
SRPFPEYLGTCTDMMPVPVPVLEEPSSFPEAGVVLMEEGKGLAMELALSSMDELVKMCHANEPLWIRNIENGKEVLNLEE
HGRMFPWPSNLKQNSSETRTEATRDCAVVIMNSITLVDAFLDANKWMELFPSIVARAKTVQVITPGISGASGSLHLMYAE
LQVLSPLVPTRETYFLRFCHQNVEEGTWAIVDFPLDRLHDNIQPSFPLYKRHPSGCVIQDMPNGYSRVTWIEHAEIEEKP
VHQIFSQYVYSGMAFGAHRWLTVLQRQCERVASLMARNISDLGVIPSPEARKNMMRLAQRMIRIFSLNISSSSGQSWTGL
SDSYDDTVRITTRKITEPGQPNGVILSAVSTTWLPYPHYQVFDLLRDEHRRSQLELLSNGNALHEVAHIANGSHPGNCIS
LLRINVASNSSQHVELMLQECCTDQSGSLVVYTTVDVESIQLAMSGEDPSCIPLLPLGFVIVPVESSSAVSEGNSMPSNS
EDGNGHNNSGCLLTVGLQVLASTIPSAKLNLSSVTAINNHLCNTVNQITAALSSTTTTTTITTTSSCLDNGNAVGSCNIE
PTAASKQV
>PtrHox20
MDPGTHPLSSIQKNAYKRRFTDEQIKFLEFMFESESRPESRVKQQLASELGLEPRQVAIWFQNRRARLKTKQIEKEYSIL
KASYDVLASSFESLKREKQSLIIQLHKLKNRHVKQHGSRNCGNQLRSSRDGRFENKDTGSESKEKPSSPLDGNENEENRP
SSDNNGRNTVNMREEIDILNHTEQTDNSSQWWEFWS
>PtrHox21
MFQANMFEGHHMFDMASKSSENDSSKLKDDDYETKSGTETMEAQSGDDQDPSEQHPKKKRYHRHTQRQIQDMEAFFKECP
HPDDKQRKELSRELGLEPLQVKFWFQNKRTQMKAQHERSENSILKAENERLRVENNRYKEALRNASCPNCGGPAALGEMS
FDEQHLRIENVRLREEIDRISGIAAKYVGKPLSSLSNLSPHLPSRSLDLGVSNFGAQSGFVGEMFGATDLLRSVTGPTEA
DKSMIVEIAVAAMEELMRIAQAGEPLWIQGENNTEMLNEEEYLRTFTRGIGPKPLGMRSEASRESAVVIMNHVNLVEILM
DANQWSTIFCGIVSRAMTLEVLSTGVAGNYNGALQVMTAEFQVPSPIVPTRENYFVRYCKQHTDGTWAVVDVSLDSLRPS
LLSKCRRRPSGCLIQELPNGYSKVVWVEHIEVDDRSVQNIYRPLVNSGLAFGAKRWVGTLDRQCERLASSMAINIPSGDL
CVITTAEGRKSMLKLAERMVMSFCTGVGASTAHAWTTLSATGSDDVRVMTRKSMDDPGRPPGIVLSAATSFWIPVQSKRM
FDFLRDENHRSEWDILSNGGEVQEMAHIANGRDPGNCVSLLRVNSANSSQSNMLILQESCTDSTGSYVIYAPVDISAMNI
VLSGGDPDYVALLPSGFAILPDGPGYGSAGILDVGSGGSLLTVAFQILVDSVPTAKLSLGSVATVNSLIKCTVERIKAAV
MCDNA
>PtrHox22
MELSMGNNGGASGDEHEAASNSRNQGNKAYHRHSNQQIHQLEKFFKECPHPDENQRRQLSRELGLEAKQIKFWFQNKRTQ
KKAQSERADNSVLRLENERIQCENLAIIEALKNVICPACGGPPFGEEERQRSLQKLKQENARLKEEASLDSFNEHEKVST
LLTKYIGKSISQIDSLTPGAGSSHGVLTTNPGIDLERNPGLDNSQLVYKRRGILDMEKALMAETAASAADELVRLLRVNE
PLWIKSPSDGRYIIDRVGYEKLYPRDSHFKSSNARVESSKDSAMVIMPGMDLVDMFLDPNKWMDLFPTIVTKARTILLLE
AGTVGNRNGSLQMMYEQMHILSPLVPPREFYFLRLCQQLEPGEWVIADISYDFMRDGSPSRAWRLPSGCMIQDKSNGCSK
VTWVEHVEVDDRTQTHRLYRDLICGRSAYGAERWIASLRRICERLAFYKEETAAAREFGGVITSPEGRKSIVNLAHRMVK
IFFASLGMSGKLDFPQLSEVHNSGVRVAIRKNTEQGQPIGMVVSAATSLWLPLSPQNVFNFFKDEKSRIQWDILSNSNPV
HVISHISNGTNPGNCISITHPFIPTENNMLILQESCTDSSGSMVVYAPLDIPAMNMVIGGADSSIIPILPSGFVISGDGR
PDTGGDSSTSTSSTGADSGGSLLTVAFQILVAGPNVTSSTELNMESVATVNTLISTTVLKIKAALNCSNLG
>PtrHox23
MEVAPLHRESSSSGSINKHLTDDGKYVRYTAEQVEALERVYAECPKPSSLRRQQLIRECPILANIEPKQIKVWFQNRRCR
EKQRKESSRLQTVNRKLTAMNKLLMEENDRLQKQVSQLVCENGFMRQQLQTVTTDASCDSVVATPQHSLRDANNPAGLLS
IAEETLSEFLAKATGTALEWVQMPGMKPGPDSIGIFSISQRCGGVAARACGLVSLEPKKIAEILKDRSSWFRDCRNLEVF
TMFPAGNGGTIELVYSQIYAPTTLAPARDMWTLRYTTSLENGSLVVCERSLSGYGAGPDAAAAAQFVRAEMLPSGYLIRP
CEGGSIIHIVDHLNLQAWSVPEVLRPLYESSKAVAQKMTIAALRYVRQVAHETSGEVVYGLGRQPAVLRTFNQRLSRGFN
DAINGFNDDGWSLMNADGAEDVIIAVNSTKNLIGANNSAHSLSFLGGILCAKASMLLQNVHPAVLVCFLREHHAEWADFS
VDAYSAALWKAGSYAYPGMRPMRFTGSQITMPLGHTIEQEDLLEVIRLEGHSFAQEDAFVSQDIHLLQICSGIDENAVGA
CSELVFAPIDETFPDDAPLLPSGFRIISLESKAKDTQEVLTTNCTLDLTSSLEAGLAINHTAVDGSSCHSLRSVLTIAFQ
FPFESNLQDNVATMARQYVRSVISSVQRVAMAISPSGLSPVLGPKLSAGSPEALTLAHWICQSHRQVLLNYHLGAELLRS
DSVGGDSVLKHLWHHPDAILCCSLKSLPVFIFANQAGLDMLETTLVALQDITLDKIFNESGRQALYTEFAKLMQQGFACL
PAGICMSTMGRNVSYEQAVAWKVLSAEENAVHCIAFSFVNWSFL
>PtrHox24
MKRSLGSSDSLGALMSICPTTEEHSPRNSTHVYSREFQSMLNGLDEEGCVEESGGHVTEKKRRLSGDQVKALEKNFEVEN
KLEPERKVKLAQELGLQPRQVAVWFQNRRARWKTKQLERDYGVLKANYDSLKHNFDAIQQDNEALLKEIRELKAKLNEEN
TESNVSVKEEIILAESEDKVTEEDTPPLLDSLTASAEAKELNYENFNSSSSINNGLGASLFPDFKDGLSDSDSSAILNED
NSPNPAISSSGILQSQLMMSPPPSSSLKFNCSTSSSSPSTMNSFQFSKTYQTQFVKLEEHNFLSSEEACNFFSDEQPPTL
HWYCSDQWN
>PtrHox25
MNHKVEDHIALISQLYPGLYTQMVPKQGESKPRRRRKKNTGEGVSGARKRKLSAEQVNFLEMNFGDEHKLETERKDKLAS
DLGLDPRQVAVWFQNRRARWKNKKLEEEYTKLKTAHESIVVQKCQLESEVLKLKEQLSRTEKEIQRLSDRADRVSTNSPS
SSLSMAIEHPFLGEFAVLEGYGDAFYMPPENNYIPGMEWISQYM
>PtrHox26
MKRFNSSDSLAAFISITSSKEDRTQNTNQGYSRDFQAMLDSLEEEDYIEEANLGSEKKRRLTLHQVKALEKNFEVDNKLV
PERKLKLAEELCLQPRQVAIWFQNRRARWKTKQLERDYGTLKANYEALNLDYSNLEQKNEALAQKVKELKAKLREEIVDS
SHSVKEEYHVSESDNNASVHSQNHDFSEHKNSSAVTKDHSNVSSSNELMNCFNLTDSRAILGNRYQVYQPHLMKLEEQSL
FSAEESCNFFSVDQAPTLHCYFPEQ
>PtrHox27
MGCLDDGCSTGLVLGLGLIPLTDLESTSKPDDYSNRLIRPQIKPSLKFDHKPLTSTSFEPSLSLSIVAHDLLYRQASPDQ
SAVSSFSSGRVKRERDLGCEDIEVERISSRVSDEDEDGTNARKKLRLTKEQSALLEESFKQHSNLNPKQKEALARQLNLR
PRQVEVWFQNRRARTKLKQTEVDCEFLKKCCEALTDENRRLQKELQELKALKLAQPFYMHMPAATLTMCPSCERIGGGGD
GASKSSFSMVPKPHFYNTFTNPSAAC
>PtrHox28
MEEEGYCNTRLGLGLGGENYAPWPQKQKEKPVVRLDLSFTLCPDQDDSMNIDHHGKAEGTCFKSEEDEDYGNKRSDHSID
NSCMYGTGRKKLRLTKDQSSYLEESFRRHPTLNPAKKHALAEQLNLKPRQVEVWFQNRRARTKLKQTEADCELLKKCCES
LSNENRRLKRELQELRSQKTGRSSSSHSQLAKDLGTITKCPSCEESTTTDQNKM
>PtrHox29
MNMDNMDWNGNFRSFVSRPDQTSFNFLYNYAYDPQYPGMDMKHPAILAENAPNRFVPTALDKITSYESQEKKKRLTSDQL
ESLEKSFQEEIKLDPDRKMKLSRELGLQPRQIAVWFQNRRARWKAKQLERLYDNLKQEFDSVSKEKQKLQEEVMKLKAVV
REQATRKQVSTAGYTEISGEETVESTSVAAASRKLRGHSHHQNNAEHCNYLLNVDEYNPVSSPYWALLPSYP
>PtrHox30
MELALSLGDTSKPFKFLDKTPKLSSKDLGFCMGLGSGFTASTRSHDKLGSHENNHQEDERRVSSDPPLQLVLLPFSPVPR
RHQPPSKTRFPWLTDNLVSEPGSTEGSGRGFDVNRLSMDDADEGAALSSPNSAASSFQMDFGIRSGRGNKRDLEAIEASR
ASDDEENGLTRKKLRLSKDQSAFLEESFKEHSTLNPKQKLALAKQLNLRPRQVEVWFQNRRARTKLKQTEVDCEYLKRCC
ETLTKENRRLQKELQELRALKTSQPFYMQLPATTLTMCPSCERASNSTRRSITF
>PtrHox31
MDNGKYVRYTPEQVEALERLYHECPKPSSMRRQQLIRECPILSHIEPKQIKVWFQNRRCREKQRKEASRLQAVNRKLTAM
NKLLMEENDRLQKQVSQLVYENSYFRQQTQNATNLATTDTSCESVVTSGQHHLTPQHPPRDASPAGLLSIAEETLAQFLS
KATGTAVEWVQMPGMKPGPDSIGIVAISHGCTGVAARACGLVGLEPTRVAEILKDRPSWFRDCRAVDVVNALSTGSGGTI
ELLYMQLYAPTTLAPARDFWLLRYTSVLEDGSLVVCERSLNNTQNGPSMPPTQHFVRAEMLPSGYLIRPCEGGGSIIHVV
DHMDLEPWSVPEVLRPLYESSTLLAQKTTMAALRHLRQVSQEVSQPNVTGWGRRPAALRALSQRLSKGFNEAVNGFADEG
WSMLESDGIDDVTVLVNSSPAKMMGVNFSYANGFPSMSNAVLCAKASMLLQNVPPAILLRFLREHRSEWADSGIDAYAAA
AVKAGPCSLPMSRAGNFGGQVILPLAHTIEHEEASTSFMEVIKLENMGYREDMLMPGDVFLLQLCSGVDENAVGTCAELI
FAPIDASFSDDAPIIPSGFRIIPLDSGMDASSPNRTLDLASALEVGPAGNRASGDLSGRSGCTKSVMTIAFQFAFEMHLQ
ENVTSMARQYVRSIIASVQRVALALSPSHFGSHAGFRPPPGTPEAHTLARWICESYRCYLGVELLKNEGSESILKTLWHH
SDALMCCSLKTLPVFTFANQAGLDMLETTLVALQDITLEKIFDDNGRKTLYSEFPQIMQQGFMCLQGGICLSSMGRPVSY
ERAVAWKVLNEEESAHCICFMFINWSFV
>PtrHox32
MNSHLHHQSQSHGNHALKPRKKRLARDQLRLLETSFNANQTLKAEHKIELASQLGLTSRQVEIWYQNRRARNKNNAIEHD
YKNVQLELGNVMTENTRLEKQVSTLKYELNKVQQMILFGSTTSASALASVSGYSDEQANSTSPGNMICNWRDAGNDEIFP
VEELYTCLTGSGTQLWPLS
>PtrHox33
MKRSLGSSDSLGALMSICPSAEEHSPRNHTHVYSREFQSMLDGLDEEGCVEEAGGHVTEKKRRLSGDQVKALEKNFEVEN
KLEPERKVKLAQELGLQPRQVAVWFQNRRARWKTKQLERDYGVLKANYDSLKHNFDALQHDNEALLKEIRELKAKLNEEN
AESNVSVKEEIILAESEDKMPEEDTPALLDSVAASETKELNYETFNNHSSINIGLGASLFPDFKDGSSDSDSSAILNEDN
SPNPAISSSGILQSQLMMSPPPSSSLRFNCSASSSSPSSMNCFQFSKSYQTQFVKLEEHNFFSSEEACNFFSDEQPPSLP
WYSSDQWN
>PtrHox34
MSYKLEDHMALTSQLYPGVFTQMVPQQGESKPRRRRKKNKDADLSGARKRKLNEEQVNLLEMNFGNEHKLESERKDKLAS
ELGLDPRQVAVWFQNRRARWKNKKLEEEYTKLKTSHENIVVEKCQLESEVLKLKEQLSEAEKEIQRLSDRIDGVSTNSPS
SSLSMAMDPPFLGEFAMEGYEDAAFYMPPENNYIPGMEWINLYM
>PtrHox35
MGCLDDGCNTGLVLGLGFTTTNLENTSRPADNNKRLIKPQIKPLMTGFEPSLSLGLSAETYSLVDGKKGCEESIGAHDQL
YRQASPHSAVSSFSSGRVKRERDLSSEDIEVERVSSRVSDEDEDGSNARKKLRLTKEQSALLEESFKQHSTLNPKQKQAL
ARQLNLRPRQVEVWFQNRRARTKLKQTEMDCEFLKKCCETLTDENRRLQKELQDLKSLKMAQPFYMHMPAATLTMCPSCE
RIGGVGEGASKSPFSMATKPHFYNSFTNPSAAC
>PtrHox36
MAVSPSSISSLELTISMPGFSSSPPCPSSEVCAVKDLDINQLPSGTGEEEWITAGMEDEEESTNGGPPRKKLRLSKEQSR
LLEESFRQHHTLNPRQKEALALQLKLRPRQVEVWFQNRRARSKLKQTEMECEYLKRWFGSLTEQNRRLQREVEELRALKV
GPPTVMSPHSCEPLPASTLTMCPSCERVTTTGLDKGSTKTTTTAVATPTTAATLSSKVGTPALQSRQSSAAC
>PtrHox37
MTCNGMAFFPTNFMLQSSHDQDDHQPPTSLNPILPSCAPRDFHGVAPFLGKRSSMSFSGIDVCHEEGNGEDELSDDGSQA
GEKKRRLSMEQVKTLEKNFELGNKLEPERKMQLARALGLQPRQIAIWFQNRRARWKTKQLEIDYDLLKRQFDAVKAENNA
LQTQNQRLHAEILALKSREPTESINLNKETEGSCSNRSENSSDIKLDISRTPAIDSPLPNHHPTSRPFFPSSSIRPTGIA
QLNQNNSSRPDFQYQKMDHIVKEESLTNMLCSIEDQSGFWPWLEQQQFN
>PtrHox38
MACILVGTLPPSFLIPETYLLLLDVLRRIFPCASLQGAKSMVNFRNDGGDTVDMSFFQPHVKEESSDEDYDAHLKPSEKK
RRLTAAQVQFLEKSFEAENKLEPERKMQLAKELGLQPRQVAVWFQNRRARFKNKQLERDYDSLRISFDKLKADYDKLLLE
KQNLKNELLSLKEKLLSREESMESSEPFDVIHSPDAELEPMPDTVSENVSAIVPMVTPKQEESSAKNDVFNSDSPRSFLE
PRDCYRVFESDQPDFSQVEEDNLTRSFLPPPYFPKLYREPPASSRNFEFSAEDQPFWSWIF
>PtrHox39
MAMAVAPQHRESSGSGSLNKHLTDNGKYVRYTSEQVEALERVYAECPKPSSLRRQQLIRECPILANIEPKQIKVWFQNRR
CREKQRKESSRLQTVNRKLTAMNKLLMEENDRLQKQVSQLVCENGFMQQQLQTAPAAADASCDSAVTTPQHSLRDANNPA
GLLSLAEETLAEFLSKATGTAVDWVQMPGMKPGPDSVGIFAISQRCSGVAARACGLVSLEPTKLAEILKDRQSWFRDCRN
LEVFTVFPAGNGGTIELLYSQIYAPTTLAPARDFWTLRYTINLENGSLVVCERSLSGSGAGPNAAAAAQFVRAEMLPSGY
LIRPCEGGGSIIHIVDHLNLQAWSVPEVLRPLYESSKAVAQKVTITALRHVRQIAHETSGEVVYGLGRQPAVLRTFSQRL
SRGFNDAINGFNDDGWSLMNSDGAEDVIIAVNTTKNLISANNPAHSLSFLGGILCAKASMLLQNVPPAVLVRFLREHRSE
WADFSVDAYSAASLKAGSYAYPGMRSMRFTGSQIIMPLGHTIEQEELLEVIRLEGHSFAQEDAFVSRDIHLLQICSGIDE
NAVGACSELVFAPIDEMFPDDAPLLPSGFRVIPLESKTKDAQEALTTNRTLDLTSSLEVGPVTNHASVDGSSCHLRSVLT
IAFQFPFESNLQDNVATMARQYVRSVISSVQRVATAISPSGLNPALGPKLSAGSPEALTLAHWICQSYWQVLPQVSSCYH
LGAELLRSDSVGGDSVLKHLWHHPDAILCCSLEALPVFIFANQAGLDMLETTLVALQDITLDKIFDESGRKALFTDFAKL
MQQANNGFACLPAGICMSTMGRNVSYEQAVSWKVLAAEENTVHCIAFSFVNWSFL
>PtrHox40
MQNKREMELGLSLGDAATTSKPFGFMEKSTQLTNKVTSGFCMGLSIGTNHTLQEEDEDKDDHKLSNNIDHNSDNTNTRTA
TVQANKGTILTVDTSTDPPIQLDLLPNTPVPRNQNSILTLASDNGTNFEAGSSGNMSRGFDVNRFSAVMVHEDQADQDGA
TLSSSPPNSATSSFQMDFCIYSSKGGSGSNIEADQAERASSRASDEEENGSARKKLRLSKEQSSFLEESFKEHNTLTPKQ
KLALAKELNLRPRQVEVWFQNRRARTKLKQTEVDCEYLKRCCETLTEENRRLHKELQELRALKTSNPYYMQLPATTLTMC
PSCERVAAAATSATATTATTTTTNTQNNTTDPTSNTTGLSLSSSRPRFYPFSHTQTHPHQPKA
>PtrHox41
MTCNGMAFFPTNFMLQISHDQDDHQPPTSLNPILPSPQDFHGVASFIGKRSSMSFSGIDACHEEGNGEDELSDDGSQAGE
KKRRLNMEQVKTLEKNFELGNKLEPERKMQLARALGLQPRQIAIWFQNRRARWKTKQLEKDYDLLKRQFDAIKAENDALQ
AQNQKLHAEVISCKNLTHHRLAIEILTLKSREPTEPINLNKETEGSSSNRSENSSDIKLDISRTPAIDSPLSNHHPTSRS
FFPSSSSSIRPAGVAIRPTGVAQLFQTNPSRPDIQCQKIDQLVKEENLGNMFCSIEDQSGFWPWLEQQHFN
>PtrHox42
MAVSRSSSSSLELTMSMPGVCAVKDFDINQVPSGAAEEEWISAGMEDEEESTDGAPPRKKLRLSKEQSRLLEESFRQHHS
LNPRQKEALALQLKLRPRQVEVWFQNRRARSKLKQTEMECEYLKRWFGSLTEQNRRLQREVEELRALKVGPPTVISPHSR
EPLPASTLTMCPRCERVTTTGVDKGSTKTTRTAVANPTIAATLSSENGAPALQSRQSC
>PtrHox43
MFDSHHMLDMTPKSSENDLSKLKDDDYETKSGTETMEAPSGDDQDPSGQRPKKKRYHRHTQRQIQEMEAFFQECPHPDDK
QRKELSRELGLDPLQVKFWFQNKRTQMKAQHERSENSILKAENEKLRMENNRYKEALSSASCPNCGGPAALGEMSFDEQH
LRIENARLREEIDRISGIAAKYVGKPLSSLSNLSHHLPSRSLDLGVSNYGAHSGFVGEMFGATALLGAVTGPTEADKPMI
VEVAVAAMEELMRMAQAGEPLWIQGENNTEVLNEEEYLRTFTRGIGPRPLGMRSEASRESAVVIMSHVNLVEILMDANQW
STIFCGIVSRAMTLEVLSTGVAGNYNGALQVMTAEFQVPSPLVPTRENYFVRYCKQHTDATWAVVDVSLDSLCPSLMSKC
RRRSSGCLIQELPNGYSNVVWVEHTEVDDRSVHNIYRPLVNSGLAFGAKRWVGTLDRQCERLASSMAINIPTGDLCVITT
PEGRKSILKLAERMVMSFCTGVGASTAHTWTTLSATGSDDVRVMTRKSMDDPGRPPGIVLSAATSFWIPVPSKKVFDFLK
DENHRSEWDILSNGGQVQEMAHIANGRDPGNCVSLLRVNSTNSSQSNMLILQESCTDSTGSYVIYAPVDISAMNIVLSGG
DPDYVALLPSGFAILPDGPGYGPAGILDVGSGGSLLTVAFQILVDSVPSVKLSLGSVATVNSLIKCTVERIKAAVMCDNP
>PtrHox44
MALSMHSKDKQMDSSKYVRYTPEQVEALERVYTECPKPSSLRRQQLIRECPILCNIEPKQIKVWFQNRRCREKQRKESSR
LQTVNRKLTAMNKLLMEENDRLQKQVSHLVYENGYMRQQIQTASATATDNSCESVVMSGQHQQQQNPTPQQPQRDANNPA
GLLTIAEETLAEFLSKATGTAVDWVQMIGMKPGPDSIGIVAVSRNCSGVAARACGLVSLEPIKVAEILKDRPSWFRDCRC
LDIMSVIPTGSGGTIELIYMQTYAPTTLAAARDFWTLRYTTTLEDGSLVICERSLTSSTGGPTGPPSSSFVRADMLPSGY
LIRPCEGGGSIIHIVDHVDLDVWSVPEVLRPLYESSKILAQKMTMAALRYIRQIAQETSGEIQYGGGRQPAVLRTFSQRL
CRGFNDAVNGFTDSGWSLLDGDGGDDVTIVINSSPTKFLGSQYNASISPTFGGVLCAKASMLLQNVPPALLVRFLREHRS
EWADYGVDVYSAACLKASPYAVPCARPGGFPSSQVILPLAHTVEHEEFLEVVRLEGHAFSPEDVALAQDMYLLQLCSGVD
ENALGACAQLVFAPIDESFADDAPLLPSGFRVIPLDPKTDAPAATRTLDLASTLEVGPGGARPASEADTNSYNLRSVLTI
AFQFTFENHFRDNVAAMARQYVRGVVASVQRVAMAISPSRLSSNMGPKSLPVSPEALTLARWIYRSYRIHTGGELFRVDS
QAGDALLKRLWHHSDAIMCCSLKTNASPVFTFANQAGLDMLETTLVALQDIMLDKILDEAGRKILCSEFSKIMQQGYAYL
PAGICVSSMGRPVSYEQAIAWKVLNDDNSNHCLAFMFINWSFV
>PtrHox45
MDFFHSQNQHSPKHQNSSNKKRLTHDQVRLLERTFTTTKKLEPELKVQLANQLGVPPRQIAIWYQNKRARWKTQSLELDY
NSLHAKLEDALADRRRLEREVVQLQEELRRAQQMVFHLNQGPAQPPVNVSSNSSCDEGGSSSLHEEANGEVLQLEELYAC
LYGAGGSTWG
>PtrHox46
MDRFILTYCNMSYQILIEGVVDFDQAVAGDHAEAAESFACVDDDDHQQQLEQISRRKKKKKKGSKMNTRRFSDEQVRSLE
SMFESETKLEPRKKMQLARELGLQPRQVAIWFQNRRARWKTKQMEQKYKTLKASYDNLASSYESLKNERESLLLQLQTVS
NQLGNPCKGLERCDRGIDEVLHDGITNLEVEAQQGQDNSTIMANVCDDMSMGNGHSGDQGQGFLYTGSPEYSDGTLASAY
EKCYSTDSGAPFDLSWNNSYCFSFRS
>PtrHox47
MFKEFPHPDEKQRLQLSRELGLAPRQIKFWFQNRRTQMKAQHERADNSSLRAENDKIRCENIAIREALKNVICPSCGAPP
VTEDSYFDEQKLRIENAQLKEELDRVSSIAAKYIGRPISQLPPVQPVHISSLDLSMGNFGGQGLGGPALDLDLDLDLIPT
NSNLAFQPPGISDMDKSLMTDVATNAMEELLRLLQANESLWMKSSTDGRDVLNLDSYQRIFPRAMSHLKNPNVRIESSRD
SGVVIMNGVALVDMFMDSNKWVESFPTIVSVAKTIEVISSGMLGNHSGSLQLMYEELQVLSPLVPTREFCILRYCQQIEQ
GLWAIVSVSYDIPQFASQFQCHRLPSGCLIQDMPNGYSKVIWVEHVEIEDKAPTHQLYRDLIHSGLAFGAERWLATLQRM
CERVACQMVSGSSTRDLGGVIPSPEGKRSMMKLGQRMVSSFCSSISTSNSHRWSTLSGLHDVGVRITLHKNTDPGQPNGV
VLSAATTFSLPVSPQNVFNFFKDEKTRPQWDVLSSGNAVQEVAHIANGSHPGNCISVLRAYNTSQNNMLILQESCMDSSG
SLVVYCPVDLPAINIAMSGEDPSYIPLLPSGFTISPDGYPDQGDGASTSSNTQGRMARSSGSLITVAFQILVSSLPSARL
NLESVNTVNSLIGTTIQQIKAALSCPGS
>PtrHox48
MAACGGGGGGSNPNLSVLVQSQRGPCAASQPLEAFFLSGSSPSFLGSRSMMSFADVHQANGSTRPFFRPYDHEDNGDDDL
DEYFHQPEKKRRLTVDQVQFLERSFEVENKLEPERKIQLAKDLGLQPRQVAIWFQNRRARWKTKQLEKDYEVLQSSYNGL
KADYDNLFKEKEKLKAEVNLLTNELLLKEKEKGSSELSDKDALSQEPPKKAIADSASEGEVSKTSTVACQQEDISSAKSD
MFDSDSPHFADGVHSSLLEAGDSSHVFEPDQSDLSQDEEDNLSKSLLPPYVFPKLEDGDYSDPPASFEDHAFWCWSY
>PtrHox49
MDGRGDMGLFGEHFDPCLVGRIKEDGYESRSGSDNIEGASGEDQDVGDDQRPRKKYNRHTANQIQELESFFKECPHPDEK
QRSELSRRLGLESKQIKFWFQNRRTQMKTQLERHENVILRQDNDKLRLENELLKQNMSDPICNNCGGPVVPGPVSDEQQQ
LRIENARLTDELGRVCALANKFLGRPLTSSANPIPPFSTNSKLDLAVGINGYGNLGHTDNMLPMGLDNNRGIMMPLMKPI
GNAVGKEVPHDRSIFVDLALAAMDELIKMAQIESPIWIKSLDGGKEVLNHEEYTRTFPRIGMKPSNFVTEATRVSGVVLV
NISALVETLMDVNGWVEMFPSLIARAATTDIISSGMGGTKSGALQMIHAEFQLISPFVPVRQVKFLRLCKQLTEGVWAVV
DVSIDANQENLNAQAPVTCKRLPSGCIIQDMNNGCSKVTWVEHSEYDESAVHQLYRPILSSGRGFGAQRWLAALQRYYEG
MAMIMSPSILGEDQTVINLGGKKSMLKLARRMVDNFCSGVCASSLHNWGNLVAGNVSEDVRILTRKSINEPGEPDGIVLS
AATSVWLPVSRQRLFDFLRDEQSRSHWDILSNGGMLQEIIQIPKGQGQCNRVSLLRSTAVDADAGENNMLILQETRNDVS
GSQVVYAPVDIQSMSVVTSGGDSTYVALLPSGFVILPDNSFSNGEPSNSDGNPVKRDSDSNNGGGSFFTVGFQILASNLP
SAKLTVESVETIHNLISCTMQRIRTAFN
>PtrHox50
MGDKNDGLGLSLSLGFDATQQNHQQQPSLKLNLMPVPSQNNHRKTSLTDLFQSSDRACGTRFFQRGIDMNRVPAAVTDCD
DETGVSSPNSTLSSLSGKRSEREQIGEETEAERASCSRDSDDEDGAGGDASRKKLRLSKEQSLVLEETFKEHNTLNPKEK
LALAKQLNLRPRQVEVWFQNRRARTKLKQTEVDCEYLKRCCENLTEENRRLQKEVQELRALKLSPQLYMHMNPPTTLTMC
PSCERVAVSSASSSSAAAASSALAPTASTRQPQRPVPINPWATMPVHQRTFDAPASRS
>PtrHox51
MSFGGFLENTSPGGGGARIVADIPYNNNNMPTGAIVQPRLVSPSITKSMFNSPGLSLALQQPNIDGQGDITRMSENFETS
VGRRSREEEHESRSGSDNMDGASGDDQDAADNPPRKKRYHRHTPQQIQELEALFKECPHPDEKQRLELSRRLCLETRQVK
FWFQNRRTQMKTQLERHENSLLRQENDKLRAENMSIRDAMRNPMCSNCGGPAIIGDISLEEQHLRIENARLKDELDRVCA
LAGKFLGRPISSLASSLGPPMPNSSLELGVGSNGFAGLSTVATTLPLGPDFVGGISGALPVLTQTRPATTGVTGIGRSLE
RSMFLELALAAMDELVKMAQTDEPLWIRSFDGGREILNHEEYLRTITPCIGMKPSGFVSEASRETGMVIINSLALVETLM
DSNRWAEMFPCVIARTSTTDVIANGMGGTRNGSLQLMHAELQVLSPLVPVREVNFLRFCKQHAEGVWAVVDVSVDTIRET
SGASPTFVNCRRLPSGCVVQDMPNGYSKVTWIEHAEYDESQTHQLYRPLISSGMGFGAQRWIATLQRQSECLAILMSSNV
PSRDHTAITASGRRSMLKLAQRMTANFCAGVCASTVHKWNKLNAGNVDEDVRVMTRKSVDDPGEPPGIVLSAATSVWLPV
SPQRLFDFLRDERLRSEWDILSNGGPMQEMAHIAKGQDHGNCVSLLRASAMNANQSSMLILQETCIDAAGSLVVYAPVDI
PAMHVVMNGGDSAYVALLPSGFAIVPDGPGSRGPPTTNGGPTANNNSNGGGPERVSGSLLTVAFQILVNSLPTAKLTVES
VETVNNLISCTVQKIKAALQCES
>PtrHox52
MFDGGEYSPSATEPFSCLNSVTTSRKKKNKIKRRFSDEQIKSLETMFESETRLEPRKKMQLARELGLQPRQVAIWFQNKR
ARWKSKQLERDYSMLRANYNSLASRFETLKKEKQALAIQLQKLNDLMKKPVEEGECCGQGAAVNSSEGESENGDATKGES
ETKPRLSIEQPEHGLGVLSDEDSSIKVDYFELEEEPNLMSMVEPAEGSLTSQEDWGSIDSDGLFDQSSSGYQWWDFWA
>PtrHox53
MPAGMMIPARNMPSMIGVNGNAGGFGSSSGLALGQPNMMEGQLHRLDMTQNTPEGDMARIRDDEFDSTNTKSGSENQDGA
SGDDQDPRPKKKRYHRHTQHQIQEMEAFFKECPHPDDKQRKELSRELGLEPLQVKFWFQNKRTQMKTQHERHENTQLRNE
NEKLRADNMRYREALSNASCPNCGGPTAIGEMSFDEHHLRLENARLREEIDRISAIAAKYVGKPVVNYPLISAPMPPRPL
DLGVGNFGGQPGIGGEIYGAGDLLRSITAPTEADKPMIIELAVAAMEELVRMAQMDEPLWMGSLDGTNAVLDEDEYVRIF
PRGIGPKPTGFKCEASRESAVVIMNHINLVEYLMDVNQWSTLFSGIVSRALTLEVLSTGVAGNYNGALQVMTAEFQLPTP
LVPTRESYFVRYCKQHADGTWAVVDVSLDNLRPSPGARCRRRPSGCLIQEMLNGYSKVTWVEHVEVDDRGVHNLYKQLVS
SGHAFGAKRWVATLDRQCERLASAMATNIPAGDVGVITNQEGRKSMMKLAERMVISFCAGVSASTAHTWTTLSGTGADDV
RVMTRKSVDDPGRPPGIVLSAATSFWLPVPPKRVFDFLRDESTRNEWDILSNGGVVQEMAHIANGRDTGNCVSLLRVNSA
NSSQSNMLILQESCADQTASFVIYAPVDIVAMNVVLNGGDPDYVALLPSGFAVLPDGTGAHVGGMEEAAGGSLLTVAFQI
LVDSVPTAKLSLGSVATVNNLIACTVERIKASLSCESA
>PtrHox54
MEYGSVGGGTSGGGGGDHDSSDPQRRKKRYHRHTALQIQKLESMFKECPHPDEKQRLQLSRELGLAPRQIKFWFQNRRTQ
MKAQHERADNSSLRAENDKIRCENIAIREALKNVICPSCGGPPVTEDSYFDEHKLRMENVQLKEELDRVSSIAAKYIGRP
ISQLPPVQPFHISSLDLSMGNFGAQGIGGPSLDLDLIPTSSNLAFQPPVISDMDKSLMTDVAANAMEELLRLLQTNEPLW
MKSSADGRDVLNLDSYQRIFPRAMSHLKNPNVRIEASRDSGVVIMNGVALVDMFMDSNKWVESFPTMVSVAKTIEVISSG
MLGSHSGSLQLMYEELQVLSPLVPTREFCILRYCQQIEQGLWAIVSVSYDIPQFASQFRCHRLPSGCLIQDMPNGYSKVT
WVEHVEIEDKTTTHQLYRDLIHSGMAFGAERWLATLQRMCERVACQMVSGNSTRDLGGVIPSPEGKRSMMKLAQRMVSSF
CSSISTSNSHRWSTLSGLHDVGVRVTLHKSTDPGQPNGVVLSAATTFSLPVSPQNVFSFFKDERTRPQWDVLSSGNAVQE
VAHITNGSHPGNCISVLRVRLSLFGSFSTFYSDCFTAYNTSQNNMLILQESCVDSSGSLVVYCPVDLPAINIAMSGEDPS
YIPLLPSGFAISPDGRPDQGDGASTSSNTQGSTARLSGSLITVAFQILVSSLPSAKLNLESVNTVNNLIGTTVQQIKAAM
NCPSS
>PtrHox55
MAGGTGGSNSNLSVLLQSQRGPCAASQPLESFFLSGSSPSFLGSRSMMSFEDVHQANGSTRPFFRSFDHEDNGDDDLDEY
FHQPEKKRRLTVDQVQFLEKSFELENKLEPERKIQLAKDLGLQPRQVAIWFQNRRARWKTKQLEKDYDVLQSSYNSLKAD
YDNLLKEKEKLKAEVNLLTDKLLLKEKEKGISELSDKDALSQEPPKRAIADSASEGEVSKISTVACKQEDISSAKSDIFD
SDSPHYADGVHSSLLEAGDSSYVFEPDQSDLSQDEEDNFSKSLLPPYVFPKLEDDDYSDPPASFEDHAFWSWSY
>PtrHox56
MDSHGDMGLLGEHFDPSLVGRMREDGYESRSGSDNIEGASGEDQDAGDYQRPRKKYNRHTANQIQELESFFKECPHPDEK
QRSELSRRLGLESKQIKFWFQNRRTQMKTQLERHENAILRQENDKLRAENELLKQNMSDPICNNCGGPVVPVPVSYEQQQ
LRIENARLKDELGRVCALANKFLGRPLTSSASPVPPFGSNTKFDLAVGRNGYGNLGHTDNTLPMGLDNNGGVMMPLMKPI
GNAVGNEVPFDRSMFVDLALAAMDELIKIAQVESPIWIKSLDGGKEVLNHEEYMRTFPPCIGMKPSNFVIEATRESGVVL
ANSLDLVETLMDVNGWVEMFPSLIARAATIDIVSSGMGGTKSGALQMIHAEFQVISPFVPVRQVKFLRLCKQLAEGVWAV
ADVSVDGNQENLNAQTPVTCRRLPSGCIIQDMNNGCCKVTWVEHSEYDESAVHRLYRHILNSGMGFGAQRWIAALQRHYE
CMAMLLSPTILGEDQTVINLGGKKSMLKLARRMVDSFCSGVCASTLHNWGNLVVESVSEDVRILTRKIINEPGEPDGIVL
SVSTSVWLPVSQQRLFDFLRDEQSRSQWDILSNGGILQEMVQIPKGQGHWNTVSVLRSTAVDANASDNMLILQETWNDVS
GSLVVYAPVDVQSVSVVMNGGDSTYVALLPSGFVILPGNSFSNGEPNNCNGNPAKRDCDGNSGGGSFLTVGFQILASNLP
SAKLTVESVKTVHNLISCTMQRIKTAFN
>PtrHox57
MELALSLGDTSKPFKFLDKTPKLSSKDLGFCMGLGSGFPATTRSQDKLGSHESNYQDDERRVSSDPPLQLDLLPFSPVPR
GHQAPSRIRFPWLTDNLVSEPGSTEAPGRRFDVNRLSMDDADEGAAISSPNSAASSFQMDFGIRSGRDRKRDLDAIDAER
ASSRASDDDENGLTRKKLRLSKEQSAFLEESFKEHNTLNPKQKLALAKQLNLRPRQVEVWFQNRRARTKLKQTEVDCEYL
KRCCETLTEENRRLQKELQELRALKTSQPFYMQLPATTLTMCPSCERVATTTTSSSGTTTTTTTTNPSTTTTTSTTSSKP
LSLPAKPRLFPLSHGQVQPHHAAS
>PtrHox58
MELQLGNNGGVSGDEHEAFNSGNKGKKAYHRHTCQQILQLEKFFKECPHPNEKQRRQLSRELGLEAKQIKFWFQNRRTQE
KAQSERSDNSVLRTENERIHCENLSIREAMKNVICPACGGHPFGEEERQLNLQKLRQENARLREEAKELPTFVQNQRMGN
PGIDWGRNPGSDISHFACRLEGIPDMENALMAETAAGAMDELIRLLRVNEPFWIKSPSDGRLILDRLSYERIYPRAAHFI
SCNARVESSKDSATVTMPGMDLVVMFLDPNKWVDLFPTIVTEARTIHVLEAGTVGNRHGSLQMMYEQMHILSPLVPPREF
YFLRLCLQLEPGQWVIADVSYDYLKESGSPPCAWRLPSGCMIQDMPNGCSKIIWVEHVEANDRIQTHCLYRDLICGSYAY
GAERWIASLQRICERLAFSTAVPPRELGGVVTSPEGRKSIVNLAHRMVKIFCSSLGMSGKLDFRQLSEGNNSGVRVAICK
NAEQGQPIGTVVSAATSFWLPLSPQNVFNFFKAEKSRTQWDILSNGNPVLEISHISNGADPGNCISIIRVISHPFSPILN
NMLILQESCTDSSVSMVVYAPVGIPAMNVAISGDDSSIIPILPSGFVISGDGRMDTRGTSSSSTSSTGSNSGGSLLTIAF
QILVSGSNSSSSTEFNMESVATVNTLISTTVLKIKSAFNCSDLD
>PtrHox59
MNSHLHHQSQSQGNRPLKPRKKRLARDQLNLLETSFNANQKLKAEHKTELARQLGVPPKQVAIWYQNRRARHKNDAIEHD
YMNIQLELGNVFAENIRLEKQVSMLKFELNKVQQMILFGPTSSAATLPSVSGSSDEQANSSSPGNMICNWGDAGNDDMFP
VEELYTCLIGSDTQLWPLN
>PtrHox60
MNERSFALSDHQHHMAFPPHHGFMFHSHEDNDHHPSPSSLNSLPSCPPQLFPGSGGQFLMKRSMSFSGMEKCEEVGHGED
DLSDDGSQIGEKKKRLNLEQVKALEKSFELGNKLEPERKMQLAKALGLQPRQIAIWFQNRRARWKTKQLEKDYEVLKKQF
DALKADNDALQAQNKKLHAELLSLKSRESNEVNLKKETEGSWSNGSENSCDVNLDISRNPVASSPVSSQLTTKHLFSAPI
RPATITQLLQGSSRSDLQCLKVDQLIHQDENFCSMFNGIEEQQGFWPWPEQQHATFSLNQAQFSNN
>PtrHox61
MDNGKYVRYTPEQVEALERLYHECPKPTSTRRQQLIRECPILSHIEPKQIKVWFQNRRCREKQRKEASRLQAVNRKLTAM
NKLLMEENDRLQKQVSQLVYENSYFRQQTQNATTLATTDTSCESVVTSGQHRLTPQHPPRDASPAGLLSIAEENLAQFLS
KATGTAVEWVQMPGMKPGPDSIGIVAISHGCTGVAARACGLVGLEPTRVAEILKDRPSWFRDCRAVDVINAMSTANGGTI
ELLYMQLYAPTTLAPARDFLLLRYTSVLEDGSLVVCERSLNNTQNGPSMPPTQHFVRAEMLPSGYLIRPCEGGGSIIHIV
DHMDLEPWSVPEVLRPLYESSTLLAQKTTMAALRHLRQISQEISQPNVTGWGRRPAALRALSQRLSKGFNEAVNGFADEG
WSLLESDGIDDVTVLVNSSPTKTMGVNFSYDNGFPSMNNAVLCAKASMLLQNVPPAILLRFLREHRSEWADNGIDAYAAS
AIKAGPCSLPVSRAGNFGGQVILPLAHTIENEEAKVIKLENMGYREDMLMPGDVFLLQLCSGVDENAVGTCAELIFAPID
ASFSDDAPIIPSGFRIIPLDSGMDASSPNRTLDLASALEVGPAGNRASGDLSGRSGCTKSVMTIAFQFAFEMHLQENVAS
MARQYVRSIIASVQRVALALSPSHFGSHAGFWPPHGTPEAHTLARWICESYRIYLGVKLLKNEGSDSILKTLWHHSDALV
CCSLKTLPVFTFSNQAGLDMLETTLVALQDITLEKIFDDNGRKTLCSEFPQIMQQGFMCLPGGICLSSMGRPVSYERAVA
WKVLNEEESAHCICFMFMNWSFV
>PtrHox62
MEAEGYCDTRLGLGLGGDNHEPWPQKKKEKPVVRLDLSFTLCPKNDAMDMDHHDKADGICFKSEEDEEYGIKRRDNSIDS
NIDGSGRKKLRLTKEQSSLLEESFRRHTTLNPWLDEIFTTCMQAQKHSLAEQLNLKPRQVEVWFQNRRARTKLKQTEVDC
EFLKKCCESLSNENRRLKKELQQLRSQKMGRSSPLYTQLAKEGTSTMCCSSCKGKYHD
>PtrHox63
MKRERTKLKQTEAIDAERASSRASDDDENGLTRKKLRLSKGQSAFLEESFKEHNILNPKQMLALAKQLNLRPRQVEVWFQ
NRRARTKLKQTEVDCEYLKRCCETLTEENRRLQKELQELRALKTSQPFYMQLPATTLTMCPSCERVATTTTSSSGTTTTT
TTNPSTTTTTTTSTTNSKPLSLPAKPRLFPLSHGQVQPHHAAS

## Sheet: CDS
>PtrHox1
ATGTTTGGTGATCGCCAAGTTATGTCAAACATGGGAGGGAATGTAGTCTCCTCCGATACCATCTATTCGTTGCCGATCGA
AAACCCTAGCTTCAACTTCATGTCAAGCATGCCTTTCCACACTCTCTCCCCCATTATCTCTAAAGAAGGAAACGGGCTAG
TTATGCCAGGTAAGGAGGAAGTGGAAAGTGGGTCTGGCTGTGAACAACTTGAAGAGAAGTCAGGGAATGAGGAAGAGAGC
AGCGAGCAACCTCCAAAGAAGAAACGTTACCACAGGCACACTGCACGCCAGATCCAAGAAATGGAAGCCATGTTTAAGGA
ATGCCCACACCCAGATGACAAACAAAGAATGAGACTCAGCCATGAACTTGGTCTAAAACCACGCCAAGTCAAGTTTTGGT
TCCAAAACCGCCGTACCCAAATGAAGGCACAACAAGACCGATCGGATAATAATATACTCAGGGCAGAAAATGAGAGCTTG
CAGAATGATAATTACAGGCTACAAGCGGAGTTACGAAATCTTATTTGTCCCGATTGTGGAGGTCAAGCCATGCTTGGAGA
AATTCCCTTTGAGGATCTTCGACTTGAACATGCAAGACTTAGAGAAGAGTTGGAGCGCGTTTGTTGTATTGCTTCAAGAT
ATGGCGGCCGGCCAATCCACTCAATGTCTTTGGGCACTTGCATTGATATGATGCCTATGCCTATGTTGCCAGAACCATCT
TCCTTTCCTGAGGCTGGTATAGTATTAATGGAGGAGGGAGAAGGTCTTGCAATGGGGCTTGCATTGTCGTCCATGGATGA
ACTTGTGAAGATGTGTAATGCAAATGAGCCTCTTTGGATCACAAACAATGAGAATGGAAAGGAAGTGCTTAATCTTGAAG
AGCATGCGAGAATGTTTCCATGGCCTTCCAATCTCAAACAGAACTCTAGTGACATGAGGACTGAAGCTACTCGTGATTGT
GCTGTGGTTATAATGAATAGCATTAACTTGGTTGATGCTTTCCTGGATGCTAATAAATGGATGGAGCTGTTTCCCTCCAT
TGTTGCTAGAGCAAAAACTGTTCAAGTTATAAAAACAGGCGTTTGCGGTGCAAGCGGTTCCCTTCACCTGATGTATGCAG
AATTGCAAGTTCTTTCCCCATTGGTGCCAACTCGAGAAACACATTTTCTTCGCTTTTGCCAACAAAATGTAGAGGAGGGC
ACTTGGGCTATTGTCGATTTTCCCCTCGATAGCTTCCACGACAACATCCGACCTTCCTTTCCCCTGTACAGGAGACGTCC
GTCCGGCTGTGTAATTCAAGACTTGCCCAATGGGTACTCAAAGTTGACATGGATAGAACATGCAGAGATAGAGGATAAGC
CTGTCCATCAGATATTTAGCCAGTATATCTATAGTGGGATGGCATTTGGAGCACATCGCTGGTTAGCAGTCTTACAGAGA
CAATGCGAGAGAGTTGCAAGCCTCATGGCTAGAAATATCTCTGACCTAGGAGTAATACCCTCTCCTGAAGCACGGAAGAA
CATGATGAGACTGGCTCAAAGAATGATCAGAACTTTTAGCCTGAATATCAGCACTTCTAGTGGCCAATCATGGACAGCTT
TACCCGATTCCCATGATGGCACTGTTAGAATTATCTCAAGGGAAATCACGGAGCCTGGCCAGCCTAATGGGGTCATTCTC
TCTGCAGTATCCACAACTTGGCTGCCCTATCCTCACTTCCTAGTCTTTGATCTGTTGAGGGATGAACATCGCAGATCTCA
GCTGGAAGTTCTTTCCAATGGGAATGCCTTGCATGAGGTTGCTCACATTGCCAACGGCTCTCATCCAGGAAACTGCATCT
CTCTTCTTCGCATCAACGTCGCCAGCAACTCATCACAGCATGTAGATCTCATGCTACAAGAGAGTTGCACTGATCAATCA
GGCAGCCTTGTCGTGTTCACCACCGTGGACGTTGAGTCAATTCAGCTGGCAATGAGCGGCGAGGATCCATCATGCATTCC
TCTACTTCCACTAGGTTTTGTCATAGTCCCAGTAGAATCCAGCAGTAGCACTGTCAGTGAAGGCAATTCAATGCAATCTA
ATTCTGAGGATGGAAATGGAAATGGACATAACAACTCAGGCTGCCTACTGACTGTGGGTCTCCAAGCCCTTGCAAGCACT
ATTCCATCTGCAAAGCTCAATTTCTCCAGTGTCACTGCGATAAACAACCATTTGTGCAACACAGTGAACCAAATCACTGT
TGCTCTTAGCAACAACACCACCACCACTAGCAGCTGCCTTGATAACAGCAATGCTGTAGGGTCTTGCAATGAGCCTACAG
CTGCACCCAAACAACAAGTTTAG
>PtrHox2
ATGGATCCAGGCACGCACCCTTTATCAAGCATTCAAAAGAATGCATACAAGAGAAGGTTTACTGATGAACAAATCAAGTT
CCTGGAATTCATGTTCGAGTCAGAATCAAGACCGGAGTCTCGGGTTAAACAGCAGCTGGCTAGTGAGCTTGGGCTAGAGC
CTCGACAGGTTGCTATATGGTTTCAGAACAGGAGAGCTAGACTGAAGACTAAACAGATTGAGAAAGAGTACAGTATACTG
AAAGCAAGTTATGATGTTCTAGCCTCTAGCTTTGAGTCCTTGAAAAGAGAGAAGCAGTCATTGATAATCCAGCTGCATAA
ACTGAAAAACAGGCATGTAAAGCAACATGGGAGCAGAAATTGTGGAAACCAACTCAGAAGCAGCCGTGATGGCAGATTTG
AGAACAAGGATACTGGCTCAGAATCAAAAGAGAAACCCAGCTCTCCATTGGACGGTAATGAAAATGAAGAAAACAGGCCT
TCGAGTGATAATAACGGCAGAAATACAGTGAACATGAGGGAGGAAATTGACATTTTGAACCACACCGAACAAACAGACAA
CTCATCACAGTGGTGGGAGTTCTGGTCATGA
>PtrHox3
ATGATGGCTGGGAAGGAAGATTTGGGTTTGAGTTTAAGTCTTAGTGTTCCTCAAAATCAACATTCTCTGCAGTTGAATCT
CATGCCTTCACTGGTTCCATCGACTGCTTCTTCTTCTCTCTCTGGGTTCCATCCTCAAAAACCCTCATGGAATGTGACCT
TCCCTTCTTCAGATCCAAACTCTAATTCATACCGGGCCGAGACAAGATCGTTGCTTCGAGGAATCGACGTGAACAGGTTA
CCATCAACGGCTGATTGTGAAGAGGAAGCGGGGGTTTCATCTCCAAACAGCACGATATCGAGTATTAGTGGGAAGAGAAG
TGAAAGAGAAGGTATTAATGGAGATGAGCATGAGATGGAGAGAGCTTCTTCTCATGGAATCAGTGATGAAGAAGATGGTG
AAACCTCAAGAAAGAAGCTCAGGCTGTCTAAAGATCAGGCCGCTATTCTTGAAGAGAGCTTCAAAGAACACAACACTCTC
AACCCGAAGCAAAAGATGGCTTTGGCTAAGCAGTTAGGACTCAGACCTAGACAAGTGGAGGTGTGGTTTCAGAACAGGAG
GGCAAGAACCAAGCTGAAGCAAACCGAGGTTGACTGTGAGTTCTTGAAGAGATGCTGCGAGAACTTGACAGAAGAGAACA
GGAGGTTGCAAAAGGAGGTTCAGGAGCTTAGAGCTCTCAAACTTTCACCACAGTTCTACATGCAAATGACCCCACCAACC
ACCCTCACCATGTGCCCATCATGTGAGCGTGTTGCAGCCCCCCCCACCGCATCATCCACCGTTGATGCCAGGCCCCATCC
CCATATCGGTCCTACCCGTCATAGGCCCGTCCCCATGAACCCATGGGCTCCGGCTGCTCCAGTCACACGTGGACCAACAC
CGTTTGATGCCATCCGTCCTCGATCGTAA
>PtrHox4
ATGGGAGTCGACATGTCTAATCCACCCAATTCTCATATCAAGGACTTCTTTGCCTCGCCTGCTCTTTCTCTTAGTCTTGC
TGGAATATTCCGGGGAGCAAATGTGTGTAATGGGGAAGCAGCGGCAAGCATGGAGGTGGAGGAGGGGGAGGAAGGAAGTG
GAGGAGGAAGAAGGGAAGAAACAGTGGAAATTAGCAGTGAGAACTCAGGGCCTATGAGATCAAAATCAGATGATGATTTT
GAAGGTGAAGGAGAGCATGATCATGAGGATGATGATGATGGTGATGACAAAAACAAGAAGAAAAAAAGAAAGAAATACCA
CAGACATACCGCTGAGCAAATCAGAGAAATGGAAGCGCTATTTAAGGAGTCTCCTCATCCAGATGAGAAGCAAAGGCAGC
AGTTAAGCAAGCAACTTGGCCTTGCTCCTAGACAAGTCAAGTTTTGGTTCCAAAATCGCCGTACTCAAATCAAGGCACGT
ACGTTGGCTATACAAGAGCGCCATGAAAACTCTCTATTGAAATCTGAAATGGATAAACTCCGGGAAGACAACAAGAGCAT
GAGGGAGACCATCAACAAAGCTTGCTGCCCAAATTGTGGTACCGCTACCACTAGTAGAGACGCTGCCTTGACAAGCACTG
AGGAACAACAGTTACGTATCGAAAATGCAAAGCTCAAAGCCGAGGTAGAAAAACTTCGAGCGGTCGTGGGAAAAAGTAGT
CCAGGGGCAACAGCATCATGCTCAGCTGGAAACGAGCAAGAAAACAGAAGTTCACTCGATTTTTACACTGGGATTTTCGG
ACTTGACAAGTCTAGAATCATGGAGACTGCTAATCAAGCAATGGAAGAGCTCAAGAAAATGGCTACGGCAGGCGAACCAC
TTTGGATTCGAAGTGTTGAGACAGGTCGTGAAATTCTCAATTACGACGAGTACACAAAAGTGTTTGGTTCTGAAGATTCA
AGCATTAATGGAAGGCCAAAGAGATCCATTGAGGCTTCAAGGGAAACCGGGGTTGTGTTCATTGATGTCCCAAGGCTAGT
TCAAAGTTTTATGGATGTGGATCAGTGGAAGGAAATGTTTCCATGCTTAATTTCAAAGGCAGCCACTGTTGATGTTATCT
GCAATGGTGAAGGAGCAAGTAGAAATGGTGCAGTGCAATTGATGTTTGCTGAGGTCCAGATGCTTACACCCATGGTGCCC
ACCAGAGAAGTTTATTTTGTGAGATATTGCAAGCAACTTAATGCAGAACAATGGGCCATTGTTGATGTTTCTATTGACAA
AGTTGAAGACAATATTGATGCTTCACTCGTCAAATGCAGAAAACGCCCCTCTGGTTGCATCATTGAGGATAAATCAAATG
GCCATTGCAAGGTGATCTGGGTAGAACACCTGCAATGCCAGAAAAGCACAGTTCATACCATGTACCGGACAGTAGTTCAT
AGCGGTCTAACCTTTGGAGCAAGGCATTGGATGGCAACATTGCAACTCCAATGTGAGCGGCTTGTTTTCTTCATGGCAAC
CAATGTTCCCACCAAGGATTCAACTGGTGTTGCTACTCTAGCTGGAAGGAAAAGCATTCTGAAACTGGCACAAAGAATGA
CATGGAGCTTTTGTCGAGCGATCTGCGCATCAAGCTATCACACATGGAACAAGGTCTCAAGCAAAACAGGAGAAGACATA
AGGGTTTCCTCTAGGAAAAACTTAAATGACCCTGGTGAACCTGTTGGAGTGATTTTGTGTGCAGTTTCTTCTGTATGGTT
GCCTGTCGTTCCTCATATTCTGTTTGATTTCTTAAGAGACGAAGCTCGTAGAAATGAGTGGGATATCATGTCAAATGGAG
GACCTGTGCAAACCATTGCAAACTTGATCAAAGGGCAAGATAGAGGCAATGCAGCAGCTATTCTAAAGATGAAATCGAAA
GAGAACAATATGTGGGTACTCCAAGATAGCTGCACAAATGCTTATGAATCCATGATAGTGTATGCTCCAGTGGACACTAA
TGGAATGCAATCTGTGATTACTGGATGTGATTCAAGCAACCTAGCAATATTACCTTCAGGATTCTCAATTCTTCCAGATG
GACACGAATCAAGACCATTAGTGATCACTTCTAGGCAAGAGGAGAGGAGCACAGAAGGAGGATGTTTGCTAACAATAGCA
TTCCAAATCCTAACGAATACCTCTCCCACAGCCAAACCAACCATGGAATCTGTGGATTCTATTAATACACTTATATCATG
CACATTGAAAAATATCAAGACAAGCTTGCAATGTGAAGATAGTTGA
>PtrHox5
ATGGCAATGTCCTGCAAGGATGGTAAGAATCCTATTAACATGGACAATGGCAAGTATGTCCGGTACACGCCTGAGCAGGT
CGAAGCCCTGGAAAGGCTCTATCATGATTGCCCCAAACCCAGCTCCATTCGCCGCCAGCAGCTCATTAGGGAGTGCCCAA
TTCTCTCCAACATTGAGCCCAAACAAATCAAAGTTTGGTTCCAAAATAGAAGGTGCCGAGAGAAGCAAAGGAAAGAGGCG
TCGCGCCTCCAAGCGGTGAATAGGAAGCTGACTGCAATGAACAAGCTTCTAATGGAGGAGAATGATAGGTTGCAGAAGCA
GGTGTCGCAGCTTGTGTATGAGAATGGCTACTTTCGCCAGCATACCCAGAATACAACGCTTGCTTCCAAAGATACAAGCT
GTGAATCAGTGGTGACGAGCGGTCAACACCACCTGACACCTCAGCATCCGCCAAGGGATGCTAGTCCTGCAGGGCTTTTG
TCCATCGCAGAAGAGACTTTAACAGAGTTTCTTTCAAAGGCCACTGGAACTGCTGTAGAGTGGGTCCAAATGCCTGGAAT
GAAGCCTGGTCCGGATTCCATTGGAATCGTTGCTATTTCTCATGGTTGTTCTGGTGTGGGAGCACGAGCCTGCGGCCTGG
TGGGTCTTGAACCTACAAGGGTTGCAGAAATCCTCAAGGATCGGCCATCGTGGTTTCGTGATTGCCGAGCTGTGGATGTG
CTGAATGTGCTGCCCACTGCTAATGGGGGAACGATTGAGCTGCTTTACATGCAGCTCTATGCGCCAACAACTTTGGCACC
GGGTCGTGACTTCTGGTTGTTGCGTTATACTTCTGTTTTAGAAGATGGAAGCCTTGTGGTATGTGAGAGATCTCTGAAAA
ATACTCAAAATGGCCCGAGCATGCCACCAGTGCAGCATTTTGTGAGAGCAGAAATGCTACCAAGTGGGTATCTGGTACGG
CCTTGTGAAGGTGGTGGTTCAATCATACACATAGTTGACCACATGGATTTGGAGCCTTGGAGTGTGCCTGAAGTGTTACG
TCCGCTTTATGAATCCTCAACTGTACTCGCTCAAAAGACAACCATGGCGGCTCTACGCCAACTGAGGCAAATTGCTCAGG
AAGCTTCTCAGTCTAGTGTGACCAACTGGGGCAGACGACCTGCAGCTTTACGAGCGTTGAGCCAGAGGTTGAGCAGGGGT
TTTAATGAGGCTCTCAATGGATTTAGTGATGAGGGGTGGTCAATGATTGGAAATGACGGCATGGACGATGTTACTATCCT
AGTGAACTCATCTCCTGACAAGTTGATGGGTTTAAATCTTTCCTTCTCCAATGGGTTTCCAGCTGTCAGCAGTGCAGTCC
TGTGCGCTAAAGCATCAATGCTTTTACAGGCAGGGATACAAAATTGTTTCCTTTCTTTACAACACTTGAATGTCCCTCCT
GCAATCCTTCTCAGGTTCTTGCGGGAGCACAGGTCAGAGTGGGCAGATAACAATATCGATGCCTATGCAGCCGCAGCGGT
TAAAGTCGGTCCTTGCAGTTTACAAGGGTCTAGAGTTGGAAATTTTGGCGGTCAAGTTATACTTCCACTTGCTCACACCG
TGGAGCACGAAGAGTTCCTGGAGGTCATAAAACTAGAAGGGGTTTGCCATTCTCCTGAAGATGCAATTATGCCCAGAGAT
GTGTTTCTTTTGCAACTCTGCTGTGGAATGGACGAGAATGCTGTTGGCACATGTGCTGAACTTATATTTGCTCCCATTGA
TGCTACTTTTGCTGATGACGCACCTCTTTTGCCTTCTGGTTTTCGCATCATTCCCCTTGATTCTGGGAAGGAAGCCTCCA
GTCCAAATCGTACATTGGACCTCGCTTCTGCTCTTGAAGTTGGAGCTGGAAACAGAGCATCCAGTGATTTTTCTGCTAAT
TCTGGCTGCACAAGATCTGTAATGACAATTGCATTTGAATTTGCATTTGAGAGCCACATGCAAGAGCATGTAGCATCAAT
GGCTCGGCAATATATCCGCAGCATTATATCTTCAGTTCAGAGGGTGGCTTTAGCACTATCTCCTTCTCATCAGGGTTCAC
AGGCTGGTCTTCGGTCACCACTGGGTACTCCTGAAGCACAGACACTTGCTCGTTGGATCTGCCAGAGCTACCGGAACTAT
TTGGGTGTGGAGCTACTCAAATCCAGCAGTGAAGGAAGTGAATCTATTCTGAAAACCTTGTGGCATCATTCAGATGCGAT
CATGTGCTGCTCATTGAAGGCGCTGCCGGTCTTCACTTTTGCTAACCAAGCAGGACTTGACATGCTCGAGACAACCTTGG
TCGCACTGCAAGACATAACTTTGGAAAAGATATTTGATGATCATGGAAGGAAAACTCTCTGCTCAGAATTCCCTCAGATT
ATGCAACAGGGTTTTACTTGTCTACAAGGTGGTATCTGTTTGTCAAGCATGGGCAGACCAGTCTCATACGAGAGAGCGGT
GTCCTGGAAAGTGTTGAATGAAGAAGAAAATGCGCATTGCATCTGCTTTATGTTTATAAACTGGTCTTTTGTTTGA
>PtrHox6
ATGGAGCTTGGATTAAGCTTGGGAGATGCAGCTACTGCTTCAAAGCCATTTGGGTTCATGGAGAAATCTACAAAGCTCAC
CAACAAAGCCAGTTTAGGGTTTTGCATGGGCTTATCAATTGGTCAAAATCACACACCACGAGAAGATGAAGATAAAGAGA
AACACGGCAATAATGATCATAAATCTGACAATACAAACACAACAACAACAGCAGAAGCCAATAAGAGAAAAGGTCTGACA
GTAGACACCACCGATTCACCTATCCAGCTCGATCTTCTCCCTAACACTCCTGTCCCTCGTAACCGAAACAGCTCCCCCAC
TTATGTGGTCTATGATAATGGTAACATGTCAAGAGGTTTTGATGTGAATAGATTCCCTGCTGTGATGGTTCATGAAGATC
AGGCTGATCAAGATGTGGCTGCCCTTTCATCTTCACCACCGAACAGTGCAACCTCTTCTTTTCAAATGGATTTTTGCATG
TACAGTAGTAAAGGTAGAAGTGAATCACATAATGAAGCTGATCAAGCTGAAAGAGCTTCTTCAAGAGCCAGTGATGAAGA
TGAAAATGGTAGCGCTAGAAAGAAACTCAGGCTCTCTAAAGATCAGTCTGCTTTTCTTGAAGAAAGCTTCAAAGAGCACA
ATACTCTCACTCCTAAACAAAAGCTTGCACTTGCTAAAGAGCTTAATCTCCGTCCTCGCCAAGTAGAAGTCTGGTTTCAA
AATAGAAGAGCAAGGACCAAATTGAAGCAAACTGAAGTGGATTGTGAGTACTTGAAGAGATGTTGTGAGACATTAACAGA
AGAGAATAGAAGATTACATAAGGAGCTTCAAGAATTAAGAGCTTTAAAGACTTCAAATCCATTTTACATGCAACTTCCAG
CCACTACTCTCACCATGTGCCCCTCTTGTGAGCGAGTTGCCACCACTTCCACCTCCACCGCAGCCGCCACCACCACCACC
GCCACTCCCACAGCAACCGCTGCAACCACCACCACCACAACCAATAACCAGAACAACACCGCTGACCCCACATCTAAAAC
CACAGGGTTGTCGCTTGGTAGTACTAGACCAAGGTTCTATCCATTTTCTCACACACAGACTCACCCCCACCAGCACACAG
CATGA
>PtrHox7
ATGGCGCTTTCTATACACAGTAAGGACAAGCACATGGATTCAAGTAAGTATGTGAGGTATACACCTGAGCAAGTTGAGGC
ATTGGAGAGGGTGTATACAGAATGTCCTAAGCCTAGTTCTTTGAGAAGACAACAACTTATTAGAGAGTGTCCTATTCTCT
CTAACATTGAGCCCAAACAGATCAAAGTCTGGTTTCAAAACCGCAGATGTCGTGAAAAACAGAGAAAGGAAGCTTCTCGT
CTCCAGACAGTGAATAGAAAGCTGACTGCCATGAACAAACTGTTGATGGAAGAGAATGACCGTTTGCAGAAGCAAGTCTC
CCATTTGGTTTATGAAAATGGGTTCATGCGCCAACAAATTCAGACCGCTTCGGCAACGACCACAGACAATAGCTGTGAGT
CTGTGGTCATGAGTGGTCAGCACCAACAACAGCAAAACCCAACACCTCAGCAACCCCAAAGGGATGCTAACAACCCAGCT
GGTCTTCTCGCAATAGCTGAGGAGACCCTGGCAGAGTTCCTTTCCAAGGCTACTGGAACTGCTGTCGACTGGGTCCAGAT
GATTGGTATGAAGCCTGGTCCGGATTCTATTGGAATTGTTGCTGTTTCCCGCAACTGTAGTGGGGTAGCAGCACGAGCCT
GCGGCCTTGTGAGCCTGGAGCCCACAAAGGTTGCTGAAATCCTCAAAGATCGTCCATCTTGGTTTCGCGACTGCCGTTGC
CTTGACATATTGAGTGTGATTCCTACAGGAAGTGGAGGGACAATTGAGCTGATATACATGCAGACTTACGCACCAACAAC
ATTGGCTGCAGCACGTGACTTTTGGACACTAAGATATACTACAACCTTGGAAGATGGAAGTCTTGTTATATGTGAGAGGT
CATTGACTTCTTCTACTGGTGGCCCAACAGGACCTCCTCCTTCAAGCTTCATAAGAGCTGAAATGCTTCCCAGTGGCTAT
CTAATTCGACCATGTGAGGGCAGTGGCTCCATCATTCACATTGTTGATCATGTTGATTTAGATGTTTGGAGTGTTCCTGA
AGTTCTGAGGCCACTTTATGAATCATCCAAAATTCTTGCTCAGAAAATGACCATGGCGGCCTTGCGGCACATAAGACAAA
TTGCTCAAGAGACTAGTGGGGAAATTCAGTATGGAGGGGGCCGCCAGCCTGCTGTTCTAAGGACATTTAGTCAGAGGCTC
TGCAGGGGGTTCAATGATGCTGTGAATGGGTTCACAGATGATGGTTGGTCACTTCTGGGCAGTGATGGTGGGGATGATGT
GACCATTGTCATAAATTCATCTCCAAATAAATTTCTAGGATCTCAATACAATGCATCTATGTTTCCTACATTTGGAGGAG
GGGTGCTGTGCGCGAAGGCATCGATGTTGCTGCAGAATGTTCCTCCTGCTTTGCTTGTTCGTTTTTTGAGAGAACATCGT
TCTGAGTGGGCTGACTACGGGGTTGATGCCTACTCTGCTGCATGTCTTAAAGCAAGTCCTTATGCAGTTCCTTGTGCCAG
ACCTGGTGGCTTCCCTAGTAGCCAGGTCATTTTACCTCTTGCGCATACCATGGAGCATGAGGAGTTCTTGGAGGTAGTTC
GGCTGGAGGGTCATGCATTCTCCCCAGAAGATGTAGCATTGGCTCGGGATATGTACTTGTTGCAGCTATGCAGTGGAGTT
GATGAAAATGCTGTTGGTGCTTGTGCTCAGCTTGTCTTTGCGCCTATTGATGAATCCTTTGCTGATGATGCACCATTGCT
GTCATCTGGATTTCGTGTCATACCTTTGGATCCTAAAACAGATGCACCTGCTACGACTCGCACTTTAGATTTAGCCTCTA
CACTTGAAGTAGGACCTGGTGGCACACGTCCAGCTAGTGAGGCTGACACCAACAGTTATAACCTTAGGTCAGTCCTGACA
ATCGCGTTCCAATTTTCATTTGAGAACCACATGCGAGACAATGTGGCTGCTATGGCTCGCCAATATGTTCGTGGTGTTGT
GGGGTCTGTTCAGAGGGTTGCAATGGCAATTGCTCCTTCCAGGCTCAGCTCCAATGTGGGGCCAAAGACCCTTCCTGGCT
CTCCTGAGGCTCTTACTTTGGCACAATGGATATGCCGAAGCTACAGGATCCATACTGGAGGAGAACTATTTCGGGTTGAA
TCCCAAGCTGGCGATGCTTTGCTGAAGCAGCTGTGGCACCATTCAGATGCAATTATGTGCTGCTCCTTGAAAACAAATGC
ATCTCCAGTTTTCACTTTTGCAAACCAGGCCGGACTTGATATGCTTGAAACTACTCTTGTGGCCCTTCAAGATATTATGC
TTGACAAGATCCTTGATGAAGCAGGACGGAAGATTCTCTGCTCTGAGTTCTCTAAGATAACGCAACAGGGATTTGCTTAT
CTGCCAGCCGGAATATGTGTATCCAGCATGGGGAGGCCAGTCTCCTACGAGCAGGCGGTTGCATGGAAAGTTCTCAATGA
TGATGATTCCAACCACTGCCTGGCCTTCATGTTCATGAACTGGTCCTTTGTCTAA
>PtrHox8
ATGGACTTCTTCAATTCTCAAACCCAACAAAAACAACAGTACTTGCCAAAACACAACAACAAGAAGAGGCTGACAGAGGA
CCAAGTGAGGCTCCTAGAGAGAACCTTCACAACCAACAAGAAGCTCGAGCCTGAGCTCAAGGTTCAACTTGCAAACCAGC
TAGGGGTGCCGCCAAGACAAATTGCTATTTGGTACCAGAACAAGAGAGCAAGATGGAAGACACAGAGCCTAGAGCTTGAT
TATAATACACTCCAAGTGAGACTAGAGAATGCACTAGCCGATAGGCGGCGACTAGAAAGAGAGGTGGTGCGACTTCAAGA
GGAGCTGTGGCAGGCTCAACAGATGGTGTTCGCTGTGAACCAAGAAACAGCAGCTCAACCTGCTGTTAATTTTTCTTGTA
ACTCATCTTGTGATGATAGAGGCAGCTCTAGCTTACATGAGGGAGTGAATGGTGAGGTCTTGCAGCTTGAAGAGCTCTAT
GCTTGTTTGTACGGTGCTGGCGGTGGGTTTTGA
>PtrHox9
ATGAAAATGAATATATTCCAGATGGACATGTCCGAGTCGGAGGAGATCAGTCAAGATCAGGAGATAAGCAGTGATGAAGA
AATGATGCGTCCTGATATCACTGATGCGAGCTCAGTCAATGGTGATGGTTATAGTACTGATAGTGATTATAGTGAAATTG
ATGATACTGAAAATACGGAGAGTAACAGAAGAAAGGGTGTGGCATTTTTAATGAAAAGCCCTAAAAAATCAAGCAAGTCC
AATAATTGCCAGCCCCCTCAGCTTTCTCCTCGAAGTGAGGTTGAGTCCGTGTCATCCACAAACATGCCTTTGGAAATAAA
TGATCGAGCTAGTGACCTTTTAATGGCAGTCTCAGTTGGTTCTGATGCAAACAAGAAAAAAATCAATGAGATGGCTGTTT
CAGCCATGGACGAGCTAGTAAGAAAGTGCCTTGCAGGAGAACCTCTATGGCAGCACCGACAAGATTGTGGCCTTGAGATT
CTAAATGAAGGAGAATATATAAGAGAATTCCGTCCATTTGATGCAAATGCTGAAAAAAATTTCCTTCAAACTGAAGCTTC
ACGACATATAGGGTTTGTTCGTATGGATGCTACCAGCCTTGTCGAGTGCCTCATGGATGTGAAGCAGTGGTCATCAGTTT
TTTCTAATATCGTTTCAAGAACAACTGTACTTGGAGTCTTGTCAAGAGGGGTAGCTGGGAACTACAACGAAACGTTACAA
GTGATGAAGGCAGAGTTTCATATGCCTACACCACTTGTTAATATTCGAGAGAGTCAGTTTGCAAGGTATTGTAAGCAGAT
AGGGCCTGGAACTTGGGGAGTTGTTGATGTATCCTTGGACAGTCTATTCCCTTATCCACTAGTAATTTTTCGGAGAAGAC
CATCAGGGTGTTTAATCGTAGAAATGCCGGACGGATACTCTAAGGTTATTTGGGTTGAGCATGTGGAAGTGGACAATAAA
TTTGTCCATAGAATGTTTTGGCCAATTGTTCTCCCTGGTTTTGCATTTAGCGCTATGCGTTGGGTTGCCAGCATAGTCCG
ACATTGTGAGCCAGTTGGGAATATAATCTCTACTTCCCTTGACAGTGCAACAATACCCCGAAATGGGAAAACAAGTGTGT
TGAGGCTGGCTCGTAGAATGATGAGAAGCTTTTATCATGACAACAGTGCTTCTACTGACAATTTTTGGGTCCGAATACAT
CTATGTGATGGTGAAGATTTTAGGTTAATGACTAAGACTATTTATGCCCTCAATGGAAGCCCTAGTTCGACTTTAGTTTT
CACAACATCTCTTTGGGTTCCACCTCCACCAAAGAGAGTCTTTGATTTTCTTCGCCATGGGGATTCTAGAAACAAGTTGG
ATTTGCTTGCCCGTGGATACGCAGTTCAAGAGATTATGCATATCATCAAGGGAGAAAGTCCGGAAAATCGTGTGTCTATC
ATGCAAGTGAATTCTGCTCCGAACCAGATAGAAATCTTGTACTTGCAAGAAAGTTACAGCCATCCAACTGGATCGTACGT
TGTTTATGCCCCAATAGACATTCTTACTATGGGCATGATGCTGGGTGGTGGAAATTCAGATCTTGTTAATATTTTGCCAT
CAGGTTTTGTGATACATCCTGATGGGCCACTAAGGAATGGAGAGGAAACTAGAGGAAGTCTTCTCACCCTTGCCTTTCAC
ATTATGGATGGTTCATCCACGGAGGACTATCTTCCTGCTGCTGATTCTGTTAATACCATTCAGAAAATCCTCACAGAAAC
GGCAACTTTGATCAAGACAGCTCTTTTATCTGACAATCTATAA
>PtrHox10
ATGAAGCGGTTCAATTCCTCAGATCCCCTGGCTGCTTTCATCTCCATTTCTTCTTCAAAAGAAGAGAGGACTCAAAAGAC
CAATCAAGGCTACAGTAGAGATTTTCAATCAATGCTGGATAGTCTTGAAGAAGAAGACTACTCTGAAGCAGCCAGCCATG
TAGGTGAGAAGAAACGAAGGTTGAACTTGCATCAAGTTAAGGCCCTGGAGAAGAATTTTGAGGTAGAAAACAAGCTTGAG
CCAGAGAGAAAGCTGAAATTAGCTGGAGAATTAGGCCTGCAGCCACGACAAGTAGCTATTTGGTTCCAAAACCGTCGTGC
CCGTTGGAAGACCAAGCAATTGGAGAGAGATTATGGCACTCTTAAGGCCAATTATGAAGCTTTAAAACTTGATTACTGTA
ATCTTGAACAGAAGAATGAAGTCTTGGCACAAAAGGTAAAAGAATTGAAAGCAAAGTTGAGTGAAGAAAACGTTGATAGC
AGTCACTCTGTTAAAGAAGAGCACCGCGTTTCAGAGTCAGACAACAACGCCTCAGTGCACAGTAAGAACCGTGATTTCAG
TGAAAAAAACAATTCAAGTGCGATCACCAAAGACCACAGCAATATTTCCTCTTCGCATGAACTGATGAACTTGTTTCAGC
TGTCTGATTCAAGAGTTATTTTGGGGAATATATATCAAGTATATCAACCCCATCTTATGAAACCGGAAGAGCAGAGCTTG
TTTAGCACTGAGGAATCTTGTAATTTCTTTTCAGTTGATCAAGCCCCCACTCTTCATTGCTATTTTCCTGAGCACTAA
>PtrHox11
ATGATGGGTTTTGGAACTACTGATGATCTTTGCAACACAGGCCTTGGTCTAGGGCTTGGCAGCTTCCATGCCGAGCAAGA
GAATTGTTCTCAATCAGACCATCTTTTTCAACCAATTAAGAAGGATAAACTAACCTTGAAATATGATCTCTTGCTCCCAT
CTCTGACATTAGGTCCTTCAGAAGAGGTGTACCGATCGATTACAAAAAAAACCGATGCAGATTTGCAGCCACAGGCGTCA
TCTCTTAGTGCAGTATCATCATTTTCTAACTCGAGTATTAAGAAGGAGAGAGAATTTGGTATTGGTGAAGAAGTAGATGT
AGAGAGAATCTCTTCAAGGCTTAGTGATGAAGATGAAGAAGGTAGTCCCAGGAAGAAACTTAGACTTACCAAAGAGCAAT
CAGTCATTTTGGAAGACAACTTCAAAGATCACAGCACTCTGAATCCTAAGCAAAAGCAAGTCTTAGCAGAACAGCTCAAT
CTAAGGCCACGTCAAGTAGAAGTATGGTTCCAGAACAGAAGAGCCAGGAGTAAGCTGAAACAAACTGAGGTAGATTGTGA
ATTACTGAAGAAATGTTGTGAAACACTAACATTAGAGAACAAGAGGCTGCAAAAAGAGCTGCAGGAGCTTAAATCATTGA
AGCTTGCTTCACCTGTATACATGCAGCTGCCTGCAGCGACGCTCAGTATGTGCCCTTCTTGTGAGAGGATTTGCAGCGGA
AGTGATCAAGGCTCTTCTACTAGCACTTTCACAGTTGGGCCGAAGCCTAATTTCTACAATCCCGATACCCACTCATCCGC
AGCTTGCTAG
>PtrHox12
ATGGGTGATAAAAATGATGGCTTGGGCTTGAGTTTGAGCTTGGGATATGCTACACAACGGAATCATCATCAGCAGCCTTC
TTTGAAGCTAAATCTCATGCCTTTGGCTTCACAAAACAAACATAAGAAAACTTCCTGGACTGACCTCTTTCAATCACCAG
ATAGAACATGTGATACGAGGTTGTTTCAACGAGGGATTGACATGAACAGGGTACCGGCTGCTGTGGCAGATTGTGATGAC
GAAACTGGGGTTTCTTCACCGAACAGTACACTATCCAGCTTGATCAGTGGTAAAAGAAGCGAAAGAGAACAGATTGGTGA
AGAAACAGAAGCAGAGAGAGCCTCTTGCTCTCGCGGAAGTGATGATGAAGATGGTGGTGATGCTTCTAGGAAGAAGCTGA
GACTGTCAAAGGAACAGTCGTCAGTGCTTGAAGAGAATTTCAAGGAACATAATACTCTCAATCCCAAGGAAAAGCTGGCT
TTGGCAAAACAGTTGAATCTCAGGCCAAGGCAAGTGGAGGTGTGGTTTCAGAACAGAAGAGCAAGGACTAAGTTGAAGCA
AACTGAAGTAGATTGCGAGTACCTAAAGACGTGCTGTGAAAATCTAACAGAGGAGAACAGGAGGTTACTGAAGGAGGTGC
AAGAGCTCAGAGCACTGAAACTCTCCCCACAGCTCTACATGCACATGAACCCTCCCACCACCCTCACCATGTGTCCTTCA
TGCAAGCGTGTTGTCTCATCGGCATCATCATCTTCTGCTGCTGTCGTGTCCTCTGCTCTTGCTCCAATTGCCTCGACCCC
CCAACCACAACGACCGGTGCCCATTAACCCTTGGGCAGCAATGCCTATCCACCATCGAACTTTTGATGCTCCCGCTTCTA
GTTCATGA
>PtrHox13
ATGAGTTTTGGGGGTTTCCTTGAAAACACTAGTCCTGGTGGTGGTGGCGCAAGAATTGTGGCTGATATACTTTATAACAA
TAACAACAACATGCCCACTGGTGCAATAGCTCAGACTCGCCTTGTCTCTCCTTCTATCACTAAATCCATGTTCAACTCTC
CTGGACTCTCTCTAGCCCTTCAACAGCCAAACATAGATGGTCAAGGAGATATAACTAGAATGGCTGAGAACTTTGAGACA
AGTGTGGGTAGGAGAAGCAGAGAAGAGGAACATGAGAGCAGATCTGGTAGTGATAACATGGATGGTGCGTCTGGTGACGA
TCAAGATGCAGCTGATAATCCTCCAAGAAAAAAGAGATACCACCGACACACTCCACAACAAATCCAAGAACTTGAAGCTT
TGTTTAAGGAATGTCCTCATCCTGACGAGAAACAAAGATTGGAGCTTAGTAGAAGGCTGTGCTTGGAGACTAGGCAAGTC
AAGTTCTGGTTTCAAAATCGTAGAACCCAAATGAAGACTCAACTGGAGCGCCATGAGAACTCATTACTCAGGCAAGATAA
CGACAAGCTTCGAGCAGAAAACATGTCCATAAGAGATGCCATGAGAAATCCATCGTGCTCAAACTGTGGTGGTCCTGCGA
TAATTGGTGATATGTCACTTGAAGAACAGCATTTGAGGATTGAGAATGCTAGATTAAAAGATGAACTAGATCGAGTTTGT
GCACTTGCGGGCAAGTTCTTGGGTCGCCCCATATCTTCGTTAGCTTCTTCACTTAGCCCTCCGACGAATTCAAGCCTGGA
ACTTGCAGTTGGTAGTAATGGTTTTGCTGGTTTAAGCACCATTGCTACAACATTGCCTTTGGGACCTCATTTTGAAGGTG
GGATTTCTGGTGCTTTGTCTATGGTAACTCAAACTAGACTAGCAACAGCTGGTGTTACTGGTATTGATAGATCAGTAGAG
AGATCCATGTTCTTGGAGTTGGCTTTAGCTGCCATGGATGAATTGGTGAAAATGGTTCAGACGGATGAGCCTCTTTGGAT
CGGGAGCTTTGAGGGTGGTAGAGAAATATTGAACCATGAGGGGTACTTGAGAACCTTCACTCCTTGCATTGGAATGAAGC
CTAGTGGCTTTGTTAGTGAGGCTTCTAGAGAGACTGGTATGGTAATCATAAACAGTTTGGCCTTAGTTGAGACACTGATG
GATTCGAACCGATGGGCAGAAATGTTTCCTTGTATGATTGCAAGGACCTCTACCACTGATGTGATAGCCAGTGGAATGGG
GGGAACTAGAAATGGTTCACTTCAGTTGATGCAAGCCGAGCTCCATGTTTTATCCCCATTGGTTCCGGTGCGTGAGGTCA
ATTTTCTCCGATTTTGCAAGCAGCACGCAGAGGGGGTTTGGGCTGTTGTTGATGTATCCATTGATACCATCCGAGATACT
TCCGGTGCACCACCGACATTTGTGAACTGCAGGAGGCTTCCTTCTGGTTGTGTGGTGCAAGATATGCCCAATGGGTACTC
CAAGGTTACATGGGTTGAGCATGCACAATATGATGAAAGGCAAATACACCAGCTCTATCGGCCGGTGATAAGCTCCGGCA
TGGGCTTCGGTGCCCAACGATGGATAGCTACCCTTCAACGTCAATGCGAGTGTTTGGCCATCCTCTTGTCCTCCAATGTA
CCTAGTAGAGACCACACAGCGATAACTACAAGTGGTCGCCGAAGCATGTTGAAGCTGGCGCAAAGAATGACCGATAACTT
CTGTGCTGGGGTTTGTGCCTCCACAGTGCACAAATGGAACAAGCTGAATGCCGGAAATGTTGATGAAGATGTTAGGGTTA
TGACCCGAAAGAGTGTCGATGATCCTGGTGAGCCACCAGGCATAGTTTTGAGCGCTGCGACCTCTGTTTGGCTACCTGTT
TCTCCACAAAGGCTCTTTGATTTCCTACGCAATGAACGACTCAGAAGCGAGTGGGACATACTCTCCAACGGTGGACCAAT
GCAGGAAATGGCCCACATTGCTAAAGGCCAGGATCACGGCAACTGTGTCTCTCTCCTACGTGCTAGCGCCATGAATGCTA
ACCAGAGTAGCATGCTAATACTGCAAGAGACATGCATAGATGCAGCAGGCTCTCTTGTAGTGTACGCTCCCGTTGACACT
CCGGCCATGCACGTAGTGATGAACGGTGGTGATTCGGCTTACGTGGCGCTTCTTCCGTCAGGGTTTGCTATCGTACCGGA
TGGGCCTGGTTCACGTGACCCCCCATCGACTAATGGCGGCCCGACTGCTAATAATGTCGGTGGCCAAGAGAGGGTGAGTG
GGTCCCTTTTGACGGTGGCCTTCCAAATATTGGTGAATAGTCTACCTACGGCGAAGCTTACAGTAGAATCTGTGGAGACA
GTCAACAACCTTATTTCATGCACTGTCCAAAAGATCAAGGCTGCTCTCCAATGTGAAAGCTGA
>PtrHox14
ATGTTTGATGGAGGAGAGTATTCACCTTCGGCGACAGAGCCTTTTAGCTGCATGAACGGTGTCACAACCTCCAGAAAGAA
GAAGAACAAGAACAAAAGGAGGTTTAGTGATGAGCAGATTAAATCGCTGGAGTCTATGTTTGAATCAGAAACAAGGCTTG
AGCCTCGAAAGAAGATGCAGCTGGCAAAAGAGCTTGGATTGCAACCACGACAGGTTGCAATATGGTTTCAGAATAAGAGA
GCTAGATGGAAGTCTAAGCAGCTTGAAAGAGACTTCAGCATACTACGAGCCAATTACAATAGCTTGGCTTCCAGGTTTGA
GACTCTGAAGAAAGAGAAGCAAGCTTTGGTAATACAGTTACAGAAGATTAATGATTTGATGAAGAAGCCAGGAGAGGAAG
GAGAGTGTTGTGGCCAAGGACCAGCTGTGAACAGTATCGAAGGCAAATCAGAGAATGCAGACACAACTATGGGTGAATCA
GAAACGAATCCTAGATTGTCAATTGAAAGACCAGAACATGGATTAGGAGTCCTCTCAGATGAAGATAGCAGCATAAAAGC
AGAGTATTTTGAACTCGAAGAAGAACCGAACCTAATTAGTATGGTGGAACCCGCTGATGGATCATTGACATCACAAGAAG
ATTGGGGGAGTTTAGACTCTGATCGCCTCTTCGATCAATCAAGCAGTGACTATCAGTGGTGGGATTTCTGGGCTTGA
>PtrHox15
ATGCCAGCCGGAGTAATGATTCCGGCAAGAAACATGCCATCAATGATCGGGGTTAATGGTAATGTTGGTGGGTTTGGATC
ATCCTCCGGACTTGCTCTTGGTCAGCCAAACATGATGGAAGGTCACGAGTTTCATCATCTAGACATGACACACAACACAT
CTGAAGGCGACATGACTCGAATTAGAGATGAGGAATTTGATAGTACCAACACAAAATCAGGCAGTGAGAATCAAGAAGGC
GCTTCAGGTGATGATCAAGACCCACGCCCCAAAAAGAAGCGCTACCATCGCCATACCCAGCATCAGATCCAAGAAATGGA
AGCTTTCTTCAAAGAGTGTCCACACCCAGATGACAAGCAAAGGAAGGAGTTAAGCCGAGAATTAGGGTTAGAGCCTTTGC
AAGTCAAGTTTTGGTTCCAAAATAAGCGTACCCAAATGAAGACCCAGCATGAGCGCCATGAAAACACACAGCTTCGAAAT
GAGAATGAAAAGCTTAGGGCTGACAACATGCGGTACAGGGAAGCTCTTAGCAATGCCTCGTGTCCTAATTGCGGAGGGCC
TACTGCCATAGGAGAGATGTCCTTTGATGAACATCATTTGAGACTTGAAAATACTAGATTGAGAGAAGAGATTGACCGTA
TTTCAGCAATTGCTGCTAGGTATGTTGGCAAGCCTGTGGTGAACTATCCTGTTCTATCGCCTCCAATGCCTCCACGTCCA
GTTGACCTTGGTGTTGGGAATTTTGGTGGACAACCAGGCTTAGGAGGGGATATTTATGAAGCTGGAGACCTACTAAGGTC
TATTAGTGCACCTACTGAGGCTGATAAGCCCATGATAATTGAGCTTGCAGTGGCAGCCATGGAGGAACTAATTAGAATGG
CTCAAATGGATGAACCTTTATGGATGAACAGCCTTGATGGAATTGATGCAGTGTTGAATGAAGATGAATACATAAGGATA
TTCCCTCATGGTATTGGTCCTAAACCTACTGGTTTTAAATGTGAGGCTTCAAGAGAGTCTGCTGTTGTTATCATGAACCA
CATCAACCTTGTCGAGTATCTGATGGATGTGAATCAGTGGTCTACATTGTTTTCTGGCATTGTCTCAAGAGCTTTGACTT
TAGAAGTGCTATCTACAGGAGTTGCAGGGAACTACAATGGAGCCTTGCAAGTGATGACAGCTGAATTTCAACTTCCAACT
CCACTTGTTCCTACTCGTGAAAGTTACTATGTCAGGTACTGTAAACAACATGCTGATGGGACTTGGGCTGTGGTTGATGT
TTCATTGGACAGTATACGCCCTGGTCCAGCAGCAAGATGTCGAAGAAGGCCATCTGGATGTTTAATTCAAGAAATGCCCA
ATGGTTACTCGAAGGTTACATGGGTTGAACATGTAGAAGTGGATGATAGAGGTGTTCATAATCTATACAAGCATCTAGTT
AGCTCAGGACATGCATTCGGGGCAAAACGTTGGGTCGCAACCCTAAACCGGCAATGCGAGCGCCTTGCCAGTGCCATGGC
AACAAACATTCCTGCTGGTGATGCTGGTGTTATTACTAATCAAGAAGGAAGAAAGAGTATGATGAAGCTGGCAGAGAGAA
TGGTGATAAGCTTCTGTGCTGGCGTGAGCGCCTCTACCGCCCACACATGGACTACACTATCTGGGACTGGAGCTGATGAT
GTCAGGGTCATGACAAGGAAGAGTGTAGATGATCCAGGGAGGCCTCCTGGGATTGTGCTTAGTGCAGCAACTTCCTTCTG
GCTTCCAGTTCCACCAAAGAGGGTTTTTGATTTTCTACGTGATGAGAACACCCGTAATGAGTGGGATATTCTATCAAATG
GTGGGGTTGTCCAAGAAATGGCACACATTGCTAATGGCCGGGATACAGGCAACTGTGTATCTCTAATCCGAGTTAATAGC
GCGAATTCGAGCCAGAGCAACATGCTGATTTTGCAAGAGAGTTGCACTGATCAAACGGCCTCTTTCGTAATCTATGCTCC
TGTTGATATTGTTGCAATGAACGTGGTGCTTAACGGCGGGGATCCAGATTATGTGGCACTTCTTCCATCAGGGTTTGCTA
TTTTTCCTGATGGAACCGCAGCGCATGGAGTAGGCATGGATGAATCTGGGTCTACAGGAGGATCTCTTCTAACTGTCGCG
TTCCAGATTCTGGTTGATTCAGTTCCTACAGCAAAACTGTCTCTTGGCTCAGTTGCAACTGTTAACAACTTGATTGCATG
CACTGTGGAGAGGATTAAGGCTTCCTTATCATGCGAATCTGCATGA
>PtrHox16
ATGGAAATGTCCTGCAAGGATGGTAAGCAGCCTATCATGGACAATGGCAAGTATGTCCGGTACACGCCTGAGCAGGTCGA
AGCCCTGGAAAGGCTCTATCATGATTGTCCCAAACCCAGCTCCATTCGCCGCCAGCAGCTCATTAGGGAGTGTCCAATTC
TCTCCAATATTGAGCCCAAACAAATCAAAGTTTGGTTCCAAAATAGAAGATGTCGAGAGAAACAGAGGAAAGAAGCGTCT
CGCCTCCAGGCGGTGAATAGGAAGCTGAGTGCAATGAACAAGCTTCTGATGGAAGAGAATGATAGGTTGCAGAAGCAGGT
GTCGCAGCTGGTGTATGAGAATGGCTACTTTCGCCAACATACCCATAACACACCGCTTGCAACCAAAGATACAAGCTGTG
AATCAGTGGTGACAAGCGGTCAACACCACCTGACACCTCAGCATCCGCCAAGGGATGCTAGTCCTGCAGGGCTTTTGTCC
ATTGCAGAAGAGACTTTAACAGAGTTTCTTTCGAAGGCTACTGGAACTGCTGTAGAGTGGGTCCAAATGCCTGGAATGAA
GCCTGGTCCGGATTCCAGTGGAATCGTTGCTATTTCTCATGGTTGTGCTGGTGTGGGAGCACGAGCTTGTGGCCTAGTGG
GTCTTGAACCTACAAGGGTTGCTGAAATCCTCAAGGATCGGCCATCATGGTTTCGTGATTGCCGAGCTGTGGATGTGCTT
AATGTGCTGCCCACCGCAAATGGTGGAACCATTGAGCTGCTTTATATGCAGCTCTATGCGCCAACTACGTTGGCACCTGG
TCGTGACTTCTGGTTGTTGCGTTATACTTCTGTTTTAGAAGATGGAAGCCTTGTGGTTTGTGAGAGATCTCTGAAAAATA
CTCAAAATGGCCCGAGCATGCCACCAGTGCAGCATTTTGTGAGAGCAGAAATGCTCCCAAGTGGGTATCTGGTACGGCCT
TGTGAAGGTGGTGGTTCAATCATACACATAGTTGACCACATGGATTTGGAGCCTTGGAGTGTGCCTGAAGTACTACGGCC
GCTGTATGAATCCTCAACTGTACTTGCTCAAAAGACAACAATGGTGGCTCTACGCCAGCTGCGGCAGATAGCTCAGGAAG
CTTCTCAGTCCAATGTGACCAACTGGGGCAGACGACCTGCAGCTCTACGAGCACTGAGCCAGAGGTTGAGCAGGGGTTTT
AATGAGGCTCTCAATGGATTTAGTGATGAGGGATGGTCAATGATCGGAAATGATGGCATGGATGATGTTACTATCCTCGT
GAACTCATCTCCTGACAAGTTGATGGGTTCAAATCTTTCCTTCACTAATGGGTTTCCAGCTGTCAGCAGTGCTGTCCTGT
GTGCTAAAGCATCGATGCTTTTACAGAATGTCCCTCCTGCAATCCTTCTCAGATTCTTGCGAGAGCACAGGTCAGAATGG
GCAGATAACAATATTGATGCCTATGCAGCTGCAGCAGTTAAAGTTGGTCCTTTTAGCCTACAAGGTTCTCGAGTTGGAAG
TTTCGGGGGTCAAGTTATACTTCCGCTGGCTCACACTATTGAACATGAAGAGTTCCTGGAGGTCATAAAACTGGAAGGTG
TTGGCCATTCTCCTGAAGATCCAATAATGCCCAGAGATGTGTTTCTTTTACAACTCTGCTGTGGAATGGACGAGAATGCT
GTTGGAACATGTGCTGAACTTATATTTGCTCCCATTGATGCTACTTTTGCTGATGATGCACCGCTTTTACCTTCTGGTTT
TCGCATCATTCCCCTTGATTCTGGGAAGGAAGCCTCCAGTCCAAATCGTACCTTAGATCTTGCGGCTGCTCTTGAAGTCG
GACCAGCTGGAAACAGAGCATCCAGTGATCATTCTGCTAATTCTGGTTGCACAAGATCTGTAATGACAATCGCATTTGAA
TTTGCGTTTGAGAGCCACATGCAAGAACATGTAGCATCAATGACTCGGCAATATATCCGCAGCATTATATCTTCAGTTCA
GAGGGTGGCATTAGCACTATCTCCTCATCTTGGTTCACAGGCTGGTCTTCGGTCACCACTGGGTACTCCTGAAGCACAGA
CACTTGCTCGTTGGATCTGCCAGAGCTACAGGAGCTATTTGGGTGTGGAGCTACTCAAATCCAATGGCGAAGGAAGTGAA
TCTATTCTGAAAACCTTGTGGCATCATTCAGATGCTATTATGTGCTGCTCACTGAAGGCGTTGCCCATCTTTACTTTTGC
AAACCAAGCTGGACTTGACATGCTTGAGACAACCTTAGTTGCACTGCAAGACATAACTTTGGAAAAGATATTTGATGATC
ATGGAAGAAAAACTCTCTGCTCAGAATTCTCACAGATTATGCAACAGGGTTTTACTTGTCTTCAAGGTGGTATCTGTTTG
TCAAGCATGGGCAGACCAGTTTCATATGAAAGAGCTGTGGCCTGGAAAGTGTTGAATGAAGAAGAAAATGCGCATTGCAT
CTGCTTTATGTTTATAAACTGGTCTTTTGTCTGA
>PtrHox17
ATGGGCGTCGACATGTCTAATCCACCCAATTCTCATATCAAGGACTTCTTTGCCTCTCCTGCTCTTTCTCTTAGTCTTGC
TGGAATATTCCGCGGCGCAAATGTGAGTCATTCTGCAGCAGCGGGTAGCGTGGAGGTGGAGGAGGGGGATGAAGGGAGTG
GAGGAGGAAGAAGAGAAGAAACCGTGGAAATTAGTAGTGAGACCTCAGGGCCCATGAGATCAAGATCAGATGATGATCTT
GAAGGTGAAGGAGAGCATGATGAGGATGATGGTGATGGTGATGGTGATGATGCTGACAAAAACAAGAAGAAAAAAAGAAA
GAAATACCACAGGCATACCGCTGAGCAAATCAGAGAAATGGAAGCGCTATTTAAAGAGTCTCCTCATCCAGATGAGAAGC
AGAGGCAGCAATTAAGCAAGCAACTAGGCCTTGCTCCTAGGCAAGTCAAGTTTTGGTTCCAAAATCGTCGTACTCAAATC
AAGGCCATACAAGAGCGCCATGAAAATTCTCTGCTGAAAACTGAAATGGATAAACTCCGAGAAGAAAACAAGACCATGAG
GGAGACCATCAACAAAGCTTGCTGTCCAAATTGTGGCACCGCTACCACCAGTAGAGGCACTGCCTTAACAACCGAGGAAC
AGCAATTACGTATCGAAAATGCAAAACTCAAAGCCGAGGTAGAAAAACTTCGAGTGGTTATAGGAAAATATAGTCCAGGG
GCAACAGCCTCATGTTCAGCTGAAAATGATCAAGAGAATAGAAGTTCACTGGATTTTTACACTGGAATTTTCGGACTTGA
CAAGACAAGAATCACGGAGATCGCTAATCAAGCAATGGAAGAGCTCAAGAAAATGGCTACTGCGGGCGAGCCACTTTGGA
TTCGAAGTGTTGAGACAGGTCGTGAAATTCTTAATTACGATGAGTACACGAAAGAGTTTGGTTCTGAAAATTCAAGCAAT
AATGGAAGGCCGAAGAGATCCATTGAGGCTTCAAGAGAGACCAGGGTTGTGTTTGTGGATCTCCCAAGGCTAGTTCAAAG
TTTTATGGATGTGAATCGGTGGAAGGAAATGTTTCCATGCTTGATTTCAAAGGCGGCCACTGTTGATGTTATCTGCAATG
GTGAAGGTGCAAATAGAAATGGGGCAGTGCAATTGATGTTTGCTGAGGTCCAGATGCTTACACCCATGGTGCCTACCAGA
GAAGTTTATTTTGTCAGATATTGCAAGCAGCTTAACGCAGAACAATGGGCCATTGTTGATGTTTCTATTGACAAAGTTGA
AGACAATATTGATGCTTCACTCGTTAAATGCAGAAAACGCCCCTCTGGTTGCATCATTGAGGATAAATCAAATGGCCATT
GTAAGGTGATCTGGGTAGAACACCTGGAATGCCAGAAAAGCGCAGTTCATACCATGTTCCGGACAGTCGTTCATAGTGGC
CTAGCCTTTGGAGCAAGGCATTGGATTGCAACATTGCAACTCCAATGTGAACGGCTTGTTTTCTTCATGGCAACCAACGT
TCCCACTAAGGATTCAACTGGTGTTGCTACACTAGCTGGAAGGAAAAGCATTCTGAAACTGGCACAAAGAATGACATGGA
GCTTTTGTCGAGCAATCGGAGCATCAAGCTATCACACATGGAGCAAGGTATCAAGCAAAACAGGAGAAGATATAAGGATT
TCGTCTAGGAAAAACTTAAATGAACCTGGTGAACCTGTTGGATTGATCTTGTGTGCAGTTTCTTCTGTATGGTTGCCTGT
CCCTCCGCATATTCTGTTTGATTTCTTAAGAGACGAAGCTCGTAGAAATGAGTGGGATATCATGTCAAATGGAGGACCTG
TACAAGCCACTGCAAACTTAGCCAAAGGACAAGATAGAGGCAATGCAGTAACTATTCTAAAGATGAAATCTAAAGAAAAC
AATATGTGGGTACTCCAAGATAGCTGCACGAATGCTTATGAATCCATGGTAATTTATGCTCCAGTGGACACTAATGGAAT
GCAATCTGTGATTAATGGATGTGATTCAAGCAACCTAGCAATATTACCTTCAGGATTCTCAATTCTTCCTGATGGACACG
AATCAAGACCATTAGTGATCACTTCTAGGCAAGAGGAGAAGAGCACCGAAGGGGGATCGTTGCTAACAATAGCATTCCAA
ATCCTAACGAATACCTCTCCCACAGCCAAACTAACCATGGAATCTGTGGAATCTGTTAACGCACTTATATCATGCACATT
GAAAAACATCAAGACAAGCTTGCAATGTGAAGATAGTTGA
>PtrHox18
ATGATGATGGCTGAGAAGGAAGATCTGGGTTTGAGTTTAAGTCTCAGTGTTCCTCAAAATCAGCATTCTCTGCAGTTTAA
TCTCATGCCTTCACTGGTTCCATCTACTGCTGCTTCTTCTCTTTCTGGGTTCAATCCTCAAAAACCCTCATGGAATGCGA
CCTTCCCTCCTTCAGATCAAAACTCTGATCCATACCGCGCCGAGACCAGATCGTTCCTTCGAGGAATCGACGTGAACAGG
TTACCATCTACAGCTGATTGTGAAGAGGAGGCAGGTGTATCGTCTCCAAATAGCACGATATCGAGTATAAGTGGAAAGAG
AAGCGAAAGAGAAGGGATTAACGGAGAGGAGCATGAGATGGAGAGAGATTATTCTCGTGGAATCAGTGATGAAGAGGATG
GTGATACCTCGAGAAAGAAGCTCAGGCTCTCTAAAGATCAGGCAGCTATTCTTGAAGAAAGTTTTAAAGAACACAACACT
CTCAACCCAAAGCAGAAGATGGCCTTGGCTAAACAGCTAGGACTCCGACCTAGACAAGTGGAGGTGTGGTTTCAGAACCG
AAGGGCAAGGACAAAGCTGAAGCAAACTGAGGTTGACTGTGAGTTCTTGAAGAGGTGCTGTGAGAACCTAACGGCGGAGA
ACAGGAGGTTGCAAAAGGAAGTTCAGGAGCTCAGAGCACTGAAACTTTCCCCGCAGTTCTACATGCAAATGACCCCACCA
ACCACCCTCACCATGTGCCCATCATGTGAGCGTGTAGCGGTCCCACCGTCCGCATCATCCACCGTTGATGCTAGGTCCCA
TCCCCATATGGGCCCCACTCCTCCTCATCACAGGCCCATCCCCATCAACCCATGGGCCCCAGCCGCACCAATCACACGTG
GACCGACTCCGTTTGATGTACTACGTCCTAGATCGTAA
>PtrHox19
ATGTTTGGTGATTGCCAAGTTATGTCAAACATGGGAGGGAATGTAGTCTCGTCTGATAACCTCTACTCATCGCCGATCGG
AAACCCTAACTTCAGCTTCATGTCAAGCATGCCCTTCCACACTTTCTCACCCATCATCCCTAAAGAAGAAAATGGGTTAG
TCATGCGAGGGAAGGAGGAAATGGAAAGTGGTTCTGGCAGTGAACAACTTGAAGACAGGTCAGGGAACGAGCAAGAAAGC
AGCGAGCAACCTCCAAAGAAGAAACGTTACCATAGGCACACTGCAGCTCAGATCCAAGAAATGGAAGCCATGTTTAAAGA
ATGTCCACACCCAGATGACAAACAAAGAATGAGACTTAGCCAAGAACTTGGTCTAAAACCACGCCAAGTTAAGTTTTGGT
TCCAAAACCGCCGTACCCAAATGAAGGCACAGCAAGACCGGTCGGATAATCTTATACTCAGGGCAGAAAATGAGAGCTTG
AAGAATGATAATTACAGGCTACAAGCGGAGTTACGCAATCTTATTTGTCCCAATTGTGGGGGCCAAGCCATGCTTGGAGC
AATTCCTTTTGAGGAACTTCGACTTGAAAATGCAAGACTTAGAGATGAGTTGGAGCGTGTTTGCTGTATTACTTCACGGT
ATGGCGGCCGGCAAATCCACTCAATGGTACCGGTTCCTTCATTCGTTCCCCCTTCCTTGGATTTGGATATGAACATGTAT
TCAAGGCCGTTTCCAGAGTATTTGGGCACTTGCACCGATATGATGCCGGTGCCTGTGCCTGTGCTGGAAGAACCATCTTC
ATTTCCTGAGGCTGGTGTGGTATTAATGGAGGAGGGAAAAGGTCTTGCGATGGAACTTGCATTGTCGTCCATGGATGAAC
TTGTGAAGATGTGTCATGCAAATGAGCCTCTTTGGATCAGAAACATTGAAAATGGGAAGGAAGTGCTTAATCTTGAAGAG
CACGGGAGAATGTTTCCATGGCCTTCCAATCTCAAGCAGAATTCAAGTGAGACGAGGACTGAAGCTACTCGTGATTGTGC
TGTGGTTATAATGAATAGCATAACCTTGGTTGACGCTTTCCTGGATGCTAATAAATGGATGGAGCTGTTTCCCTCCATTG
TTGCTAGAGCAAAAACTGTTCAAGTTATAACACCAGGCATTTCCGGTGCAAGTGGTTCTCTTCACCTGATGTATGCTGAA
TTGCAAGTTCTTTCCCCATTGGTGCCAACTCGGGAGACGTATTTTCTTCGCTTTTGCCATCAAAATGTAGAGGAGGGCAC
TTGGGCCATTGTCGATTTCCCTCTTGATAGACTCCACGACAACATCCAGCCGTCCTTTCCCCTGTATAAGAGACATCCGT
CCGGTTGTGTTATTCAAGACATGCCCAATGGGTACTCAAGGGTGACATGGATAGAACATGCAGAGATAGAGGAGAAGCCT
GTCCATCAGATATTTAGCCAGTATGTCTATAGTGGGATGGCATTCGGAGCACATCGCTGGTTAACAGTCTTACAGAGACA
ATGCGAGAGGGTTGCTAGCCTCATGGCTAGAAATATCTCTGACCTAGGAGTAATACCCTCTCCTGAAGCACGGAAGAATA
TGATGAGACTGGCTCAAAGAATGATCAGAATATTTAGCCTGAATATCAGCTCTTCTAGTGGCCAATCATGGACCGGTTTA
TCGGATTCATATGATGACACTGTTAGAATTACCACAAGGAAAATCACTGAGCCTGGGCAGCCTAATGGGGTTATTCTCTC
TGCAGTATCCACAACTTGGCTGCCCTATCCTCACTACCAAGTCTTTGACCTCTTGAGGGATGAACATCGCAGATCTCAGC
TGGAACTTCTTTCCAATGGGAATGCCTTGCATGAGGTTGCTCACATTGCCAATGGCTCTCATCCAGGAAACTGCATTTCT
CTTCTGCGCATCAACGTTGCAAGCAACTCATCACAGCATGTAGAGCTCATGCTACAAGAGTGTTGCACTGATCAATCCGG
CAGCCTTGTTGTCTACACCACCGTTGATGTTGAGTCAATTCAGCTGGCAATGAGTGGCGAGGATCCATCCTGCATTCCTC
TACTTCCACTAGGTTTTGTCATAGTTCCAGTAGAATCCAGCAGTGCTGTTAGTGAAGGCAACTCAATGCCATCTAATTCC
GAGGATGGAAACGGTCATAACAACTCAGGCTGTCTACTCACTGTGGGGCTCCAAGTCCTTGCAAGCACTATTCCATCTGC
AAAGCTCAACCTCTCCAGCGTTACTGCAATAAACAACCATCTGTGCAACACAGTGAACCAAATCACCGCTGCTCTTAGCA
GCACCACCACAACCACCACCATCACCACCACTAGCAGCTGCCTTGACAACGGCAATGCTGTAGGCTCTTGCAATATCGAG
CCTACAGCTGCATCGAAACAGGTTTAG
>PtrHox20
ATGCATTCTTTATCAAGTGTTCAAAAGAACGTAAACAAGAGAAGGTTCAGCAATGAACAAATAAAGTTCCTGGAAACTAT
TTTTCGATCAGAATCAAGACCAGAGTTGGAGATAAAACAACAGCTGGCTAATGAAATTGGACTAGAGCCTCGCCAGGTTG
CAATATGGTTCCAGAACAGAAGAGCTAGACTGAAGACTAAGCAGATTGAGAAAGAGTATAGTTTACTGAAAGCAAATTAT
GAAGCTCTAGCTTCTAGATTTGAGTCCTTGAAAAGAGAAAACCAGTCATTGCTCATCCATTTGCAGAAACTGAAAAACCA
ACGTGTAAAGCAACATGGGAATAGACACCAATCTGAAAGCAGCCATGATGGCAGATTTGAGGATAAGGGTACTGTCTCAG
AATCAAAAAGGAAACCCAGCTTTCAACTGGAAGGTAATGACCGTAAAGAAGACAAGACTTCAAGTGACAATAACAGTAGA
AATATTGAGTGCACGAGGGAAAAAATAGACATTTTGAACCAGACCGAAGATGCAGTCGACTCAATGACATCATCCGACTG
GCAAAGTTTTCAGTCTAATTGCTTTCTTGACGAGTCGAGATGCAGTTCACAGTGGTGGGAACTCTTGTCATGA
>PtrHox21
ATGTTCCAAGCAAATATGTTTGAGGGCCATCACATGTTTGATATGGCTTCCAAAAGCTCTGAAAATGACTCGAGCAAGCT
CAAAGATGATGACTATGAGACCAAATCGGGCACCGAAACTATGGAAGCTCAGTCCGGTGATGACCAAGATCCCAGTGAAC
AACACCCCAAAAAGAAGCGTTATCATCGCCATACACAGCGTCAAATCCAGGACATGGAAGCTTTCTTCAAGGAATGCCCT
CATCCTGACGACAAACAACGGAAGGAGCTCAGCCGTGAGCTAGGTTTAGAGCCATTGCAAGTCAAATTTTGGTTCCAAAA
CAAGCGCACTCAAATGAAGGCTCAACATGAACGCAGTGAGAATTCAATTCTTAAGGCTGAGAATGAAAGACTTCGTGTGG
AGAACAATAGATACAAGGAAGCCCTACGTAATGCTTCATGCCCTAACTGTGGGGGTCCAGCTGCTCTTGGTGAGATGTCT
TTTGATGAGCAGCATTTGAGGATTGAGAATGTTCGTCTAAGAGAAGAGATTGACAGGATTTCTGGAATTGCTGCCAAGTA
TGTTGGCAAGCCTTTGTCTTCTCTTTCCAACCTTTCTCCTCATTTACCGTCCCGGTCTCTTGATCTCGGAGTTAGCAATT
TTGGGGCACAGTCGGGTTTCGTAGGGGAGATGTTTGGAGCTACTGATCTTCTTAGATCAGTCACTGGACCTACTGAGGCA
GACAAATCAATGATAGTTGAAATCGCGGTTGCAGCAATGGAGGAACTAATGAGAATAGCTCAGGCTGGAGAACCCTTGTG
GATTCAAGGAGAGAACAATACTGAGATGCTCAATGAAGAGGAATATTTGAGAACTTTCACTAGGGGAATTGGACCAAAAC
CTTTAGGAATGAGATCTGAAGCTTCAAGGGAATCCGCAGTTGTTATCATGAATCATGTTAATCTTGTTGAGATTCTTATG
GACGCGAATCAATGGTCAACTATTTTCTGTGGTATTGTATCAAGAGCAATGACCCTGGAAGTCCTATCAACAGGAGTGGC
AGGGAACTATAATGGAGCATTACAAGTGATGACAGCTGAGTTTCAAGTACCTTCCCCAATTGTTCCTACACGAGAAAATT
ACTTTGTGAGGTACTGCAAACAGCATACCGATGGGACTTGGGCAGTGGTAGATGTTTCCTTGGACAGTTTACGCCCTAGT
CTGCTGTCGAAATGTAGAAGAAGGCCATCAGGTTGCTTGATCCAAGAATTGCCAAATGGTTATTCAAAGGTCGTCTGGGT
TGAACACATTGAAGTGGATGATAGATCTGTTCAAAATATATACAGACCACTAGTCAACTCTGGTCTTGCTTTTGGAGCAA
AACGTTGGGTGGGAACACTTGATCGACAATGCGAACGTCTTGCAAGCTCCATGGCCATTAACATTCCATCTGGAGATCTC
TGTGTGATAACAACCGCTGAAGGGAGGAAAAGTATGCTGAAGCTGGCCGAGAGAATGGTGATGAGTTTTTGCACTGGAGT
TGGTGCTTCTACTGCACATGCATGGACGACATTGTCCGCAACTGGTTCTGATGATGTGAGAGTAATGACCAGAAAGAGTA
TGGATGATCCAGGCAGGCCTCCTGGTATTGTGCTTAGTGCTGCCACTTCCTTCTGGATTCCAGTTCAATCCAAGAGGATG
TTTGATTTCCTTAGGGATGAGAATCATCGAAGTGAGTGGGATATCCTTTCGAACGGCGGCGAAGTTCAAGAAATGGCTCA
TATAGCTAATGGACGTGATCCTGGAAATTGCGTCTCTTTACTCCGTGTCAATAGCGCAAATTCAAGCCAGAGCAACATGC
TGATATTGCAAGAGAGCTGCACTGATTCTACAGGCTCATATGTTATTTATGCACCAGTGGACATTTCGGCCATGAACATA
GTCCTAAGCGGTGGAGACCCAGATTATGTTGCCCTGCTTCCATCAGGTTTTGCTATACTCCCTGATGGACCAGGATATGG
CTCTGCAGGAATTCTTGATGTTGGGTCCGGTGGCTCTCTACTGACTGTTGCATTTCAGATATTAGTTGATTCAGTCCCAA
CAGCAAAACTTTCGCTCGGATCAGTAGCAACTGTAAACAGTCTAATTAAGTGCACAGTTGAAAGGATTAAGGCTGCAGTA
ATGTGTGACAATGCCTGA
>PtrHox22
ATGGAGCTTTCAATGGGAAACAATGGTGGCGCTTCGGGCGATGAACATGAAGCAGCTTCTAACTCTAGAAATCAGGGAAA
TAAGGCTTACCATCGCCATTCTAATCAACAGATTCATCAGCTTGAAAAATTTTTCAAGGAATGTCCACATCCGGATGAAA
ACCAGCGGCGCCAGTTGAGTAGGGAATTAGGGCTTGAGGCTAAACAGATCAAGTTCTGGTTTCAAAACAAAAGGACTCAG
AAAAAGGCGCAGAGTGAGCGAGCAGATAATTCAGTTCTTCGGTTAGAAAATGAGAGGATTCAATGTGAAAATCTGGCAAT
CATAGAGGCACTGAAGAATGTGATCTGCCCAGCTTGTGGAGGTCCTCCCTTCGGAGAAGAAGAACGCCAACGTAGTTTGC
AGAAACTAAAGCAGGAAAATGCTCGGTTGAAAGAAGAGGCTAGTTTGGATTCTTTCAACGAACATGAAAAGGTATCCACC
CTTCTTACCAAGTACATAGGAAAATCGATTTCACAAATTGATTCGTTGACACCTGGCGCTGGATCTTCACATGGCGTATT
GACAACAAACCCTGGCATTGATCTGGAACGGAATCCAGGACTGGACAACAGTCAGTTGGTCTATAAACGTAGAGGAATTC
TAGATATGGAAAAGGCACTCATGGCTGAGACTGCTGCCAGTGCAGCAGATGAGTTGGTCAGGCTTTTGCGAGTTAATGAG
CCTCTGTGGATCAAGTCCCCATCTGATGGAAGATACATTATTGATCGTGTCGGCTATGAGAAACTATACCCCAGGGACAG
TCACTTCAAAAGTTCTAATGCTCGTGTCGAATCATCCAAGGATTCAGCAATGGTGATCATGCCTGGAATGGACCTGGTTG
ACATGTTTTTGGATCCAAATAAATGGATGGATCTTTTTCCGACAATTGTTACCAAGGCCAGGACAATTCTATTACTTGAA
GCTGGAACTGTAGGAAACCGAAATGGTTCCTTGCAGATGATGTATGAACAAATGCACATACTGTCGCCCTTGGTTCCACC
TAGGGAGTTTTACTTCCTTCGTCTTTGTCAGCAACTTGAGCCTGGGGAGTGGGTGATAGCAGATATATCGTATGACTTCA
TGAGAGATGGCTCCCCTTCCCGCGCTTGGCGGCTTCCTTCTGGATGCATGATCCAAGATAAGTCTAATGGATGTTCCAAG
GTAACTTGGGTAGAACATGTGGAGGTTGATGATAGAACTCAAACTCATCGCCTTTACAGAGATCTCATATGCGGAAGATC
TGCTTATGGAGCAGAACGATGGATTGCTAGTCTCCGGAGGATTTGTGAGAGGTTAGCTTTCTACAAGGAGGAAACTGCAG
CTGCTCGAGAATTTGGAGGAGTGATCACTTCACCTGAGGGTAGAAAGAGCATAGTAAACCTAGCCCACAGGATGGTGAAG
ATCTTTTTTGCAAGTTTGGGCATGTCAGGAAAACTGGATTTCCCTCAACTCTCTGAAGTGCACAATAGTGGGGTTCGGGT
GGCTATTCGTAAGAACACAGAACAAGGGCAGCCGATTGGCATGGTTGTTAGTGCTGCTACTTCTCTCTGGCTTCCACTCT
CACCTCAGAATGTGTTTAACTTCTTCAAAGATGAGAAATCACGAATTCAGTGGGATATTCTGTCCAATAGCAATCCTGTG
CATGTGATTTCACACATTTCCAATGGGACTAATCCAGGGAACTGCATATCCATTACTCACCCTTTCATTCCTACTGAGAA
CAACATGCTGATACTTCAAGAGAGCTGCACGGACTCTTCAGGATCAATGGTGGTATATGCTCCACTTGACATTCCAGCCA
TGAACATGGTGATAGGCGGTGCAGACTCATCGATCATTCCCATACTTCCATCAGGTTTTGTAATATCTGGCGATGGCCGT
CCAGACACAGGAGGGGACAGTTCTACTTCCACAAGTTCTACTGGGGCAGACTCAGGAGGTTCACTTCTTACAGTAGCCTT
CCAAATTCTGGTCGCTGGCCCTAATGTCACATCCTCCACAGAACTCAACATGGAATCTGTGGCAACAGTCAATACCCTTA
TCAGCACCACGGTTCTCAAAATTAAGGCTGCTTTGAATTGCTCTAATTTGGGTTAA
>PtrHox23
ATGGAAGTGGCCCCTCTGCACCGAGAGAGCAGCAGTAGTGGGAGCATAAACAAGCACCTTACTGATGATGGGAAGTATGT
TCGGTACACAGCAGAGCAAGTGGAGGCTCTTGAAAGAGTTTATGCGGAGTGCCCTAAGCCCAGCTCTTTGCGTAGGCAAC
AATTGATTAGAGAGTGCCCCATTTTAGCTAATATTGAGCCGAAGCAGATCAAAGTCTGGTTTCAAAATCGCAGGTGTAGA
GAGAAGCAGAGAAAAGAGTCCTCAAGACTCCAGACTGTGAACAGGAAATTGACAGCAATGAATAAGCTGTTGATGGAGGA
GAATGATCGCCTTCAAAAACAGGTGTCCCAGCTGGTGTGCGAAAATGGTTTCATGCGGCAACAACTGCAAACTGTAACAA
CTGATGCAAGCTGTGACTCTGTGGTTGCCACTCCACAACATTCACTAAGAGATGCCAATAACCCTGCTGGACTCCTCTCA
ATAGCTGAGGAGACCTTGTCAGAGTTCCTTGCAAAGGCCACAGGAACTGCTCTTGAGTGGGTCCAGATGCCTGGAATGAA
GCCTGGTCCGGATTCGATTGGGATTTTTTCCATTTCACAAAGGTGCGGTGGAGTGGCAGCAAGAGCCTGCGGTCTTGTAA
GTTTAGAGCCTAAAAAGATTGCAGAGATCCTTAAAGATCGTTCATCTTGGTTCCGTGATTGTCGGAACCTTGAAGTTTTC
ACTATGTTTCCTGCTGGAAATGGTGGAACAATTGAACTAGTGTACAGTCAGATATATGCTCCAACTACTCTTGCTCCAGC
ACGGGATATGTGGACTCTGAGATACACTACAAGTTTAGAGAATGGCAGCCTTGTGGTCTGTGAGAGATCACTTTCTGGTT
ATGGTGCTGGCCCCGATGCAGCTGCCGCTGCCCAGTTTGTGAGGGCTGAAATGCTTCCTAGTGGCTATTTGATAAGGCCA
TGTGAAGGAGGGTCAATTATCCACATCGTGGATCACCTGAATCTTCAGGCATGGAGTGTGCCTGAGGTGCTTCGACCACT
TTATGAATCATCAAAAGCAGTGGCACAGAAAATGACCATTGCGGCACTGCGTTATGTCAGGCAAGTAGCTCATGAAACCA
GTGGTGAGGTGGTGTATGGTTTGGGCAGGCAACCAGCTGTTCTGAGAACCTTTAACCAAAGATTAAGCAGAGGTTTCAAT
GATGCCATCAATGGGTTTAATGATGATGGCTGGTCACTGATGAATGCGGATGGAGCTGAGGATGTAATAATTGCAGTTAA
CTCAACCAAGAATTTGATTGGTGCTAATAATTCTGCTCATTCTCTTTCGTTCTTGGGAGGGATTCTTTGTGCGAAAGCTT
CCATGCTACTGCAAAATGTGCATCCTGCTGTGCTGGTCTGTTTCCTAAGGGAGCATCACGCTGAGTGGGCTGATTTCAGT
GTTGATGCCTATTCTGCTGCATTGTGGAAGGCTGGTTCATATGCATATCCAGGAATGAGGCCCATGAGGTTTACTGGGAG
CCAAATCACCATGCCACTGGGCCACACAATTGAACAAGAAGACTTGCTTGAAGTTATTCGACTTGAAGGCCATTCTTTTG
CACAAGAAGATGCTTTTGTTTCACAGGACATCCATCTCCTACAGATATGTAGTGGAATTGATGAGAATGCTGTTGGAGCC
TGTTCTGAACTAGTTTTTGCTCCAATTGATGAAACGTTTCCAGATGATGCTCCACTGCTACCTTCTGGTTTCCGCATCAT
TTCTCTGGAATCAAAAGCAAAGGATACACAGGAGGTATTGACTACAAATTGTACTCTGGATCTAACATCAAGTCTTGAAG
CGGGGCTGGCAATAAACCACACTGCAGTGGATGGCTCATCGTGTCATAGTTTGCGATCAGTGTTGACTATTGCCTTCCAG
TTCCCTTTTGAGAGCAATCTACAGGATAATGTTGCCACCATGGCACGTCAGTACGTACGTAGTGTGATTTCATCTGTCCA
GAGGGTTGCCATGGCCATATCTCCATCAGGATTGAGTCCAGTTTTGGGACCAAAGCTATCTGCAGGATCTCCTGAAGCTC
TAACCTTGGCTCACTGGATCTGCCAAAGTCACAGGCAAGTTCTGCTTAATTACCATTTAGGAGCAGAATTACTGAGATCT
GATTCTGTGGGTGGAGATTCTGTCCTGAAACATCTATGGCATCATCCAGATGCAATTTTATGTTGTTCATTGAAGTCGCT
GCCAGTTTTCATCTTTGCCAATCAGGCAGGGCTTGACATGCTGGAGACAACTCTAGTGGCTCTACAAGATATTACACTGG
ATAAGATATTCAATGAATCTGGACGCCAGGCATTGTATACAGAATTTGCAAAGTTAATGCAACAGGGATTTGCATGCTTG
CCTGCTGGAATCTGCATGTCAACAATGGGGCGTAATGTTTCATATGAGCAAGCTGTTGCTTGGAAAGTGCTATCTGCAGA
AGAGAACGCTGTTCATTGCATTGCTTTCTCTTTTGTAAACTGGTCTTTTTTGTGA
>PtrHox24
ATGAAGAGATCACTTGGCAGCTCAGATTCCCTTGGTGCTTTGATGTCCATCTGTCCAACTACAGAAGAACACAGCCCAAG
AAACAGCACCCATGTTTATAGCAGGGAATTCCAGTCCATGTTGAATGGCTTAGATGAAGAAGGTTGTGTGGAAGAATCAG
GAGGCCATGTCACCGAGAAGAAAAGGCGATTAAGTGGAGATCAAGTCAAGGCCTTGGAGAAAAACTTTGAGGTCGAAAAC
AAACTTGAACCTGAGAGAAAAGTTAAGTTAGCCCAAGAACTTGGCTTGCAACCAAGACAAGTAGCTGTTTGGTTCCAAAA
TCGCCGTGCCCGGTGGAAAACCAAGCAACTGGAGAGAGATTATGGCGTTCTTAAAGCCAATTATGATTCTCTTAAGCACA
ATTTCGATGCCATCCAACAGGACAATGAAGCTCTACTCAAAGAGATAAGGGAACTGAAAGCAAAGCTGAATGAGGAGAAC
ACAGAGAGCAATGTTTCTGTCAAGGAAGAGATAATTTTGGCTGAATCAGAAGACAAAGTCACTGAAGAAGACACGCCACC
ACTCCTTGATTCTCTTACTGCATCAGCAGAGGCTAAAGAGCTGAATTATGAGAACTTCAACAGCAGCAGCAGTATTAATA
ATGGACTAGGAGCCTCTCTTTTCCCAGACTTCAAAGATGGGTTATCGGATAGTGACTCGAGTGCAATCTTGAATGAAGAC
AACAGTCCTAACCCTGCCATTTCTTCATCTGGGATTCTCCAAAGCCAGCTAATGATGTCCCCACCCCCATCCTCATCTCT
CAAATTCAACTGCTCCACCTCATCTTCTTCACCATCAACAATGAATTCCTTTCAGTTCTCCAAGACTTATCAAACTCAGT
TTGTGAAGTTGGAAGAGCACAATTTCTTAAGCAGTGAAGAGGCTTGCAATTTCTTCTCAGACGAGCAACCTCCAACTCTT
CACTGGTACTGTTCTGATCAATGGAATTAG
>PtrHox25
ATGAATCACAAGGTTGAAGATCACATAGCACTCATATCTCAATTGTACCCCGGTTTATACACTCAAATGGTTCCAAAACA
AGGTGAATCTAAACCACGACGAAGGCGAAAGAAGAACACAGGAGAAGGTGTTAGTGGCGCAAGGAAGAGGAAACTTAGTG
CTGAGCAAGTTAATTTCCTAGAAATGAATTTTGGTGATGAACATAAGTTGGAAACCGAGAGGAAGGACAAGCTTGCTTCA
GATTTGGGACTTGATCCTCGTCAAGTTGCGGTTTGGTTTCAAAACCGAAGGGCAAGGTGGAAGAACAAGAAGCTAGAGGA
GGAATACACAAAGTTGAAGACAGCCCATGAGAGCATAGTTGTCCAGAAATGCCAGCTTGAATCCGAGGTTTTAAAGCTCA
AGGAACAACTCTCTAGAACAGAGAAGGAGATCCAAAGGCTATCAGACCGTGCTGATAGGGTTTCCACCAACAGTCCAAGT
TCATCCCTGTCAATGGCCATTGAGCACCCATTTCTGGGAGAATTTGCAGTACTGGAAGGATATGGAGATGCTTTCTACAT
GCCACCAGAAAACAATTACATTCCCGGAATGGAATGGATTAGTCAGTATATGTGA
>PtrHox26
ATGAAGCGCTTCAATTCCTCAGATTCCTTGGCTGCTTTCATCTCTATTACTTCTTCGAAAGAAGATAGGACTCAAAACAC
CAACCAAGGTTACAGTAGAGATTTTCAGGCAATGCTGGACAGTCTCGAAGAAGAAGACTACATTGAGGAAGCCAACCTTG
GAAGTGAGAAGAAACGAAGGCTAACCTTGCATCAAGTTAAGGCCTTGGAGAAGAATTTTGAGGTCGATAACAAGCTTGTG
CCAGAGAGAAAGCTGAAATTAGCTGAAGAATTATGCCTGCAACCACGACAAGTGGCTATTTGGTTCCAAAACCGTCGAGC
CCGTTGGAAGACTAAGCAATTGGAAAGAGATTATGGCACCCTTAAGGCAAACTATGAAGCTCTAAATCTTGATTACAGTA
ATCTTGAACAGAAGAATGAAGCCTTAGCACAAAAGGTAAAAGAATTGAAAGCAAAGTTGAGAGAAGAAATAGTTGATAGC
AGTCACTCTGTAAAAGAAGAGTACCATGTTTCAGAGTCAGACAACAATGCCTCAGTGCACAGTCAGAACCATGATTTCAG
TGAACACAAGAATTCGAGTGCAGTCACCAAAGACCACAGCAATGTTTCCTCTTCAAATGAATTGATGAATTGCTTTAATT
TAACTGATTCGAGAGCTATTTTGGGGAATAGGTATCAAGTATATCAACCCCATCTTATGAAACTAGAAGAGCAGAGTTTG
TTTAGCGCTGAGGAATCATGCAATTTCTTTTCAGTTGATCAAGCTCCCACACTTCATTGCTATTTTCCTGAACAATAA
>PtrHox27
ATGGGTTGTCTTGATGATGGGTGCAGTACTGGCCTTGTTCTGGGGTTAGGCCTCATACCTTTAACAGACCTAGAGAGTAC
ATCAAAGCCAGATGATTACAGCAATCGACTTATAAGGCCTCAGATTAAGCCATCCCTCAAGTTTGACCACAAGCCATTAA
CGAGTACAAGTTTTGAGCCGTCACTCAGTTTGTCTATTGTTGCTCATGATCTGTTGTATCGTCAAGCTTCTCCTGATCAG
AGCGCTGTTTCTTCTTTCTCTAGCGGTAGGGTTAAGAGGGAAAGAGACCTTGGCTGTGAAGATATAGAGGTAGAGAGGAT
TTCTTCTAGAGTGAGTGACGAGGATGAAGATGGAACCAACGCCAGAAAGAAACTTAGGCTCACCAAAGAGCAATCTGCCC
TTTTGGAGGAAAGCTTCAAACAACACAGCAACCTCAATCCTAAGCAGAAGGAAGCTTTAGCAAGGCAGCTGAATCTACGG
CCGAGACAAGTAGAAGTATGGTTTCAAAACAGGAGAGCCAGGACAAAACTCAAGCAAACTGAAGTGGACTGTGAGTTCTT
GAAGAAGTGCTGTGAAGCACTAACAGATGAGAATAGGAGGTTACAAAAAGAGCTACAAGAACTTAAAGCACTGAAACTGG
CACAGCCCTTTTACATGCACATGCCAGCAGCCACTCTAACCATGTGCCCATCCTGTGAAAGAATCGGTGGTGGTGGTGAT
GGTGCTTCAAAGAGCTCCTTCTCCATGGTTCCAAAGCCTCACTTCTATAATACCTTCACCAATCCTTCAGCTGCATGTTA
A
>PtrHox28
ATGGAAGAAGAAGGGTACTGTAACACAAGACTTGGGCTTGGACTAGGAGGTGAAAACTATGCGCCATGGCCGCAGAAACA
GAAGGAGAAGCCTGTGGTACGTCTAGACCTCTCATTTACACTCTGCCCTGATCAAGACGATTCCATGAATATAGATCATC
ATGGCAAGGCAGAGGGGACATGCTTCAAGTCTGAAGAAGATGAGGATTATGGAAATAAGAGAAGTGATCATTCCATTGAT
AATAGCTGCATGTATGGTACTGGTAGAAAGAAACTCAGGCTTACAAAAGACCAATCAAGCTACCTTGAGGAGAGCTTTCG
AAGGCATCCCACTCTTAATCCGGCTAAGAAGCATGCACTCGCTGAGCAATTGAATTTAAAGCCGAGACAAGTTGAAGTCT
GGTTTCAAAACAGGAGGGCAAGGACCAAGCTGAAGCAAACAGAGGCAGACTGTGAACTCTTGAAGAAATGTTGTGAAAGT
TTGAGCAATGAGAATAGAAGATTGAAGAGAGAATTGCAAGAATTAAGGTCACAAAAAACTGGACGGTCGTCGTCGTCGCA
CTCTCAGCTTGCAAAGGATTTGGGTACAATTACAAAGTGTCCTTCATGTGAGGAAAGCACCACAACTGATCAGAACAAAA
TGTAG
>PtrHox29
ATGAATATGGATAATATGGATTGGAATGGCAACTTCAGAAGCTTTGTTTCTCGACCAGATCAGACTTCCTTTAACTTCCT
CTACAACTATGCCTATGACCCGCAGTATCCAGGCATGGACATGAAGCACCCAGCAATATTAGCAGAAAATGCACCCAACA
GATTCGTCCCAACCGCTCTGGACAAGATCACCAGCTATGAGAGTCAAGAGAAGAAGAAGCGATTGACAAGTGACCAGTTA
GAGTCGTTGGAGAAGAGCTTTCAAGAAGAGATCAAGTTGGATCCTGATAGGAAAATGAAGCTGTCTCGTGAACTAGGGCT
CCAGCCCAGGCAGATTGCTGTTTGGTTCCAGAATAGACGTGCTAGATGGAAAGCTAAACAGCTCGAGCGCTTATATGACA
ACCTTAAGCAGGAGTTTGATTCTGTGTCCAAAGAGAAACAGAAGCTTCAGGAAGAGGTAATGAAGCTGAAAGCAGTGGTG
AGAGAACAAGCCACGAGGAAGCAAGTCTCAACAGCAGGGTACACAGAGATATCAGGGGAAGAGACAGTAGAAAGCACATC
AGTTGCTGCAGCAAGTCGCAAGCTACGAGGACACAGTCACCACCAGAACAACGCAGAACACTGCAACTATCTTCTCAATG
TGGATGAATACAACCCAGTTTCATCTCCTTACTGGGCTCTTTTGCCATCTTATCCTTGA
>PtrHox30
ATGGAGCTAGCTTTGAGTTTAGGTGATACTTCCAAGCCTTTCAAGTTTCTTGACAAAACTCCAAAGTTGTCAAGCAAAGA
TCTCGGGTTTTGCATGGGCTTAGGGAGTGGTTTTACTGCATCAACAAGATCGCACGACAAACTAGGTAGCCATGAAAATA
ATCATCAAGAAGATGAGCGAAGAGTCTCTTCAGATCCGCCACTTCAACTTGTTCTTTTACCTTTCTCTCCTGTTCCTCGC
AGGCATCAGCCTCCTTCAAAGACTCGCTTTCCATGGCTGACAGATAACTTGGTGTCTGAACCGGGTTCAACTGAAGGATC
AGGGAGAGGGTTTGATGTGAACCGTTTGTCCATGGATGACGCTGATGAAGGAGCGGCGCTTTCGTCGCCAAATAGCGCGG
CCTCGTCCTTTCAAATGGATTTTGGGATTAGAAGTGGGAGAGGCAATAAGAGAGATTTAGAGGCTATAGAGGCTTCAAGA
GCAAGTGATGATGAAGAGAACGGTTTGACAAGGAAGAAACTAAGGCTCTCTAAAGATCAATCAGCTTTTCTTGAAGAGAG
TTTCAAAGAACACAGTACCCTTAATCCTAAGCAAAAGCTAGCTTTAGCAAAGCAGTTGAATCTTCGTCCTCGCCAAGTGG
AAGTGTGGTTTCAAAACAGAAGGGCAAGGACAAAATTGAAGCAGACAGAGGTAGATTGTGAGTATTTAAAGAGATGCTGC
GAGACACTGACAAAAGAGAACAGGAGGTTACAAAAGGAACTGCAAGAATTAAGAGCTTTGAAAACTTCGCAACCCTTCTA
CATGCAGCTTCCTGCCACCACTCTCACCATGTGCCCTTCTTGTGAGCGCGCATCAAATTCCACGAGACGAAGTATAACTT
TTTAA
>PtrHox31
ATGGACAATGGAAAGTACGTAAGGTACACACCAGAACAAGTGGAAGCACTAGAAAGGCTTTACCATGAATGTCCTAAGCC
AAGCTCTATGCGTCGCCAACAGTTGATTAGGGAATGCCCTATTCTATCTCACATCGAGCCTAAACAAATCAAAGTTTGGT
TCCAAAATCGAAGATGTAGAGAGAAGCAGAGAAAAGAGGCATCGCGGCTTCAAGCTGTGAATAGGAAATTAACAGCAATG
AATAAGCTGTTAATGGAGGAGAATGATAGGCTGCAAAAGCAGGTGTCACAGCTGGTATATGAGAATAGTTACTTCCGCCA
ACAGACACAAAATGCTACAAACCTTGCCACCACAGACACAAGTTGTGAATCAGTGGTGACCAGTGGTCAGCACCATTTGA
CTCCGCAGCATCCACCAAGGGATGCCAGCCCTGCAGGACTTTTGTCCATTGCAGAGGAGACTTTAGCACAGTTTCTTTCG
AAGGCCACTGGAACTGCTGTGGAGTGGGTCCAAATGCCTGGGATGAAGCCTGGTCCGGATTCCATTGGAATCGTTGCTAT
TTCTCATGGATGCACTGGTGTGGCAGCACGTGCATGTGGCCTTGTGGGTCTAGAACCTACGAGAGTTGCCGAAATCCTTA
AAGATCGGCCATCATGGTTTCGTGATTGCCGAGCTGTGGATGTTGTCAATGCATTGTCCACCGGAAGCGGTGGAACTATT
GAATTGCTTTATATGCAGCTCTATGCGCCTACAACTTTGGCACCAGCTCGTGACTTCTGGTTACTGCGCTACACATCTGT
TTTGGAGGATGGTAGTCTTGTGGTCTGTGAGAGATCTCTTAACAACACCCAAAATGGTCCAAGCATGCCACCTACACAGC
ATTTTGTGAGAGCAGAAATGCTGCCTAGCGGGTATCTTATTAGACCTTGTGAAGGAGGTGGATCAATTATTCATGTAGTT
GATCATATGGATTTAGAGCCTTGGAGTGTACCTGAAGTGTTGCGCCCGCTTTACGAGTCATCAACGTTGCTTGCTCAGAA
GACAACAATGGCGGCTTTACGCCATTTGAGGCAGGTTTCTCAAGAAGTTTCTCAGCCAAACGTCACTGGTTGGGGAAGAA
GACCTGCAGCTTTGCGTGCATTAAGTCAGAGACTGAGCAAGGGCTTCAATGAAGCTGTTAATGGATTTGCTGATGAGGGA
TGGTCTATGTTGGAAAGTGATGGCATTGATGATGTAACAGTTCTTGTAAACTCATCTCCTGCCAAAATGATGGGTGTAAA
TTTTTCTTATGCCAATGGATTTCCATCTATGAGTAATGCAGTGCTTTGTGCGAAAGCATCCATGTTGTTACAGAATGTAC
CTCCAGCAATACTTCTCAGATTCTTGCGTGAACATCGATCAGAATGGGCAGACAGTGGTATTGATGCTTATGCAGCTGCT
GCTGTTAAAGCTGGTCCTTGTAGCTTGCCAATGTCTCGAGCTGGAAATTTTGGGGGTCAAGTTATCCTCCCTTTGGCTCA
CACAATTGAGCATGAAGAGGCAAGTACTTCATTTATGGAGGTCATTAAGCTTGAAAATATGGGCTATCGGGAGGACATGC
TCATGCCCGGTGATGTTTTCCTGTTACAACTCTGTAGTGGAGTAGACGAGAATGCTGTTGGCACCTGTGCTGAACTCATC
TTTGCCCCAATTGATGCCTCTTTTTCTGATGATGCTCCTATTATTCCTTCTGGTTTCCGTATCATTCCTCTTGATTCTGG
GATGGATGCCTCCAGTCCAAACCGCACACTTGACCTTGCATCTGCTCTTGAGGTTGGGCCTGCTGGAAATAGAGCATCAG
GTGATCTTTCAGGCCGTAGTGGGTGCACAAAGTCAGTGATGACAATAGCATTCCAATTTGCATTTGAGATGCACCTTCAA
GAAAATGTGACATCCATGGCTCGGCAGTATGTTCGTAGTATTATAGCTTCTGTTCAGCGGGTAGCATTAGCACTCTCCCC
TTCTCATTTTGGTTCTCATGCTGGTTTTCGGCCACCACCCGGTACTCCTGAAGCGCACACACTAGCTCGTTGGATCTGTG
AAAGCTACAGGTGCTATCTAGGTGTGGAACTGCTCAAAAATGAAGGAAGTGAATCTATTCTTAAAACACTCTGGCATCAC
TCAGATGCACTTATGTGCTGCTCTTTGAAGACTCTGCCGGTTTTTACATTTGCAAATCAAGCAGGACTTGACATGCTTGA
GACAACTTTGGTTGCACTTCAAGACATCACTTTGGAAAAGATATTTGATGATAATGGAAGGAAAACATTGTACTCAGAGT
TCCCACAAATAATGCAGCAGGGTTTTATGTGCCTTCAAGGTGGTATCTGCCTGTCAAGTATGGGAAGGCCCGTCTCCTAT
GAAAGAGCTGTGGCATGGAAGGTATTGAATGAAGAAGAGAGCGCTCACTGCATTTGCTTCATGTTCATCAACTGGTCTTT
TGTGTGA
>PtrHox32
ATGAATTCCCATTTACACCACCAATCTCAGAGCCATGGCAACCATGCTCTGAAACCCAGAAAGAAAAGGCTTGCTAGAGA
CCAACTTAGGCTCCTGGAAACAAGTTTCAATGCCAACCAGACGCTGAAAGCAGAACACAAGATCGAGCTTGCCAGCCAAC
TAGGCCTGACATCAAGACAAGTTGAAATATGGTATCAAAATAGAAGAGCCAGAAACAAAAATAATGCCATTGAGCATGAC
TACAAGAATGTCCAGCTAGAGCTAGGTAATGTAATGACAGAAAACACCAGGCTCGAGAAGCAAGTTAGCACGCTTAAATA
TGAGCTGAACAAGGTTCAGCAAATGATACTTTTTGGATCAACCACATCTGCTTCAGCTCTCGCTTCTGTTTCAGGATATA
GCGATGAGCAGGCAAACTCAACCTCTCCAGGAAACATGATCTGTAATTGGAGAGATGCTGGAAATGATGAAATCTTTCCT
GTAGAAGAGCTATATACTTGTTTGACAGGCTCTGGCACTCAGTTATGGCCTCTTAGCTGA
>PtrHox33
ATGAAGAGATCACTAGGCAGCTCTGATTCCCTTGGTGCTTTGATGTCCATCTGCCCATCTGCAGAGGAACACAGTCCAAG
GAACCACACCCATGTTTATAGTAGGGAATTCCAGTCCATGTTGGATGGCTTAGATGAAGAGGGTTGTGTGGAAGAAGCCG
GAGGCCATGTTACCGAGAAGAAAAGGCGCTTAAGTGGAGATCAAGTTAAGGCCTTGGAGAAAAACTTTGAGGTCGAAAAC
AAACTTGAACCTGAGAGAAAAGTTAAGTTAGCCCAAGAACTTGGCTTGCAACCAAGACAAGTCGCTGTTTGGTTCCAAAA
CCGCCGTGCCCGGTGGAAAACCAAGCAATTGGAGAGAGATTATGGCGTTCTTAAAGCCAATTATGATTCTCTTAAGCACA
ATTTTGATGCCCTCCAACATGACAATGAAGCTCTACTCAAAGAGATAAGGGAACTGAAAGCAAAGCTGAACGAAGAGAAC
GCGGAGAGCAATGTTTCTGTGAAAGAAGAGATAATTTTGGCCGAGTCAGAAGACAAGATGCCTGAAGAAGATACACCAGC
ACTCCTTGATTCTGTTGCTGCATCGGAAACAAAAGAGCTGAATTATGAAACCTTCAACAATCACAGCAGTATTAATATTG
GACTAGGAGCCTCTCTTTTCCCAGACTTCAAAGATGGGTCATCAGACAGTGACTCAAGTGCAATCTTGAATGAAGATAAC
AGCCCTAACCCAGCCATTTCCTCATCTGGGATTCTCCAAAGCCAGCTAATGATGTCCCCGCCACCATCTTCATCACTCAG
ATTCAACTGCTCCGCCTCATCTTCTTCACCATCATCAATGAATTGCTTTCAGTTCTCCAAATCATATCAAACCCAGTTTG
TCAAGCTGGAAGAGCACAATTTCTTTAGCAGTGAGGAGGCTTGCAATTTCTTCTCTGATGAGCAACCTCCGAGTCTTCCT
TGGTACAGTTCTGATCAATGGAACTAG
>PtrHox34
ATGAGTTACAAGCTTGAAGATCACATGGCACTCACCTCTCAATTGTACCCAGGTGTATTCACTCAAATGGTTCCACAACA
AGGTGAATCTAAACCACGACGAAGGCGAAAGAAGAACAAAGACGCCGATCTTAGTGGGGCAAGGAAGAGGAAACTTAATG
AGGAGCAAGTTAATCTCCTTGAAATGAATTTTGGTAATGAACATAAGTTGGAATCTGAGAGGAAAGACAAGCTTGCTTCA
GAGTTGGGACTCGATCCTCGCCAAGTTGCCGTTTGGTTTCAAAACCGGAGGGCAAGGTGGAAGAACAAGAAGCTAGAGGA
GGAGTACACAAAGTTGAAGACATCCCATGAAAACATAGTTGTCGAGAAATGCCAGCTTGAATCCGAGGTTTTAAAGCTCA
AGGAACAACTCTCTGAAGCAGAAAAGGAGATCCAAAGGCTGTCAGACCGTATTGATGGGGTTTCCACTAATAGTCCTAGT
TCATCCTTGTCGATGGCTATGGACCCCCCATTTCTTGGAGAGTTTGCAATGGAAGGATATGAAGATGCTGCTTTCTACAT
GCCACCAGAAAACAATTACATTCCTGGCATGGAATGGATTAATCTGTATATGTAA
>PtrHox35
ATGGGGTGCCTTGATGATGGGTGCAACACTGGCCTTGTTCTTGGGCTAGGCTTCACAACAACAAACCTAGAGAATACATC
TAGGCCAGCTGATAACAACAAGCGGCTTATAAAGCCTCAGATTAAGCCACTAATGACAGGTTTTGAGCCTTCACTTAGTT
TGGGTCTTTCTGCGGAAACTTATAGCCTTGTGGATGGAAAAAAAGGCTGTGAGGAGTCTATTGGTGCTCATGATCAGTTG
TATCGTCAAGCTTCTCCTCATAGTGCTGTTTCTTCTTTCTCTAGTGGTAGGGTTAAGAGGGAAAGAGACCTTAGCAGTGA
AGATATAGAGGTAGAGAGGGTTTCTTCAAGAGTAAGTGACGAAGATGAAGATGGTTCTAATGCAAGAAAGAAACTTAGAC
TCACCAAAGAGCAATCTGCCCTTTTGGAGGAAAGCTTCAAACAACACAGCACCCTCAATCCTAAGCAAAAGCAAGCTTTA
GCAAGGCAGTTGAATCTACGTCCGAGACAAGTTGAAGTGTGGTTCCAAAACAGGAGAGCCAGGACAAAACTGAAGCAAAC
TGAAATGGACTGTGAATTCTTGAAGAAGTGCTGTGAAACACTAACAGATGAGAATAGGAGGCTACAGAAGGAGCTACAAG
ACCTTAAATCACTGAAAATGGCACAGCCCTTTTACATGCACATGCCAGCAGCTACTCTTACCATGTGTCCATCTTGTGAA
AGAATTGGTGGGGTTGGTGAAGGGGCTTCAAAGAGCCCGTTTTCAATGGCTACAAAGCCTCACTTCTATAATTCCTTCAC
TAATCCTTCGGCAGCATGTTAA
>PtrHox36
ATGGCGGTTTCACCCTCAAGCATTTCTAGCTTGGAGTTGACCATATCTATGCCTGGCTTCTCTTCTTCTCCTCCTTGTCC
TTCATCTGAGGTTTGTGCCGTGAAAGATTTGGACATAAACCAACTACCATCAGGAACAGGAGAAGAAGAATGGATCACTG
CGGGCATGGAAGATGAAGAGGAAAGCACTAATGGAGGCCCACCTCGCAAAAAACTCCGTCTCTCTAAGGAACAGTCTCGC
CTTCTTGAAGAAAGTTTCAGGCAACATCACACCTTAAACCCTAGACAAAAAGAAGCATTAGCTTTGCAATTGAAGCTGAG
GCCTAGACAAGTTGAGGTGTGGTTTCAAAACCGGAGGGCCAGGAGCAAGCTTAAGCAGACAGAGATGGAGTGTGAGTATT
TGAAGAGATGGTTTGGTTCATTAACCGAGCAAAACAGAAGGTTGCAAAGAGAAGTAGAGGAGCTTAGGGCATTAAAGGTG
GGTCCACCAACCGTGATGTCTCCTCACAGTTGTGAACCTCTTCCAGCATCCACCCTTACTATGTGTCCAAGTTGTGAGCG
TGTGACAACCACCGGCTTGGACAAGGGCTCCACCAAAACCACCACCACTGCTGTGGCCACCCCAACAACAGCCGCCACCT
TGTCCTCTAAAGTTGGGACACCCGCACTCCAATCTCGGCAATCTTCTGCGGCTTGTTAG
>PtrHox37
ATGACGTGCAATGGGATGGCTTTCTTCCCAACAAATTTCATGCTCCAAAGCTCTCATGATCAAGATGATCATCAACCTCC
CACTTCTCTCAATCCAATTCTGCCATCTTGCGCACCCCGAGACTTTCATGGGGTCGCTCCATTTCTAGGGAAGAGATCAT
CAATGTCGTTTTCAGGGATTGATGTATGTCATGAAGAAGGAAATGGAGAGGATGAGTTGTCTGATGATGGCTCACAAGCA
GGAGAAAAGAAGAGGAGGCTTAGTATGGAACAAGTCAAGACTCTTGAAAAAAACTTTGAGTTGGGTAACAAGCTTGAACC
CGAGAGAAAAATGCAACTGGCTAGAGCTCTTGGTCTGCAACCAAGACAGATTGCTATATGGTTCCAAAACAGGAGGGCCA
GATGGAAAACCAAACAGCTAGAGATAGATTATGATCTCCTCAAGAGACAGTTTGATGCTGTTAAAGCTGAAAATAATGCA
CTACAAACTCAGAACCAGAGACTTCATGCAGAGATATTGGCACTGAAAAGCAGAGAACCGACTGAATCTATCAATCTCAA
TAAAGAAACTGAGGGTTCTTGCAGTAATAGAAGTGAAAACAGCTCAGATATCAAGTTGGATATCTCAAGGACGCCAGCTA
TTGACAGCCCCCTACCGAATCATCATCCAACAAGCAGGCCCTTCTTTCCCTCATCATCTATCAGGCCTACAGGTATTGCA
CAACTCAACCAAAACAACTCTTCAAGGCCCGATTTTCAATACCAGAAGATGGATCATATAGTCAAGGAAGAAAGTCTCAC
CAATATGCTCTGCAGCATAGAGGATCAATCTGGATTTTGGCCATGGCTTGAGCAACAGCAATTCAACTAA
>PtrHox38
ATGGCATGTATCCTCGTGGGGACACTTCCACCTTCTTTCCTCATTCCAGAGACTTACCTTCTTCTATTAGATGTCTTGAG
AAGAATTTTCCCTTGTGCTAGCCTACAAGGTGCAAAATCTATGGTTAATTTTAGGAATGATGGAGGAGACACTGTAGACA
TGTCTTTTTTCCAACCACATGTCAAAGAAGAAAGTAGCGATGAGGATTATGATGCGCACCTTAAGCCATCTGAAAAGAAA
AGGCGGCTTACAGCTGCTCAAGTCCAGTTTCTTGAGAAGAGCTTTGAGGCGGAGAATAAGCTTGAACCAGAGAGGAAGAT
GCAGCTTGCTAAAGAACTCGGTTTGCAGCCTCGCCAGGTTGCAGTATGGTTTCAAAACCGTAGAGCTCGGTTCAAGAACA
AGCAGCTGGAAAGGGACTACGACTCCTTGAGAATCAGCTTTGACAAACTCAAGGCTGATTATGACAAACTCCTCCTCGAG
AAGCAGAATTTGAAAAACGAGCTTCTTTCACTGAAAGAAAAATTGCTTAGCAGAGAGGAAAGTATGGAAAGTTCAGAACC
ATTTGATGTCATCCATTCACCGGATGCAGAACTTGAGCCTATGCCTGATACAGTGTCTGAAAATGTTTCCGCCATTGTGC
CAATGGTGACACCCAAACAAGAAGAAAGTTCAGCTAAAAATGATGTTTTCAACTCAGACAGCCCACGTTCATTTTTGGAG
CCCCGTGATTGTTATCGTGTTTTCGAGTCAGACCAACCAGATTTTTCCCAAGTTGAAGAAGATAATCTCACCAGGAGCTT
TCTACCCCCTCCGTACTTTCCAAAACTCTACCGAGAGCCACCTGCAAGTTCACGTAATTTTGAATTCTCAGCGGAAGATC
AGCCCTTTTGGTCCTGGATTTTCTGA
>PtrHox39
ATGGCGATGGCGGTGGCCCCTCAGCACAGAGAGAGCAGTGGTAGTGGGAGCTTAAACAAGCACCTCACTGATAATGGAAA
GTATGTTCGGTACACATCAGAGCAAGTGGAGGCTCTTGAAAGAGTTTACGCCGAGTGCCCTAAGCCAAGCTCTTTGCGCA
GGCAACAGTTGATCAGAGAGTGTCCCATTTTGGCTAATATTGAGCCCAAGCAGATCAAAGTCTGGTTTCAAAATCGCAGG
TGTCGAGAGAAGCAGAGAAAAGAGTCCTCAAGACTCCAAACTGTGAACAGGAAATTGACTGCAATGAATAAGCTGTTGAT
GGAAGAGAATGATCGCCTGCAAAAACAGGTGTCACAGCTGGTGTGTGAAAATGGTTTCATGCAGCAACAACTACAAACTG
CACCTGCAGCAGCTGATGCGAGCTGTGACTCCGCGGTTACCACTCCACAGCATTCACTCAGAGATGCCAATAACCCTGCT
GGACTCCTCTCATTGGCAGAGGAGACCTTGGCAGAGTTCCTTTCAAAGGCTACAGGAACTGCTGTCGATTGGGTCCAGAT
GCCTGGGATGAAGCCTGGTCCGGATTCGGTTGGGATCTTTGCCATTTCACAAAGGTGCAGTGGAGTGGCAGCTAGAGCCT
GCGGTCTTGTAAGTTTAGAACCTACAAAGCTTGCAGAGATCCTTAAAGATCGTCAATCTTGGTTCCGGGATTGTCGGAAC
CTTGAAGTTTTCACTGTGTTTCCTGCTGGAAACGGTGGAACAATTGAACTATTATACAGTCAGATATATGCTCCGACAAC
TCTAGCTCCTGCGCGGGATTTCTGGACTCTGAGATACACTATAAATTTAGAGAATGGCAGTCTTGTGGTGTGTGAGAGAT
CTCTTTCTGGTTCTGGTGCTGGACCAAATGCAGCTGCAGCTGCTCAGTTTGTGAGGGCTGAAATGCTTCCTAGTGGTTAT
TTGATAAGGCCATGTGAAGGAGGAGGGTCAATTATCCACATCGTGGATCACCTGAATCTTCAGGCATGGAGTGTGCCTGA
GGTGCTGCGACCACTTTATGAATCATCAAAAGCAGTGGCACAAAAAGTGACAATCACGGCTCTGCGCCATGTCAGGCAAA
TAGCTCATGAAACCAGTGGTGAGGTGGTGTATGGTTTGGGCAGGCAGCCAGCTGTGCTGAGAACCTTTAGCCAAAGATTA
AGCAGAGGCTTCAATGATGCAATCAATGGGTTTAATGATGATGGTTGGTCACTGATGAATTCTGATGGAGCTGAGGATGT
AATAATTGCTGTTAACACAACCAAGAACTTGATCAGTGCTAATAATCCTGCTCATTCACTTTCATTCTTGGGAGGGATTC
TTTGTGCAAAGGCTTCCATGCTACTGCAAAATGTGCCTCCAGCTGTGCTGGTCCGCTTCCTAAGGGAGCATCGCTCTGAG
TGGGCTGATTTCAGTGTTGATGCCTATTCTGCTGCATCGTTGAAAGCTGGTTCATATGCATATCCAGGGATGAGATCTAT
GAGGTTTACTGGGAGCCAAATCATCATGCCATTGGGCCACACAATTGAACAAGAAGAGTTGCTTGAAGTTATTCGACTTG
AAGGCCATTCTTTTGCACAAGAAGATGCTTTTGTTTCACGGGACATCCATCTCCTACAGATATGTAGTGGAATTGATGAG
AATGCTGTTGGAGCCTGTTCTGAACTAGTTTTTGCTCCAATTGATGAAATGTTCCCGGATGATGCTCCACTGCTACCCTC
TGGTTTCCGCGTCATTCCACTGGAATCAAAAACAAAGGATGCGCAGGAGGCATTGACCACAAATCGCACTCTGGATCTAA
CATCAAGTCTTGAAGTGGGCCCGGTAACAAACCATGCTTCAGTGGATGGTTCATCATGTCATTTGCGATCAGTGTTGACT
ATTGCTTTCCAGTTCCCGTTTGAGAGCAATCTACAGGATAATGTTGCCACCATGGCCCGTCAGTATGTCCGCAGTGTGAT
TTCATCTGTCCAGAGGGTTGCCACGGCCATATCTCCATCAGGATTGAATCCAGCTTTGGGACCAAAGCTATCTGCAGGCT
CCCCTGAAGCTCTAACACTGGCTCACTGGATCTGCCAAAGTTATTGGCAAGTCCTGCCTCAAGTTTCATCATGTTACCAT
TTAGGAGCAGAATTACTGAGATCTGATTCTGTGGGTGGAGATTCTGTCCTGAAACATCTATGGCATCATCCGGATGCAAT
TTTATGTTGTTCATTGGAGGCACTACCAGTGTTCATCTTTGCTAACCAGGCAGGACTTGACATGCTGGAGACAACTCTAG
TGGCTCTGCAAGACATCACACTGGATAAGATATTTGATGAATCTGGACGCAAGGCATTGTTTACAGACTTCGCAAAGTTA
ATGCAACAGGCAAACAATGGATTTGCATGCTTGCCTGCTGGAATCTGCATGTCAACAATGGGGCGCAATGTATCATATGA
ACAAGCTGTTTCATGGAAAGTGCTTGCTGCTGAAGAGAACACTGTCCACTGCATTGCTTTCTCTTTTGTAAACTGGTCTT
TTTTGTGA
>PtrHox40
ATGCAAAATAAAAGAGAAATGGAGCTTGGGTTAAGCTTAGGAGATGCTGCTACTACTTCAAAACCATTTGGGTTCATGGA
GAAATCTACACAGCTCACCAACAAAGTCACTTCTGGGTTTTGCATGGGTTTATCAATTGGTACAAATCACACCCTACAAG
AAGAAGACGAAGATAAAGATGATCACAAACTTAGCAATAATATTGATCATAACTCTGACAATACAAACACAAGAACAGCA
ACAGTACAAGCCAACAAGGGAACAATTTTGACTGTAGATACCAGTACTGATCCACCTATCCAGCTTGATCTTCTCCCTAA
CACCCCTGTCCCTCGTAACCAGAACAGCATCCTCACGTTGGCATCTGATAATGGGACTAATTTTGAAGCTGGCTCTTCAG
GTAACATGTCAAGAGGGTTTGATGTGAATAGATTCTCTGCTGTTATGGTACATGAAGATCAGGCTGATCAAGATGGGGCT
ACCCTTTCATCTTCACCACCAAACAGTGCAACCTCTTCTTTTCAAATGGATTTTTGCATTTACAGTAGTAAAGGTGGAAG
CGGATCAAATATTGAAGCTGATCAGGCCGAGAGGGCTTCTTCTAGAGCCAGTGATGAAGAGGAGAATGGTAGTGCTAGAA
AGAAACTCAGGCTCTCTAAAGAACAGTCTTCTTTTCTTGAAGAAAGCTTCAAAGAACACAATACCCTCACTCCTAAACAA
AAGCTTGCACTTGCTAAGGAGCTTAATCTTCGTCCTCGCCAAGTAGAAGTCTGGTTTCAAAATAGAAGAGCAAGGACTAA
ACTGAAGCAAACTGAAGTGGATTGTGAGTACTTGAAGAGATGTTGTGAGACATTAACAGAAGAGAACAGAAGACTACACA
AGGAGCTTCAAGAATTAAGAGCTTTAAAGACTTCAAATCCTTATTACATGCAACTCCCAGCCACTACTCTCACCATGTGC
CCCTCTTGTGAACGAGTTGCCGCCGCCGCCACCTCTGCCACAGCAACTACCGCAACCACCACCACAACCAATACCCAGAA
TAATACCACTGACCCCACTTCTAATACCACGGGGTTATCCCTTAGCAGTTCTAGACCAAGGTTCTATCCATTTTCTCACA
CACAAACTCACCCCCACCAGCCCAAAGCGTGA
>PtrHox41
ATGACGTGCAATGGGATGGCTTTCTTCCCAACAAATTTCATGCTCCAGATTTCTCATGATCAAGATGATCATCAACCTCC
CACATCTCTCAATCCAATTCTACCCTCACCCCAAGATTTCCATGGGGTGGCATCATTTATAGGGAAGAGATCATCAATGT
CATTTTCAGGGATTGATGCGTGTCATGAAGAAGGCAATGGAGAAGATGAGTTGTCTGATGATGGCTCACAAGCAGGAGAA
AAGAAGAGGAGGCTCAATATGGAACAAGTCAAGACTCTTGAAAAAAACTTTGAGTTGGGTAACAAGCTTGAACCTGAGAG
AAAAATGCAACTGGCTAGAGCTCTTGGTCTGCAGCCAAGACAGATTGCTATATGGTTCCAAAACAGGAGGGCCAGATGGA
AAACCAAACAACTAGAGAAAGATTATGATCTCCTCAAGAGACAGTTTGATGCTATTAAAGCCGAAAACGATGCGCTACAA
GCACAGAACCAGAAACTTCATGCGGAGGTAATTAGCTGCAAGAATTTGACACATCATCGACTGGCTATAGAGATATTGAC
ACTGAAAAGCAGAGAACCGACTGAACCTATCAACCTCAACAAAGAAACAGAGGGTTCTAGCAGTAATAGAAGTGAAAACA
GCTCTGATATCAAGTTGGATATCTCGAGGACGCCAGCAATTGACAGCCCTCTATCTAATCATCATCCAACGAGTAGATCC
TTTTTCCCCTCATCATCATCATCTATAAGGCCTGCAGGCGTTGCTATAAGACCTACAGGTGTTGCTCAACTCTTCCAAAC
AAACCCTTCAAGGCCTGATATTCAATGCCAGAAGATTGATCAATTAGTCAAAGAAGAAAATCTTGGCAATATGTTCTGTA
GCATCGAAGATCAATCTGGATTTTGGCCCTGGCTTGAGCAACAACATTTCAATTAA
>PtrHox42
ATGGCCGTTTCACGCTCAAGCTCTTCTAGCTTGGAGCTGACCATGTCCATGCCTGGGGTTTGCGCAGTGAAAGATTTCGA
CATAAACCAAGTACCATCAGGAGCAGCAGAAGAAGAATGGATCTCTGCAGGCATGGAGGATGAAGAGGAAAGCACTGATG
GAGCCCCACCTCGCAAAAAACTCCGTCTCTCTAAAGAACAGTCTCGCCTTCTTGAAGAAAGTTTCAGGCAACATCACTCC
TTGAATCCCAGACAGAAAGAAGCATTAGCTTTGCAGTTGAAGCTGAGGCCTAGACAAGTTGAGGTGTGGTTTCAAAACCG
CAGGGCCAGGAGCAAACTTAAGCAGACAGAGATGGAGTGCGAGTACTTGAAGAGATGGTTTGGTTCATTAACAGAGCAGA
ACAGGAGGCTGCAAAGAGAAGTAGAGGAGCTTAGGGCATTAAAGGTGGGTCCACCAACCGTGATATCTCCTCACAGTCGT
GAACCTCTCCCAGCATCCACGCTTACAATGTGTCCGCGTTGTGAACGTGTGACAACCACCGGCGTGGACAAGGGCTCCAC
CAAAACCACACGTACTGCTGTGGCCAACCCAACAATAGCCGCCACCTTGTCCTCTGAAAATGGAGCACCCGCACTCCAAT
CTCGGCAATCTTGCTAG
>PtrHox43
ATGTTCGATAGCCACCATATGCTTGATATGACTCCCAAAAGCTCTGAAAATGACTTGAGCAAGCTCAAAGATGATGACTA
TGAGACCAAATCCGGCACCGAAACTATGGAAGCTCCCTCCGGTGATGATCAGGATCCCAGCGGCCAACGCCCCAAAAAGA
AGCGTTATCATCGCCATACGCAGCGTCAAATCCAAGAAATGGAAGCTTTCTTCCAGGAATGCCCTCATCCGGACGACAAG
CAGCGGAAGGAGCTCAGCCGCGAGCTAGGGCTGGATCCATTGCAAGTAAAATTTTGGTTCCAAAACAAGCGTACTCAAAT
GAAGGCGCAACATGAACGCAGTGAGAATTCAATTCTCAAGGCTGAGAATGAAAAGCTTCGTATGGAGAACAATAGGTACA
AGGAAGCCCTAAGCAGTGCCTCATGCCCTAACTGTGGTGGTCCAGCTGCTCTTGGTGAGATGTCTTTTGATGAGCAGCAT
TTGAGGATTGAGAATGCTCGTCTTAGAGAAGAGATTGACAGGATATCTGGAATTGCTGCCAAGTATGTTGGCAAGCCTTT
GTCTTCTCTTTCCAACCTTTCTCATCATTTACCATCCCGATCTCTTGATCTCGGAGTTAGCAATTATGGGGCACATTCGG
GCTTCGTAGGGGAGATGTTTGGAGCTACTGCTCTCCTTGGAGCAGTTACTGGACCTACTGAGGCAGATAAACCAATGATA
GTTGAAGTCGCGGTTGCGGCAATGGAGGAACTAATGAGAATGGCTCAGGCTGGAGAACCCTTGTGGATTCAAGGAGAGAA
CAATACCGAGGTTCTCAATGAAGAGGAATATTTGAGAACTTTCACTAGGGGAATTGGACCAAGACCTTTAGGAATGAGAT
CTGAAGCTTCAAGGGAATCCGCAGTTGTTATCATGAGTCATGTTAATCTTGTTGAAATTCTCATGGATGCGAATCAATGG
TCAACTATTTTCTGTGGTATTGTATCAAGAGCAATGACCCTGGAAGTCCTATCAACAGGAGTGGCAGGGAACTATAATGG
AGCATTGCAAGTGATGACAGCTGAGTTCCAGGTCCCTTCCCCACTTGTTCCTACTAGAGAAAATTACTTTGTGAGGTACT
GTAAACAGCATACCGATGCGACTTGGGCAGTGGTAGACGTTTCTTTGGACAGTTTATGCCCTAGTCTGATGTCTAAATGT
AGAAGAAGGTCATCAGGTTGCTTGATCCAAGAATTGCCAAATGGTTATTCCAATGTCGTTTGGGTTGAGCACACTGAAGT
GGACGACAGGTCTGTTCACAATATATACAGACCCCTGGTTAATTCTGGTCTTGCTTTTGGAGCAAAGCGTTGGGTGGGAA
CATTAGATCGACAATGCGAACGTCTTGCAAGTTCAATGGCCATTAACATTCCAACTGGAGATCTATGTGTGATAACAACC
CCTGAAGGGAGGAAAAGTATTCTGAAGCTGGCTGAGAGAATGGTGATGAGCTTTTGCACTGGAGTTGGTGCTTCTACTGC
ACATACTTGGACAACATTGTCTGCAACTGGTTCTGATGATGTGAGAGTAATGACTCGAAAGAGTATGGATGATCCAGGCA
GGCCTCCAGGTATTGTGCTCAGCGCAGCGACTTCCTTCTGGATTCCTGTTCCATCCAAGAAGGTGTTTGATTTCCTTAAG
GATGAGAACCATCGAAGTGAGTGGGATATCCTTTCAAATGGTGGCCAGGTTCAAGAAATGGCTCATATTGCTAATGGACG
TGATCCCGGGAACTGTGTCTCATTGCTCCGTGTCAATAGTACAAATTCAAGCCAGAGCAACATGCTGATCTTACAAGAGA
GCTGCACTGATTCTACAGGCTCATATGTGATTTATGCACCAGTGGACATTTCGGCCATGAATATAGTCCTAAGTGGTGGA
GACCCAGATTATGTTGCTCTGCTTCCATCAGGTTTTGCTATTCTCCCTGATGGACCAGGATATGGCCCTGCAGGAATTCT
TGATGTCGGGTCTGGCGGCTCTCTGTTGACTGTTGCATTTCAGATATTAGTGGATTCAGTCCCATCAGTGAAACTTTCGC
TTGGATCAGTAGCAACTGTAAACAGTCTAATTAAGTGCACAGTTGAAAGGATTAAGGCTGCAGTAATGTGTGACAATCCT
TGA
>PtrHox44
ATGGCGCTTTCTATGCACAGTAAGGACAAGCAGATGGATTCAAGTAAGTATGTGCGGTATACACCTGAGCAAGTTGAGGC
TTTGGAGAGGGTGTATACAGAATGTCCAAAGCCTAGTTCCTTGAGAAGACAACAACTCATTAGAGAGTGTCCTATTCTCT
GCAACATTGAGCCTAAACAGATCAAAGTCTGGTTTCAAAATCGCAGATGTCGTGAAAAACAGAGAAAGGAATCTTCTCGT
CTCCAGACAGTGAATAGAAAGCTGACTGCCATGAACAAGCTGTTAATGGAAGAGAATGATCGTTTGCAGAAGCAAGTCTC
CCATTTGGTTTATGAAAATGGATACATGCGCCAACAAATTCAGACCGCTTCAGCAACGGCCACAGACAATAGCTGTGAGT
CTGTGGTCATGAGCGGTCAGCACCAACAACAGCAAAACCCAACACCTCAGCAACCCCAAAGGGATGCTAACAACCCAGCT
GGTCTTCTCACAATAGCTGAGGAGACCCTGGCAGAGTTCCTTTCCAAAGCTACTGGAACTGCTGTCGACTGGGTCCAGAT
GATTGGGATGAAGCCTGGTCCAGATTCTATTGGAATCGTTGCTGTTTCCCGCAACTGCAGTGGGGTAGCAGCGCGAGCCT
GTGGCCTTGTGAGCCTGGAGCCCATTAAGGTTGCTGAAATCCTCAAAGATCGTCCTTCTTGGTTTCGTGACTGCCGATGC
CTAGACATAATGAGTGTGATTCCTACAGGAAGTGGAGGGACAATTGAGCTGATATACATGCAGACTTATGCACCTACAAC
ACTGGCCGCAGCACGTGACTTTTGGACACTAAGATACACTACAACCTTGGAAGACGGGAGTCTTGTGATATGTGAGAGGT
CATTGACTTCTTCTACTGGTGGCCCAACAGGACCTCCTTCTTCAAGCTTTGTAAGAGCTGATATGCTTCCTAGTGGCTAT
CTAATTCGACCATGTGAGGGTGGTGGCTCCATCATTCACATTGTTGATCATGTTGACTTAGATGTTTGGAGTGTTCCTGA
AGTTCTGAGGCCACTTTATGAGTCATCCAAAATTCTTGCTCAGAAAATGACCATGGCGGCCTTGCGGTACATAAGACAAA
TTGCACAAGAGACTAGTGGGGAAATTCAGTATGGAGGTGGTCGTCAGCCTGCTGTTTTAAGGACATTTAGTCAGAGGCTC
TGCAGGGGTTTCAATGATGCTGTAAATGGATTCACAGATAGTGGGTGGTCACTTCTGGATGGTGATGGTGGGGATGATGT
GACCATCGTCATAAATTCATCGCCAACTAAATTTCTAGGATCTCAATACAACGCATCTATATCACCTACATTTGGAGGAG
TCCTGTGTGCGAAGGCATCAATGTTGCTGCAGAATGTTCCTCCTGCTTTGCTTGTTCGTTTTCTGAGAGAACATCGTTCG
GAGTGGGCTGATTATGGGGTTGATGTGTACTCTGCTGCATGTCTTAAAGCAAGTCCTTATGCAGTTCCATGTGCAAGACC
TGGTGGCTTCCCTAGTAGCCAGGTCATTTTACCTCTTGCACATACCGTGGAGCATGAGGAGTTCTTGGAGGTAGTTCGGC
TGGAGGGCCATGCATTCTCCCCAGAAGATGTAGCCCTGGCACAGGATATGTACTTGTTGCAGCTATGCAGCGGAGTTGAT
GAAAATGCTCTTGGTGCTTGTGCTCAGCTCGTCTTTGCGCCTATTGATGAATCCTTTGCTGATGATGCACCATTGTTGCC
ATCTGGATTTCGTGTCATACCATTAGATCCTAAAACAGATGCACCTGCTGCTACTCGAACTTTAGATTTAGCCTCTACAC
TTGAAGTAGGACCTGGTGGTGCCCGTCCAGCTAGTGAAGCTGACACCAACAGTTATAACCTTAGGTCAGTACTGACAATC
GCTTTCCAATTTACGTTTGAGAACCACTTCCGAGACAATGTGGCTGCTATGGCTCGCCAATATGTGCGTGGTGTTGTGGC
GTCTGTTCAGAGGGTTGCAATGGCAATTTCCCCTTCCCGGCTCAGCTCCAATATGGGGCCGAAGTCCCTTCCTGTCTCTC
CTGAGGCTTTAACTTTAGCTCGATGGATATACCGAAGCTACAGGATTCATACTGGAGGAGAACTATTTCGGGTTGACTCC
CAAGCTGGGGATGCTTTGCTGAAGCGACTGTGGCACCATTCAGATGCAATTATGTGCTGCTCCTTGAAAACAAACGCATC
TCCAGTTTTCACTTTTGCGAACCAGGCTGGACTTGATATGCTTGAAACTACTCTTGTGGCCCTTCAAGATATCATGCTTG
ACAAGATTCTTGATGAAGCAGGTCGGAAGATTCTCTGCTCTGAGTTCTCTAAAATAATGCAACAGGGATATGCTTATCTG
CCCGCCGGAATATGTGTATCCAGCATGGGGAGGCCGGTCTCCTACGAGCAGGCCATTGCATGGAAAGTTCTTAATGATGA
TAATTCCAACCACTGTCTGGCTTTCATGTTCATTAACTGGTCCTTTGTGTAG
>PtrHox45
ATGGATTTCTTCCATTCTCAAAACCAACACTCGCCAAAACACCAAAACAGCAGCAACAAGAAAAGGCTAACACATGACCA
AGTGAGGCTCCTTGAGAGAACCTTCACAACCACCAAGAAACTCGAGCCTGAGCTTAAGGTCCAGCTTGCAAACCAACTAG
GGGTGCCCCCAAGACAAATTGCTATATGGTACCAAAACAAGCGAGCAAGATGGAAGACACAGAGCCTTGAGCTTGACTAT
AATTCACTTCATGCGAAACTAGAGGATGCATTAGCCGATAGGAGGCGACTAGAAAGAGAAGTGGTACAACTTCAAGAGGA
GTTGAGGAGGGCTCAACAAATGGTGTTCCACTTGAACCAAGGACCAGCTCAACCTCCTGTTAATGTTTCTTCTAACTCCT
CTTGTGATGAGGGAGGCAGCTCTAGCTTGCACGAGGAAGCGAATGGTGAGGTCTTGCAACTTGAAGAGCTCTATGCTTGT
TTGTATGGCGCTGGTGGGTCAACTTGGGGTTAA
>PtrHox46
ATGGACAGATTCATTCTAACTTATTGCAACATGAGCTATCAAATACTGATAGAGGGAGTTGTGGATTTTGACCAGGCAGT
AGCAGGAGATCATGCAGAAGCAGCTGAAAGTTTTGCCTGTGTTGATGATGATGATCATCAGCAGCAGCTAGAACAAATTT
CAAGGAGGAAGAAGAAGAAGAAGAAGGGAAGCAAGATGAATACTAGGAGGTTTAGTGATGAACAGGTTAGGTCACTAGAG
TCGATGTTTGAGTCAGAGACAAAGCTGGAGCCAAGAAAGAAGATGCAACTAGCAAGAGAACTCGGGCTGCAGCCTCGTCA
GGTTGCTATATGGTTTCAGAACAGAAGAGCTAGGTGGAAGACAAAACAGATGGAGCAAAAGTACAAGACTTTGAAAGCTA
GTTATGACAACTTAGCCTCAAGTTATGAGTCCTTGAAGAATGAAAGAGAGTCCTTACTTTTACAGTTGCAGACGGTAAGT
AATCAGCTTGGCAACCCTTGTAAGGGGTTGGAAAGATGTGACAGAGGCATTGATGAAGTTCTTCATGATGGAATCACCAA
CCTTGAGGTTGAAGCGCAGCAAGGACAAGACAACAGTACTATAATGGCCAACGTGTGTGATGATATGAGCATGGGAAATG
GACATTCTGGTGATCAAGGACAAGGATTTCTCTATACGGGTTCCCCAGAATACAGTGATGGGACATTAGCATCAGCCTAT
GAGAAATGCTACAGCACTGATTCAGGGGCCCCGTTTGATCTATCATGGAACAATTCGTATTGTTTTAGTTTCAGGAGTTG
A
>PtrHox47
ATGTTTAAGGAGTTTCCACACCCAGATGAGAAACAAAGGTTACAGTTAAGTAGAGAGTTGGGTTTGGCACCAAGACAGAT
CAAGTTTTGGTTCCAAAACAGGAGGACCCAGATGAAGGCTCAACATGAAAGAGCAGATAACAGCTCTCTTAGAGCTGAGA
ATGATAAGATCCGGTGTGAGAATATAGCCATTAGAGAGGCGCTCAAGAATGTTATTTGCCCCTCTTGTGGGGCGCCTCCT
GTTACGGAGGATTCCTATTTTGATGAACAGAAATTAAGAATCGAGAATGCTCAATTGAAAGAAGAGCTTGATAGAGTTTC
TAGCATTGCTGCTAAATACATAGGGAGACCAATTTCCCAACTCCCTCCGGTGCAACCTGTTCACATTTCTTCATTGGATT
TATCAATGGGGAATTTTGGTGGCCAAGGTCTTGGTGGTCCTGCACTTGATCTTGATCTTGATCTTGATCTTATCCCGACT
AATTCAAATTTGGCTTTTCAACCGCCTGGCATTTCGGACATGGACAAGTCTCTCATGACTGATGTTGCTACAAACGCAAT
GGAGGAACTGTTGAGGCTTTTGCAAGCTAATGAATCTTTATGGATGAAATCGTCCACTGATGGGAGAGATGTTCTTAATC
TCGATAGCTACCAAAGGATCTTTCCAAGGGCTATGAGTCACTTAAAGAATCCCAATGTTCGAATTGAATCATCCCGAGAT
TCAGGTGTTGTTATCATGAATGGTGTAGCCTTGGTTGACATGTTTATGGATTCAAACAAGTGGGTCGAATCATTTCCCAC
CATCGTGTCTGTGGCAAAGACCATTGAAGTCATTTCATCTGGAATGTTGGGTAATCACAGCGGTTCCTTGCAACTGATGT
ATGAAGAGTTGCAGGTGCTTTCACCCCTGGTTCCAACTCGGGAATTCTGTATCCTCCGGTATTGTCAGCAAATTGAGCAA
GGCTTGTGGGCAATTGTTAGTGTTTCATATGATATTCCACAGTTTGCTTCCCAATTTCAATGTCACAGGCTTCCCTCTGG
ATGCTTGATTCAGGATATGCCTAATGGATACTCAAAGGTTATTTGGGTGGAACATGTAGAGATAGAAGACAAAGCCCCAA
CCCACCAGCTTTATAGGGATCTCATTCACAGCGGTTTGGCCTTTGGAGCAGAACGGTGGCTTGCTACACTGCAAAGGATG
TGTGAAAGGGTGGCATGTCAAATGGTGTCAGGAAGTTCAACTCGAGATCTTGGAGGAGTAATTCCATCACCAGAAGGTAA
GAGAAGTATGATGAAACTTGGCCAGCGAATGGTCAGCAGTTTCTGTTCTAGCATAAGCACATCTAACAGCCACCGATGGA
GCACACTATCCGGGTTGCATGACGTTGGAGTTCGAATTACACTCCATAAGAACACGGATCCTGGCCAACCTAATGGTGTA
GTTCTAAGTGCGGCGACTACATTTTCGCTTCCAGTATCTCCTCAAAATGTCTTCAATTTCTTCAAGGATGAAAAGACTCG
ACCACAGTGGGATGTTCTCTCTAGTGGCAATGCAGTCCAAGAAGTTGCCCATATTGCAAATGGGTCCCATCCTGGGAACT
GCATATCTGTTCTTCGAGCCTACAACACTAGCCAGAACAATATGTTAATACTTCAAGAGAGCTGCATGGACTCATCAGGT
TCACTTGTAGTCTATTGCCCTGTCGATCTACCAGCCATCAACATAGCAATGAGTGGGGAGGACCCTTCCTATATACCTCT
TCTGCCATCAGGATTCACCATTTCACCTGATGGTTATCCTGACCAAGGAGATGGTGCATCCACAAGCTCTAATACACAAG
GACGCATGGCTAGGTCGAGTGGTTCACTAATCACAGTAGCTTTTCAAATATTAGTTAGCAGCTTGCCATCTGCTAGACTG
AACCTGGAGTCAGTGAATACCGTTAATAGCCTTATTGGAACCACCATCCAGCAAATTAAGGCTGCCTTGAGTTGTCCTGG
TTCCTGA
>PtrHox48
ATGGCGGCTTGTGGTGGTGGTGGTGGTGGTTCTAATCCCAATTTGTCTGTTTTAGTTCAAAGCCAAAGAGGCCCTTGTGC
TGCTTCTCAACCTCTTGAAGCTTTTTTCCTTTCTGGCTCTTCTCCTTCTTTTCTTGGTTCAAGATCCATGATGAGTTTTG
CAGATGTTCACCAAGCAAATGGATCAACTAGACCGTTTTTCCGCCCATATGATCACGAAGACAACGGCGACGATGATTTG
GATGAATATTTTCATCAACCTGAAAAGAAGAGGAGACTTACTGTTGATCAAGTTCAGTTTCTTGAAAGAAGTTTTGAGGT
TGAGAACAAGCTTGAACCCGAAAGGAAAATCCAGCTGGCGAAGGATCTTGGCTTGCAGCCTCGGCAGGTTGCCATATGGT
TTCAAAACCGCCGGGCAAGATGGAAGACGAAACAGCTTGAAAAAGATTATGAGGTTCTGCAATCTAGCTACAATGGCCTT
AAGGCTGACTACGACAACCTCTTCAAGGAGAAGGAGAAACTAAAAGCTGAGGTTAATCTTCTCACCAACGAGTTGCTCCT
TAAAGAGAAAGAGAAAGGAAGCTCAGAATTGTCTGATAAAGATGCATTATCTCAAGAGCCACCCAAAAAGGCAATAGCCG
ATTCAGCTTCAGAGGGTGAAGTGTCGAAAACTTCAACCGTGGCCTGCCAGCAGGAAGATATTAGCTCAGCCAAAAGTGAT
ATGTTTGATTCAGACAGCCCACATTTTGCGGATGGGGTACATTCCTCACTCTTAGAGGCAGGTGATTCTTCACATGTCTT
CGAGCCCGACCAATCGGATTTATCACAAGATGAAGAAGATAACTTGAGCAAGAGTCTTTTGCCTCCGTACGTCTTTCCAA
AGCTTGAAGATGGTGATTACTCTGACCCGCCAGCAAGTTTTGAAGATCATGCCTTTTGGTGCTGGTCATACTAA
>PtrHox49
ATGGATGGTCGTGGTGATATGGGTCTGTTTGGGGAACATTTTGATCCTTGTTTGGTAGGGAGGATCAAGGAGGATGGTTA
TGAGAGCAGGTCTGGTAGTGATAACATTGAAGGAGCATCTGGTGAAGATCAGGATGTTGGAGACGATCAAAGGCCTAGGA
AGAAGTACAACAGACACACTGCTAATCAAATACAAGAGCTTGAATCTTTCTTCAAGGAGTGTCCTCATCCTGATGAGAAA
CAAAGATCAGAGCTTAGCAGGAGGCTTGGCTTGGAAAGCAAGCAAATCAAGTTTTGGTTTCAAAATAGGAGAACTCAAAT
GAAGACCCAATTGGAACGGCATGAGAATGTAATCCTCAGGCAAGATAATGATAAACTCCGACTTGAGAATGAGTTGTTGA
AACAAAACATGAGTGATCCAATTTGCAACAATTGTGGTGGTCCTGTGGTGCCTGGTCCAGTGTCTGATGAGCAACAGCAG
TTAAGGATCGAAAATGCTCGATTGACGGATGAATTAGGTCGTGTTTGTGCCTTGGCCAATAAGTTTTTAGGCAGACCCCT
CACATCCTCAGCCAATCCTATCCCTCCGTTTAGCACAAACTCCAAGTTGGACCTTGCAGTTGGGATAAATGGATATGGCA
ATTTAGGCCATACAGACAACATGTTGCCAATGGGGCTTGATAATAATAGAGGGATTATGATGCCTCTGATGAAACCAATA
GGCAATGCTGTTGGCAAGGAAGTACCACATGATAGATCAATATTTGTAGATCTTGCACTTGCTGCTATGGATGAATTGAT
AAAGATGGCTCAGATTGAAAGTCCCATTTGGATCAAAAGCTTAGATGGAGGAAAGGAAGTCCTGAACCATGAGGAGTATA
CGAGGACTTTTCCTCGCATTGGCATGAAACCCAGCAATTTTGTTACTGAGGCTACACGGGTGAGTGGTGTAGTACTCGTC
AACATCTCGGCTCTAGTTGAGACATTGATGGACGTGAATGGATGGGTGGAGATGTTTCCCAGCTTGATTGCTAGAGCTGC
CACCACTGATATCATATCAAGTGGCATGGGTGGAACAAAAAGTGGAGCTTTGCAAATGATACACGCCGAGTTTCAATTGA
TTTCGCCTTTTGTCCCTGTGCGTCAAGTGAAGTTCCTTCGGTTATGCAAGCAACTCACGGAGGGTGTGTGGGCTGTAGTT
GATGTTTCCATTGATGCAAACCAGGAAAATCTAAATGCACAAGCCCCTGTAACCTGCAAGAGGCTTCCTTCTGGCTGCAT
TATACAAGATATGAACAATGGTTGCTCTAAGGTTACATGGGTGGAACATTCCGAATATGATGAGAGTGCAGTCCATCAAC
TCTACCGACCCATACTTAGTTCTGGCAGGGGCTTTGGTGCACAGAGGTGGCTTGCTGCCCTTCAACGGTATTACGAGGGC
ATGGCAATGATTATGTCTCCTAGCATTTTGGGTGAAGATCAGACAGTGATAAATCTGGGAGGTAAGAAAAGCATGTTAAA
GTTAGCACGACGAATGGTGGATAACTTCTGTTCTGGGGTTTGTGCTTCTTCTTTGCACAATTGGGGCAACCTTGTGGCTG
GAAATGTGAGTGAAGATGTGAGGATTTTGACCCGAAAGAGTATTAATGAACCTGGTGAGCCAGATGGTATTGTGTTGAGT
GCTGCGACTTCTGTTTGGCTGCCAGTTTCACGACAAAGGTTATTTGACTTCTTGAGGGATGAACAATCAAGGAGCCATTG
GGACATTTTATCCAATGGTGGAATGTTGCAGGAGATTATCCAAATCCCCAAGGGACAGGGACAATGCAACCGTGTCTCTC
TCCTGCGTTCAACTGCTGTTGATGCTGATGCGGGTGAGAACAACATGTTAATATTACAAGAAACCAGGAATGATGTCTCA
GGTTCGCAAGTAGTGTATGCACCAGTCGACATACAATCGATGAGTGTAGTGACGTCTGGTGGAGACTCTACCTATGTGGC
TCTCCTGCCATCAGGGTTTGTGATTCTTCCAGATAATTCATTTAGTAATGGTGAGCCCAGCAACAGCGATGGGAATCCAG
TCAAAAGAGATAGCGATAGCAACAATGGAGGTGGATCGTTTTTTACTGTCGGATTCCAAATTTTGGCGAGCAACCTTCCT
TCAGCCAAACTTACAGTCGAGTCAGTCGAGACGATTCATAATCTCATCTCCTGCACAATGCAGAGGATCAGAACAGCCTT
CAACTAA
>PtrHox50
ATGGGTGATAAAAATGATGGACTGGGCTTGAGTTTGAGCTTGGGATTCGATGCTACACAACAAAATCATCAACAGCAGCC
TTCTTTGAAGCTAAATCTCATGCCCGTACCTTCACAAAACAATCATAGAAAAACTTCCTTGACTGACCTCTTTCAATCAT
CAGATAGAGCATGTGGTACGAGGTTTTTTCAACGAGGAATTGACATGAACAGGGTGCCAGCTGCAGTGACAGATTGTGAT
GACGAAACTGGGGTTTCTTCACCAAACAGTACGCTATCCAGCTTAAGTGGTAAAAGAAGCGAAAGAGAACAGATTGGAGA
AGAAACAGAAGCGGAGAGGGCCTCTTGCTCTCGTGACAGTGATGATGAAGATGGTGCTGGTGGTGATGCTTCTAGGAAGA
AGCTGAGACTCTCAAAGGAACAGTCTTTAGTGCTTGAAGAGACTTTCAAGGAACATAATACTCTTAATCCCAAGGAGAAG
CTGGCCTTGGCAAAGCAGTTGAATCTCAGGCCTAGGCAAGTGGAGGTGTGGTTTCAGAACCGAAGAGCAAGGACTAAGTT
GAAGCAAACTGAAGTCGATTGCGAGTACCTAAAGAGGTGCTGTGAAAATCTAACAGAGGAGAACAGGAGGTTACAGAAGG
AGGTGCAAGAGCTTAGAGCACTGAAACTTTCCCCTCAGCTCTACATGCACATGAACCCTCCCACCACCCTCACCATGTGC
CCTTCATGCGAGCGAGTTGCTGTCTCGTCAGCCTCATCATCTTCTGCTGCTGCCGCGTCCTCTGCTCTTGCTCCAACTGC
CTCAACCCGCCAACCACAACGACCCGTGCCCATTAACCCTTGGGCAACAATGCCCGTCCACCAACGAACTTTTGATGCTC
CTGCTTCCAGGTCATGA
>PtrHox51
ATGAGTTTTGGGGGTTTTCTTGAAAACACTAGTCCTGGTGGTGGTGGCGCAAGAATTGTGGCTGATATACCTTATAACAA
CAACAACATGCCCACTGGTGCAATAGTTCAGCCTCGCCTTGTCTCTCCTTCTATCACTAAATCCATGTTCAACTCTCCTG
GACTCTCACTGGCTCTTCAACAACCAAACATAGATGGTCAAGGAGATATAACTAGAATGTCTGAGAACTTTGAGACAAGT
GTGGGTAGGAGAAGCCGAGAAGAAGAACATGAGAGCAGATCTGGTAGTGATAACATGGATGGTGCTTCTGGTGATGACCA
AGATGCAGCTGATAATCCTCCAAGAAAAAAGAGATACCACCGACACACCCCACAACAAATCCAAGAACTTGAAGCTTTGT
TTAAGGAGTGTCCTCATCCTGATGAGAAACAAAGATTGGAGCTTAGTAGAAGGCTGTGCTTGGAGACCAGGCAAGTGAAG
TTCTGGTTTCAAAATCGTCGAACCCAAATGAAGACTCAATTGGAGCGCCATGAGAACTCATTACTCAGGCAAGAGAACGA
CAAGCTTCGAGCGGAAAACATGTCCATAAGAGATGCTATGAGAAATCCAATGTGCTCAAACTGTGGTGGTCCTGCAATAA
TTGGTGATATTTCACTTGAAGAACAGCATCTGAGGATTGAGAATGCTAGGTTAAAAGATGAACTAGATCGAGTTTGTGCG
CTTGCTGGCAAGTTCTTAGGTCGCCCCATATCTTCGTTGGCTTCTTCACTTGGCCCTCCGATGCCAAATTCAAGCTTGGA
GCTTGGTGTTGGTAGTAATGGTTTTGCTGGTTTAAGCACTGTAGCTACAACATTGCCTTTGGGACCTGATTTTGTAGGTG
GGATTTCTGGTGCTTTGCCTGTACTAACTCAAACTAGACCAGCGACAACTGGTGTTACTGGGATTGGTAGATCACTGGAG
AGATCCATGTTCTTGGAGTTGGCTTTGGCTGCCATGGATGAATTGGTTAAGATGGCTCAGACTGATGAGCCTCTTTGGAT
CAGGAGCTTCGATGGTGGTAGGGAAATATTGAACCATGAGGAGTACTTGAGAACTATCACTCCTTGCATTGGAATGAAGC
CTAGTGGCTTTGTTAGTGAGGCTTCGAGAGAGACTGGGATGGTAATCATCAACAGTTTGGCCCTAGTTGAGACACTGATG
GATTCAAACCGATGGGCAGAAATGTTTCCTTGCGTGATTGCCAGGACCTCTACAACTGATGTGATAGCCAATGGAATGGG
GGGAACTAGAAATGGTTCACTTCAATTGATGCACGCGGAGCTCCAAGTCTTATCCCCTTTGGTTCCTGTTCGTGAGGTCA
ATTTTCTCCGATTTTGCAAGCAGCACGCCGAGGGGGTTTGGGCTGTTGTTGATGTGTCCGTCGATACCATCAGAGAAACT
TCTGGTGCGTCACCGACATTCGTGAACTGTAGGAGGCTTCCTTCTGGCTGTGTGGTGCAAGATATGCCCAATGGGTACTC
TAAGGTTACATGGATTGAGCATGCAGAATATGATGAAAGCCAAACACACCAGCTCTATCGGCCGTTGATAAGTTCCGGCA
TGGGCTTTGGGGCCCAACGATGGATAGCCACTCTCCAACGCCAAAGCGAGTGCCTAGCCATTCTCATGTCCTCTAATGTA
CCCAGTCGAGACCACACAGCTATAACTGCAAGTGGTCGCCGAAGCATGCTGAAGCTGGCGCAAAGAATGACGGCTAACTT
CTGTGCCGGGGTTTGTGCCTCAACAGTGCACAAATGGAACAAGCTAAATGCAGGAAATGTCGATGAAGATGTTAGGGTTA
TGACCAGAAAGAGCGTTGATGATCCTGGTGAGCCACCAGGCATTGTTTTGAGCGCTGCCACCTCTGTCTGGCTACCTGTT
TCTCCACAGAGACTCTTTGATTTCCTCCGCGATGAACGGCTCAGAAGCGAATGGGACATCCTCTCCAACGGCGGACCAAT
GCAGGAAATGGCCCACATTGCCAAAGGCCAAGATCATGGCAACTGTGTCTCCCTCCTACGGGCTAGCGCCATGAATGCTA
ACCAGAGTAGCATGTTGATACTGCAAGAGACTTGCATAGATGCAGCAGGGTCACTTGTAGTGTACGCTCCCGTTGACATT
CCGGCCATGCACGTGGTGATGAATGGTGGCGATTCAGCCTACGTAGCGCTTCTTCCGTCAGGTTTCGCTATCGTACCAGA
TGGGCCCGGTTCACGTGGGCCCCCAACAACAAACGGTGGCCCAACTGCTAATAATAATAGCAATGGTGGTGGCCCAGAGA
GGGTGAGTGGGTCCCTCTTGACGGTGGCGTTCCAAATATTGGTGAATAGTCTTCCTACAGCCAAGCTCACGGTAGAATCG
GTGGAGACAGTCAACAACCTCATTTCATGCACTGTCCAGAAGATCAAGGCAGCTCTGCAGTGTGAAAGCTGA
>PtrHox52
ATGTTTGATGGAGGAGAATATTCTCCTTCAGCAACAGAGCCTTTTAGCTGCTTGAACAGTGTCACAACCTCCAGAAAGAA
GAAGAACAAGATTAAAAGGAGGTTTAGCGATGAGCAGATTAAATCATTGGAAACTATGTTCGAATCGGAAACAAGGCTTG
AGCCTCGAAAGAAGATGCAGTTGGCAAGAGAGCTTGGGTTGCAACCACGACAGGTTGCGATATGGTTTCAGAATAAGAGA
GCTAGATGGAAGTCTAAGCAACTCGAAAGAGACTACAGCATGCTACGAGCTAATTACAACAGCTTGGCTTCCCGGTTTGA
GACTCTGAAGAAAGAGAAGCAAGCGTTGGCGATACAGTTGCAGAAGCTAAATGATCTGATGAAGAAGCCGGTAGAGGAAG
GAGAGTGTTGTGGCCAAGGAGCTGCTGTGAACAGCAGTGAGGGCGAATCGGAGAATGGAGACGCAACCAAGGGTGAATCA
GAAACGAAACCTAGATTGTCAATTGAACAACCAGAGCATGGATTAGGAGTCCTTTCAGATGAAGATAGCAGCATAAAGGT
AGATTATTTTGAATTAGAAGAAGAACCGAACCTAATGAGTATGGTGGAACCGGCTGAAGGATCATTGACATCACAAGAAG
ATTGGGGGAGTATAGACTCCGATGGCCTCTTCGATCAATCAAGCAGTGGATATCAGTGGTGGGATTTCTGGGCTTGA
>PtrHox53
ATGCCAGCGGGAATGATGATTCCGGCAAGAAACATGCCATCTATGATTGGGGTTAATGGAAATGCTGGTGGGTTTGGATC
GTCTTCAGGACTTGCTCTTGGTCAGCCAAACATGATGGAAGGTCAGCTTCACCGTCTAGACATGACACAAAACACACCTG
AAGGCGACATGGCTCGGATCAGAGATGATGAATTTGATAGTACCAACACTAAATCAGGCAGTGAGAACCAAGATGGTGCA
TCCGGTGATGATCAAGATCCACGCCCCAAAAAGAAGCGTTATCATCGCCACACTCAGCATCAGATCCAAGAAATGGAAGC
TTTCTTCAAAGAGTGTCCACACCCAGATGACAAGCAAAGGAAGGAGTTAAGCCGAGAATTAGGGTTAGAGCCATTGCAAG
TCAAATTTTGGTTCCAAAATAAGCGCACCCAAATGAAGACCCAGCATGAGCGCCATGAAAACACACAGCTTCGAAATGAG
AATGAAAAGCTTAGGGCTGACAACATGCGGTACAGAGAAGCTCTTAGCAATGCCTCGTGTCCTAATTGTGGAGGGCCTAC
TGCCATTGGAGAAATGTCCTTTGATGAACATCATTTGAGACTGGAAAATGCCAGATTAAGAGAAGAGATTGACCGTATTT
CAGCAATCGCTGCTAAGTATGTTGGCAAGCCTGTGGTGAACTATCCACTTATATCGGCTCCGATGCCTCCACGTCCACTT
GACCTTGGTGTTGGGAATTTTGGTGGACAGCCAGGCATTGGAGGGGAGATTTATGGAGCTGGAGACCTACTTAGGTCGAT
AACTGCTCCTACTGAGGCTGATAAGCCCATGATAATTGAGCTTGCAGTTGCAGCCATGGAGGAGCTAGTTAGAATGGCCC
AAATGGATGAACCCTTATGGATGGGTAGCCTTGATGGAACAAATGCAGTATTAGATGAAGATGAATACGTAAGGATATTT
CCTCGTGGTATTGGGCCTAAACCTACTGGTTTTAAATGTGAGGCTTCAAGAGAGTCTGCTGTTGTTATCATGAACCACAT
CAACCTTGTTGAGTATCTCATGGATGTGAATCAGTGGTCTACATTGTTTTCCGGCATAGTCTCAAGGGCTTTGACTTTGG
AAGTGTTATCAACAGGAGTTGCAGGGAACTATAATGGTGCCTTGCAAGTGATGACGGCTGAATTTCAACTTCCAACTCCA
CTTGTTCCTACCCGAGAAAGTTACTTTGTGAGGTACTGTAAACAACATGCCGATGGTACTTGGGCAGTGGTTGATGTTTC
ATTGGACAATTTACGCCCTAGTCCGGGAGCTAGGTGTCGAAGGAGGCCATCTGGATGTTTGATTCAAGAAATGCTTAATG
GATACTCCAAGGTTACATGGGTTGAACATGTAGAGGTGGATGATAGAGGTGTTCATAATCTATACAAGCAACTTGTTAGC
TCAGGACATGCATTCGGGGCAAAACGATGGGTGGCAACCCTAGATCGGCAATGCGAGCGCCTTGCCAGTGCCATGGCAAC
AAATATTCCTGCTGGCGATGTTGGTGTGATTACTAATCAAGAAGGGAGAAAGAGTATGATGAAGCTGGCAGAGAGAATGG
TGATAAGCTTCTGTGCTGGAGTGAGCGCCTCTACTGCTCATACTTGGACTACACTATCTGGAACTGGAGCTGATGATGTT
AGGGTCATGACAAGGAAGAGTGTAGATGATCCAGGGAGGCCTCCTGGGATTGTGCTTAGTGCTGCAACTTCCTTCTGGCT
TCCAGTTCCTCCAAAAAGGGTTTTTGATTTTCTTCGTGACGAGAGCACTCGAAATGAGTGGGATATTCTATCAAATGGTG
GAGTTGTCCAAGAAATGGCACACATTGCTAATGGCCGGGATACAGGCAATTGTGTATCTCTACTTCGAGTTAATAGCGCG
AATTCGAGCCAGAGCAACATGCTGATTTTACAAGAGAGTTGCGCTGATCAAACAGCCTCTTTCGTAATCTATGCACCGGT
TGATATTGTTGCAATGAACGTCGTACTTAATGGAGGCGATCCAGACTATGTAGCACTTCTTCCTTCAGGGTTTGCTGTTC
TTCCCGATGGAACTGGAGCGCATGTAGGAGGCATGGAGGAGGCTGCAGGTGGATCTCTTCTAACTGTTGCATTCCAGATT
TTGGTTGATTCAGTTCCTACAGCAAAACTATCTCTCGGCTCAGTGGCAACTGTTAACAACTTGATTGCCTGCACCGTGGA
GAGGATTAAGGCTTCTTTATCATGCGAATCTGCATGA
>PtrHox54
ATGGAGTATGGCAGTGTTGGAGGAGGAACTAGTGGCGGTGGTGGTGGAGACCATGACTCCTCTGATCCTCAAAGGAGGAA
GAAGCGTTATCACCGCCACACTGCTCTCCAGATTCAGAAGTTGGAGTCAATGTTTAAGGAGTGTCCACACCCAGATGAGA
AACAAAGGTTACAGTTAAGTAGAGAGTTGGGTTTGGCACCAAGACAGATCAAGTTTTGGTTTCAAAACAGGAGGACCCAG
ATGAAGGCTCAACATGAAAGAGCAGATAACTCTTCTCTTAGAGCTGAGAATGATAAGATCCGATGTGAGAATATAGCCAT
TAGAGAGGCACTCAAGAATGTAATATGCCCCTCTTGTGGGGGTCCTCCTGTTACGGAGGATTCCTATTTTGATGAACACA
AACTAAGAATGGAGAATGTTCAATTGAAAGAAGAGCTTGATAGAGTTTCTAGCATTGCTGCTAAATACATAGGGAGGCCA
ATTTCCCAACTCCCTCCAGTGCAACCTTTTCACATTTCTTCCTTGGATTTATCAATGGGGAATTTTGGGGCCCAAGGGAT
TGGTGGCCCTTCACTTGATCTTGATCTTATCCCAACTAGTTCAAATTTGGCTTTCCAACCTCCAGTCATTTCGGATATGG
ACAAGTCCCTTATGACTGATGTTGCTGCAAATGCTATGGAGGAATTGTTAAGGCTTTTGCAAACCAACGAACCTTTGTGG
ATGAAATCGTCCGCTGATGGGAGAGATGTTCTTAATCTCGATAGCTACCAGAGGATCTTTCCAAGGGCTATGAGTCACTT
AAAGAATCCCAATGTTCGAATAGAAGCATCCCGAGATTCAGGTGTTGTTATCATGAATGGTGTAGCTTTGGTTGACATGT
TTATGGATTCAAACAAGTGGGTCGAATCATTTCCCACGATGGTGTCTGTGGCAAAGACCATTGAAGTAATTTCATCTGGA
ATGTTGGGTAGTCACAGTGGTTCTTTGCAACTGATGTATGAAGAGTTGCAGGTGCTTTCACCCCTGGTTCCGACTCGGGA
ATTCTGTATCCTCCGGTATTGTCAGCAAATTGAGCAAGGCTTATGGGCAATTGTTAGTGTTTCATATGATATTCCACAGT
TTGCCTCCCAATTTCGATGTCATAGGCTTCCCTCTGGATGCTTGATTCAGGATATGCCAAATGGATACTCAAAGGTTACT
TGGGTGGAACATGTAGAGATCGAAGACAAAACCACAACTCATCAGCTTTATAGGGATCTCATTCACAGTGGTATGGCTTT
TGGAGCTGAACGATGGCTTGCTACACTTCAAAGGATGTGCGAAAGAGTGGCATGTCAAATGGTGTCCGGCAATTCGACCC
GGGATCTTGGAGGAGTAATTCCATCACCAGAAGGTAAGAGAAGCATGATGAAACTTGCCCAACGAATGGTCAGCAGTTTC
TGTTCTAGCATAAGCACATCTAACAGCCACCGATGGAGCACACTATCTGGGTTGCATGATGTTGGAGTTCGAGTTACACT
CCATAAGAGCACGGATCCTGGCCAACCTAATGGTGTAGTTCTAAGTGCAGCTACCACATTTTCACTTCCAGTTTCTCCTC
AAAATGTCTTCAGTTTCTTCAAGGATGAAAGAACCCGACCACAGTGGGATGTACTCTCTAGCGGCAATGCAGTCCAAGAA
GTTGCCCATATCACAAATGGTTCACATCCCGGGAACTGCATATCTGTTCTTCGAGTAAGGCTATCTCTGTTTGGCTCATT
CTCTACCTTTTATAGTGATTGTTTCACTGCCTACAACACTAGTCAGAACAATATGTTAATACTGCAAGAGAGCTGTGTCG
ACTCATCAGGTTCACTTGTAGTCTATTGTCCCGTCGATCTACCAGCCATCAACATAGCAATGAGCGGTGAGGACCCTTCT
TATATACCTCTGCTGCCATCAGGATTCGCCATTTCTCCTGATGGCCGTCCTGACCAAGGAGATGGTGCATCAACAAGCTC
TAATACACAAGGAAGCACGGCCAGGTTGAGCGGTTCACTAATTACAGTAGCATTTCAAATACTAGTCAGCAGCTTGCCAT
CTGCTAAACTGAACCTGGAGTCAGTGAATACTGTTAATAACCTTATTGGCACCACTGTCCAGCAAATTAAGGCTGCCATG
AATTGTCCTAGTTCCTGA
>PtrHox55
ATGGCGGGTGGTACCGGTGGTTCTAATTCCAATTTGTCTGTTTTGCTTCAAAGCCAAAGAGGCCCTTGTGCTGCTTCACA
ACCTCTTGAATCTTTTTTCCTTTCTGGCTCTTCTCCTTCTTTTCTTGGTTCAAGATCCATGATGAGTTTTGAAGATGTTC
ATCAAGCAAACGGATCAACCAGGCCTTTTTTCCGCTCGTTTGATCACGAAGACAATGGAGACGATGATCTGGATGAATAT
TTTCATCAACCTGAAAAGAAGAGGAGACTTACTGTTGATCAAGTTCAGTTTCTTGAAAAGAGTTTTGAGCTTGAGAACAA
GCTTGAACCTGAAAGGAAAATCCAGCTTGCAAAGGATCTTGGCCTTCAGCCGCGTCAGGTTGCTATATGGTTTCAAAACC
GCCGAGCAAGATGGAAGACTAAACAGCTGGAAAAGGATTATGACGTTTTGCAATCTAGCTACAATAGCCTTAAGGCTGAC
TATGACAACCTCCTCAAGGAGAAGGAGAAACTAAAAGCTGAGGTTAATCTTCTCACCGACAAGTTGCTCCTCAAAGAGAA
AGAGAAGGGAATCTCAGAATTGTCTGATAAAGATGCATTATCGCAAGAGCCACCTAAAAGGGCTATAGCTGATTCAGCTT
CCGAGGGTGAAGTGTCGAAAATCTCAACAGTGGCCTGTAAGCAGGAAGATATCAGCTCAGCCAAAAGCGACATATTTGAT
TCAGACAGCCCACATTACGCTGATGGGGTGCATTCCTCACTCTTAGAGGCAGGAGATTCTTCATATGTTTTCGAACCCGA
TCAATCAGATTTGTCACAAGATGAAGAAGATAACTTTAGCAAGAGCTTATTGCCTCCATACGTCTTTCCGAAGCTTGAAG
ATGACGATTACTCTGACCCGCCTGCAAGTTTTGAAGATCATGCCTTTTGGTCCTGGTCATACTAA
>PtrHox56
ATGGATAGTCATGGTGACATGGGCCTACTTGGGGAACATTTTGATCCTAGTTTGGTAGGGAGGATGAGGGAGGATGGTTA
TGAGAGCAGGTCTGGAAGTGATAACATTGAAGGTGCATCTGGGGAAGATCAGGATGCTGGAGATTATCAAAGGCCTAGGA
AGAAGTACAATAGACACACTGCTAATCAAATACAAGAGCTTGAATCTTTCTTTAAGGAATGTCCTCATCCTGATGAAAAA
CAAAGATCAGAGCTTAGCAGGAGGCTTGGCTTGGAAAGCAAGCAAATCAAGTTTTGGTTTCAAAATAGGAGAACTCAAAT
GAAGACCCAGTTGGAACGGCATGAGAATGCAATCCTCAGGCAAGAAAATGATAAACTCCGAGCTGAGAATGAGTTGTTGA
AACAAAACATGAGTGATCCAATTTGCAACAATTGTGGTGGTCCTGTGGTGCCTGTTCCAGTGTCTTATGAGCAGCAGCAG
TTAAGAATTGAAAATGCTCGATTGAAGGATGAATTAGGCCGTGTTTGTGCCCTAGCCAATAAGTTTTTAGGCAGACCTCT
CACATCCTCGGCCAGTCCTGTCCCTCCCTTTGGCTCAAACACCAAGTTCGACCTTGCAGTTGGGAGAAATGGTTATGGCA
ATTTAGGCCATACAGACAACACGTTGCCAATGGGGCTTGACAATAATGGAGGGGTTATGATGCCTCTGATGAAACCAATA
GGCAATGCTGTTGGCAATGAAGTACCATTTGATAGATCAATGTTTGTAGATCTTGCACTGGCTGCTATGGATGAATTGAT
TAAGATTGCTCAGGTTGAAAGTCCCATTTGGATCAAAAGCTTGGATGGAGGGAAGGAAGTCCTGAACCATGAAGAGTATA
TGAGGACTTTTCCTCCTTGTATTGGCATGAAACCCAGCAATTTTGTTATCGAGGCAACTCGGGAGAGTGGTGTAGTACTC
GCCAACAGCTTGGATCTGGTTGAGACATTGATGGACGTGAATGGATGGGTGGAAATGTTTCCCAGCTTGATTGCTAGAGC
TGCGACCATTGATATCGTATCAAGTGGCATGGGCGGAACAAAAAGTGGAGCTTTGCAAATGATACATGCTGAATTTCAAG
TGATTTCTCCTTTTGTCCCTGTGCGTCAAGTGAAGTTCCTTCGGTTATGCAAGCAACTAGCAGAGGGTGTGTGGGCTGTG
GCTGATGTTTCTGTTGATGGAAACCAGGAAAATCTAAATGCACAAACCCCTGTAACCTGCAGAAGGCTTCCTTCTGGCTG
CATAATACAAGACATGAACAATGGTTGCTGCAAGGTTACATGGGTGGAACATTCTGAATATGATGAGAGTGCAGTCCATC
GACTCTACCGACACATACTAAATTCTGGCATGGGCTTTGGTGCACAGAGGTGGATTGCCGCCCTTCAACGGCACTACGAG
TGCATGGCAATGCTCTTGTCCCCTACCATTTTGGGTGAAGATCAGACAGTGATAAATCTGGGAGGTAAGAAAAGCATGTT
AAAGTTGGCACGACGAATGGTGGATAGCTTCTGTTCTGGGGTCTGTGCTTCTACTTTGCATAACTGGGGCAACCTTGTGG
TTGAAAGTGTGAGTGAAGATGTGAGGATTTTGACCCGAAAGATTATCAATGAACCTGGTGAGCCAGATGGTATTGTGCTG
AGTGTTTCAACTTCTGTTTGGCTGCCGGTTTCACAACAAAGGTTATTTGACTTTTTGAGGGATGAACAATCAAGGAGCCA
ATGGGACATTTTATCCAATGGTGGAATATTGCAGGAGATGGTCCAAATCCCCAAGGGCCAGGGACATTGGAACACTGTCT
CTGTCTTGCGTTCAACTGCTGTTGATGCTAACGCGAGTGACAACATGTTGATATTACAAGAAACCTGGAATGATGTCTCG
GGTTCGTTAGTAGTGTACGCACCAGTCGACGTACAATCAGTGAGTGTAGTGATGAATGGTGGAGACTCTACCTATGTGGC
TCTCTTGCCATCAGGATTTGTGATTCTTCCAGGCAATTCATTCAGTAATGGTGAGCCAAACAACTGCAATGGGAATCCAG
CTAAGAGAGACTGTGATGGCAACAGTGGAGGCGGATCTTTTTTGACTGTTGGATTCCAAATTTTGGCGAGCAACCTTCCT
TCAGCCAAACTCACAGTCGAGTCAGTCAAGACAGTTCACAATCTTATCTCCTGCACCATGCAGAGGATCAAAACAGCCTT
CAACTAA
>PtrHox57
ATGGAGCTGGCCTTGAGTCTAGGTGATACATCAAAGCCTTTCAAGTTTCTTGACAAAACCCCAAAGTTATCAAGCAAAGA
TCTTGGGTTTTGCATGGGCTTAGGGAGTGGTTTTCCTGCAACAACAAGATCACAAGACAAACTAGGTAGCCATGAAAGTA
ACTATCAAGACGATGAAAGAAGGGTATCATCAGATCCGCCACTTCAACTTGATCTTTTGCCCTTCTCTCCTGTTCCTCGT
GGACATCAGGCTCCTTCCAGGATTCGCTTTCCATGGCTGACAGATAACTTGGTGTCCGAACCTGGTTCAACCGAAGCACC
AGGGAGAAGGTTTGATGTGAACCGGTTGTCCATGGATGATGCTGATGAAGGAGCGGCGATTTCGTCGCCAAATAGTGCAG
CGTCGTCCTTTCAAATGGATTTTGGGATTAGAAGTGGGAGAGACCGTAAGAGAGATTTAGATGCTATTGATGCTGAGAGA
GCAAGTTCAAGAGCAAGTGATGATGACGAGAACGGTTTGACAAGGAAGAAACTAAGGCTCTCTAAAGAACAATCAGCTTT
TCTTGAAGAGAGCTTCAAAGAGCACAATACCCTCAATCCTAAGCAAAAGCTAGCTTTAGCAAAGCAGTTGAATCTTCGTC
CTCGCCAAGTGGAAGTGTGGTTTCAGAATCGAAGGGCAAGGACAAAATTGAAGCAGACAGAAGTAGATTGTGAGTATTTA
AAGAGGTGCTGTGAGACATTGACAGAAGAGAACAGGAGGTTACAAAAGGAACTGCAAGAATTAAGAGCTTTGAAAACTTC
ACAACCTTTCTACATGCAGCTTCCTGCCACCACTCTCACCATGTGTCCTTCATGTGAGCGCGTGGCCACCACCACCACTT
CCTCTTCGGGCACCACCACCACCACCACCACCACCAACCCATCCACCACCACCACCACTAGCACCACCAGCTCTAAACCA
TTGTCACTACCTGCAAAGCCTCGGTTATTTCCTTTGTCACATGGCCAGGTCCAACCTCACCATGCTGCTTCATGA
>PtrHox58
ATGGAGCTTCAATTGGGAAACAATGGAGGTGTTTCTGGTGATGAACATGAAGCTTTTAACTCTGGAAATAAGGGAAAGAA
GGCTTACCATCGCCATACTTGTCAACAGATTCTGCAGCTTGAAAAATTTTTCAAGGAATGTCCACATCCGAATGAAAAAC
AGCGGCGTCAGTTGAGCAGGGAACTAGGCCTTGAGGCTAAACAGATCAAGTTCTGGTTTCAAAACAGAAGGACGCAGGAA
AAGGCGCAAAGTGAGCGATCAGATAATTCAGTTCTTCGGACAGAAAATGAGAGGATTCATTGTGAAAATCTTTCTATCAG
AGAGGCAATGAAAAACGTGATTTGCCCAGCTTGTGGAGGACACCCTTTCGGAGAAGAAGAACGCCAACTTAATTTGCAGA
AACTGAGGCAGGAAAATGCTAGATTGAGAGAAGAGGCTAAAGAACTGCCAACATTTGTCCAGAATCAAAGGATGGGAAAC
CCTGGCATTGATTGGGGACGGAATCCAGGATCGGACATTAGTCATTTCGCATGTAGACTTGAAGGAATTCCAGATATGGA
AAATGCACTCATGGCTGAGACTGCTGCCGGTGCAATGGATGAGTTGATCAGACTTTTGCGAGTAAATGAGCCTTTTTGGA
TCAAGTCTCCATCTGACGGAAGACTCATCCTTGATCGGCTCAGTTATGAGAGAATTTACCCCAGGGCCGCTCATTTCATA
AGTTGCAATGCTCGTGTCGAATCATCCAAGGATTCGGCAACAGTGACCATGCCTGGAATGGACTTGGTTGTCATGTTTTT
GGATCCTAATAAATGGGTGGATCTTTTTCCGACAATTGTTACCGAAGCAAGAACAATTCACGTACTTGAAGCTGGAACAG
TAGGGAACCGTCATGGTTCGTTGCAGATGATGTATGAACAAATGCACATACTATCACCCTTGGTTCCGCCTAGGGAATTT
TACTTCCTTCGCCTTTGTCTGCAACTTGAACCTGGGCAATGGGTGATAGCAGATGTATCTTATGACTACTTGAAAGAAAG
CGGATCCCCTCCCTGCGCTTGGCGGCTTCCTTCTGGATGCATGATCCAAGACATGCCTAATGGATGTTCCAAGATAATAT
GGGTAGAACATGTGGAAGCGAATGATAGGATTCAAACTCACTGCCTGTACCGAGATCTCATATGTGGTAGTTATGCTTAT
GGGGCCGAAAGATGGATTGCTAGTCTCCAGAGGATTTGTGAGAGGCTCGCTTTCTCTACAGCTGTGCCTCCACGAGAACT
CGGAGGAGTGGTCACTTCCCCTGAGGGTAGAAAGAGCATAGTAAACCTAGCCCACAGGATGGTGAAGATTTTCTGTTCAA
GTTTGGGTATGTCAGGAAAACTGGATTTCCGTCAATTGTCTGAAGGGAACAATAGTGGAGTTCGGGTGGCTATTTGTAAG
AATGCAGAACAAGGCCAGCCGATTGGCACAGTTGTTAGTGCTGCTACTTCTTTTTGGCTTCCACTCTCACCTCAGAACGT
GTTTAACTTCTTCAAAGCCGAGAAATCGCGAACTCAGTGGGATATTCTGTCGAATGGCAATCCTGTGCTTGAGATTTCAC
ACATTTCTAATGGGGCTGATCCAGGGAACTGCATCTCCATTATTCGAGTAATTTCTCATCCTTTCTCTCCTATTCTGAAC
AACATGCTGATACTGCAAGAGAGCTGCACAGACTCCTCGGTATCAATGGTAGTATACGCTCCAGTAGGCATTCCAGCCAT
GAACGTGGCGATAAGCGGTGATGACTCATCAATCATTCCCATACTTCCATCAGGTTTTGTAATATCTGGCGACGGCCGTA
TGGACACAAGAGGGACCAGTTCTAGTTCCACCAGTTCTACTGGGTCAAACTCAGGAGGTTCACTCCTTACAATAGCCTTC
CAAATTCTGGTCTCTGGCTCTAATTCCTCATCCTCCACAGAATTCAACATGGAATCTGTGGCAACAGTGAATACCCTCAT
CAGCACCACTGTTCTGAAAATTAAATCTGCTTTTAATTGCTCAGATTTGGATTAA
>PtrHox59
ATGAATTCCCATTTACACCACCAGTCACAAAGCCAAGGCAACCGACCTCTCAAACCCAGAAAGAAAAGGCTTGCTAGAGA
CCAGCTTAACCTCCTGGAAACAAGTTTCAATGCTAACCAGAAGCTCAAAGCAGAGCACAAGACTGAGCTTGCCCGCCAAC
TAGGCGTGCCACCAAAACAAGTTGCAATATGGTATCAAAATAGAAGAGCCAGGCACAAAAATGATGCCATAGAGCATGAC
TACATGAACATCCAGCTAGAGCTAGGTAATGTATTTGCAGAAAACATCAGGCTCGAGAAACAAGTCAGCATGCTTAAATT
TGAGCTGAACAAGGTTCAACAAATGATACTTTTTGGACCAACCTCATCTGCTGCAACTCTCCCTTCAGTGTCAGGATCTA
GTGATGAGCAGGCAAACTCAAGTTCTCCTGGAAACATGATCTGTAATTGGGGAGACGCTGGAAATGATGACATGTTTCCT
GTAGAAGAGCTATATACTTGTTTGATAGGCTCTGACACTCAGTTATGGCCTCTTAACTGA
>PtrHox60
ATGAATGAAAGATCTTTTGCGCTGAGTGATCATCAACATCATATGGCATTTCCTCCACATCATGGTTTTATGTTCCATTC
CCATGAAGACAATGACCATCATCCCTCTCCTTCTTCTCTCAACTCTCTTCCCTCCTGCCCTCCTCAGCTTTTTCCCGGAA
GTGGAGGGCAGTTCTTGATGAAGAGATCGATGTCGTTTTCTGGAATGGAAAAATGTGAAGAAGTAGGGCATGGAGAAGAT
GACTTGTCTGATGATGGGTCACAGATAGGGGAGAAAAAGAAGAGGCTCAACTTGGAGCAAGTTAAGGCACTTGAGAAGAG
CTTTGAGTTAGGAAACAAGCTTGAACCTGAGAGGAAAATGCAGCTGGCCAAGGCTTTGGGTTTGCAGCCAAGGCAGATAG
CTATTTGGTTTCAAAACAGGAGGGCTAGATGGAAGACTAAGCAGTTAGAGAAAGACTATGAGGTCTTAAAGAAACAGTTT
GATGCACTTAAGGCTGATAATGATGCCCTTCAAGCCCAGAACAAGAAACTTCATGCAGAGCTACTGTCTCTAAAAAGTAG
AGAATCAAATGAAGTTAACCTCAAGAAAGAAACTGAGGGTTCTTGGAGCAATGGAAGTGAGAACAGTTGTGATGTCAACT
TAGATATCTCAAGAAATCCAGTAGCATCAAGTCCCGTATCATCCCAACTAACCACTAAACATCTCTTCTCCGCACCCATC
AGGCCTGCAACCATCACTCAACTTCTCCAAGGTTCATCAAGATCAGACCTTCAATGTTTGAAGGTTGATCAGTTGATTCA
TCAAGATGAAAACTTCTGCAGCATGTTCAATGGCATAGAGGAGCAGCAAGGATTTTGGCCATGGCCTGAGCAACAGCATG
CTACATTTTCATTGAACCAAGCTCAGTTCTCCAACAATTAG
>PtrHox61
ATGGACAACGGAAAGTACGTAAGGTACACACCAGAGCAAGTGGAAGCACTAGAAAGGCTTTACCATGAATGTCCTAAACC
AACTTCTACGCGTCGCCAACAGTTGATCAGGGAATGCCCTATTCTTTCTCACATCGAGCCTAAGCAAATCAAAGTCTGGT
TCCAAAATCGAAGATGTAGAGAGAAGCAGAGGAAAGAGGCATCGCGGCTGCAAGCTGTGAATAGGAAATTGACGGCAATG
AATAAGTTGTTAATGGAGGAGAACGATAGGTTGCAAAAGCAGGTGTCACAGCTGGTGTATGAGAATAGTTACTTCCGCCA
GCAGACACAAAATGCTACAACCCTTGCCACCACAGACACAAGTTGTGAATCCGTGGTGACCAGTGGTCAGCACCGCTTGA
CTCCTCAGCATCCACCAAGGGATGCCAGCCCTGCAGGACTTTTGTCCATTGCGGAGGAGAATTTAGCACAGTTTCTTTCG
AAGGCCACAGGAACTGCCGTCGAGTGGGTCCAAATGCCTGGGATGAAGCCTGGTCCGGATTCCATTGGAATCGTTGCTAT
TTCTCATGGTTGCACTGGTGTGGCAGCACGTGCATGCGGCCTTGTGGGTCTAGAACCGACAAGAGTTGCTGAAATCCTTA
AGGATCGGCCATCATGGTTTCGTGATTGCCGAGCTGTGGATGTTATCAATGCGATGTCCACTGCAAATGGTGGAACTATT
GAACTGCTTTATATGCAGCTCTATGCGCCTACAACTTTGGCACCAGCTCGTGACTTCTTGTTACTGCGCTACACATCTGT
TTTGGAGGATGGTAGTCTTGTGGTCTGTGAGAGATCACTAAACAACACTCAAAATGGTCCAAGTATGCCACCCACTCAGC
ATTTTGTGAGAGCAGAAATGTTGCCTAGCGGGTATCTTATCAGACCATGTGAAGGAGGTGGATCAATTATTCATATAGTT
GATCATATGGACTTGGAGCCCTGGAGTGTTCCTGAAGTGTTGCGCCCACTTTATGAGTCATCGACGTTGCTTGCCCAGAA
GACAACAATGGCGGCTTTACGCCATTTGAGGCAGATTTCTCAAGAAATTTCCCAGCCAAATGTCACTGGTTGGGGAAGAA
GACCTGCAGCTCTACGTGCACTAAGTCAAAGACTGAGCAAGGGCTTCAATGAAGCTGTTAATGGATTTGCTGATGAGGGA
TGGTCTTTGTTGGAAAGTGATGGCATTGATGATGTAACAGTTCTTGTAAACTCTTCTCCTACCAAAACGATGGGAGTAAA
TTTTTCGTATGACAATGGATTTCCATCCATGAACAACGCAGTGCTTTGTGCAAAAGCATCCATGTTATTACAGAACGTGC
CTCCAGCAATACTTCTCAGATTCTTGCGTGAACATCGATCAGAATGGGCAGACAATGGAATTGATGCTTATGCAGCTTCG
GCCATTAAAGCTGGTCCTTGCAGCTTGCCAGTGTCTCGAGCTGGAAATTTTGGGGGTCAAGTTATCCTCCCCCTGGCTCA
CACAATTGAGAATGAAGAGGCAAAGGTCATTAAGCTTGAAAATATGGGCTATCGGGAGGACATGCTCATGCCGGGTGATG
TTTTCCTGTTACAACTTTGTAGTGGCGTGGATGAGAATGCTGTTGGCACTTGCGCAGAACTCATCTTTGCCCCAATTGAT
GCGTCCTTTTCTGATGATGCTCCAATTATTCCTTCTGGTTTCCGCATAATTCCTCTTGATTCTGGGATGGATGCGTCGAG
TCCAAACCGCACACTTGACCTTGCATCTGCTCTGGAGGTTGGACCTGCTGGAAACAGAGCATCAGGTGATCTTTCAGGCC
GCAGTGGGTGCACAAAATCAGTAATGACGATAGCATTCCAATTTGCATTTGAGATGCACCTTCAAGAGAATGTAGCATCC
ATGGCTCGGCAGTATGTTCGTAGTATCATAGCTTCTGTTCAGCGGGTAGCATTAGCGCTCTCCCCTTCTCATTTTGGTTC
TCATGCTGGTTTTTGGCCACCACATGGAACCCCTGAAGCGCACACACTTGCTCGTTGGATATGCGAAAGCTACAGGATCT
ATCTAGGTGTGAAACTGCTTAAAAATGAAGGAAGTGATTCTATTCTTAAAACACTCTGGCATCACTCTGATGCACTAGTG
TGCTGCTCTTTGAAGACTCTGCCGGTTTTCACATTTTCAAATCAGGCTGGACTTGACATGCTTGAGACAACTTTGGTTGC
TCTTCAAGACATCACTTTGGAAAAGATATTTGATGATAATGGAAGGAAAACATTGTGCTCAGAGTTCCCACAAATAATGC
AGCAGGGTTTTATGTGCCTTCCAGGTGGTATCTGCCTGTCAAGTATGGGAAGGCCAGTCTCCTATGAGAGAGCAGTGGCA
TGGAAGGTATTGAACGAAGAAGAAAGCGCTCACTGCATTTGCTTCATGTTCATGAACTGGTCTTTTGTGTGA
>PtrHox62
ATGGAAGCAGAAGGATACTGTGACACAAGACTCGGGCTTGGACTAGGTGGTGATAACCATGAGCCATGGCCACAGAAAAA
GAAGGAGAAGCCCGTGGTACGTTTAGACCTCTCATTTACACTGTGCCCGAAAAACGATGCCATGGATATGGATCATCATG
ACAAGGCAGATGGGATATGTTTCAAGTCTGAAGAAGATGAAGAATATGGAATTAAGAGACGTGATAATTCCATTGATAGT
AACATCGATGGTTCTGGTAGAAAGAAACTCAGGCTTACAAAAGAGCAATCCAGCTTGCTCGAGGAGAGCTTCAGAAGGCA
TACCACTCTTAATCCGTGGCTTGATGAGATATTCACAACGTGCATGCAGGCTCAAAAGCATTCACTTGCCGAGCAATTGA
ATCTGAAGCCAAGACAAGTTGAAGTTTGGTTTCAGAACAGGAGAGCAAGGACCAAGCTGAAGCAAACAGAGGTAGACTGT
GAGTTCTTGAAAAAATGTTGTGAAAGTTTAAGCAATGAGAATAGAAGATTGAAGAAAGAACTGCAGCAGTTAAGGTCACA
GAAAATGGGACGATCATCACCATTATACACTCAGCTTGCCAAGGAAGGCACAAGCACCATGTGCTGTTCTTCATGTAAAG
GAAAGTATCACGACTAA
>PtrHox63
ATGAAAAGAGAAAGGACAAAATTGAAGCAGACAGAAGCTATTGATGCTGAGAGAGCAAGTTCAAGAGCAAGTGATGATGA
CGAGAACGGTTTGACAAGGAAGAAACTAAGGCTCTCTAAAGGACAATCAGCTTTTCTTGAAGAGAGCTTCAAAGAGCACA
ATATCCTCAATCCTAAGCAAATGCTAGCTTTAGCAAAGCAGTTGAATCTTCGTCCTCGCCAAGTGGAAGTGTGGTTTCAG
AATCGAAGGGCAAGGACAAAATTGAAGCAGACAGAAGTAGATTGTGAGTATTTAAAGAGGTGCTGTGAGACATTGACAGA
AGAGAACAGGAGGTTACAAAAGGAACTGCAAGAATTAAGAGCTTTGAAAACTTCACAACCTTTCTATATGCAGCTTCCTG
CCACCACTCTCACCATGTGTCCTTCATGTGAGCGCGTGGCCACCACCACCACTTCCTCTTCTGGCACCACCACCACCACC
ACCACCAACCCATCCACCACCACCACCACCACCACTAGCACCACCAACTCTAAACCATTGTCACTACCTGCTAAGCCTCG
GTTATTTCCTTTGTCACATGGCCAGGTCCAACCTCACCATGCTGCTTCATGA

## Sheet: genomic DNA
>PtrHox1
ATGTTTGGTGATCGCCAAGTTATGTCAAACATGGGAGGGAATGTAGTCTCCTCCGATACCATCTATTCGTTGCCGATCGAAAACCCTAGCTTCAACTTCA
TGTCAAGCATGCCTTTCCACACTCTCTCCCCCATTATCTCTGTATGTCCAGACTCTTTGATCTCCATATTTCTTTTATTTTTTTATTTTCTGTTTTCTCT
CTATTTTTTCAATCAATGGAAAATTAGTTTCGCACAATGTGGTTTGTTTTGTTTAGAAAGAAGGAAACGGGCTAGTTATGCCAGGTAAGGAGGAAGTGGA
AAGTGGGTCTGGCTGTGAACAACTTGAAGAGAAGTCAGGGAATGAGGAAGAGAGCAGCGAGCAACCTCCAAAGAAGAAACGTTACCACAGGCACACTGCA
CGCCAGATCCAAGAAATGGAAGCGTATGTTACTAATTTTTGCACATCTCTCTCTCTAATTTTTCTCTATCTTAAATCTATGAAAGAATATATTCCTCTCA
TAATTTTTCTTTCTCGTGCATCAAAATTGCCATGCAGAAAAAGCTCTTTACCTTGGTTATCTGTTTACAAAATCAATATTTTTCCAAAAAAAACTAAAAA
TAGCACTCTCCCTTGATTTTCTATCTTGATGCAAAATCTTGTTGTTATTCTGTATGAAACAACCCCGTTATACATTGAAGAATATTATTATATAAGCAAA
ATTGATTACTAACTTTCTCTCTCTAACCATTTCTATTAAATCTTATTCAAAAGTTCACCGTTTTTATCACACGATAAAAATAAAGGAAAGCTTGTTTTGC
AGCATGTTTAAGGAATGCCCACACCCAGATGACAAACAAAGAATGAGACTCAGCCATGAACTTGGTCTAAAACCACGCCAAGTCAAGTTTTGGTTCCAAA
ACCGCCGTACCCAAATGAAGGTAAACATGGTTAATTACCTCTCTCTCTTGGACCTTTCACTTTCATGGAAACCCTTAAATGTCCCAGCTCTTAATGAAGC
CGTTGATTTTATTTCAAGAAGGCCCGCCGTCCATTACCAACTAGTGTTTTACCAAGCCATCGTTATGAGCATTGTAGCAAAAGGATCGCATTTATAACCT
TGGGCGACTGGCTCATTGCTTACAGTCACATGCCCTACCATATCTGGCTAGATATACAGTCTGTCTTCATTAATAACCCTCTGGAACATGTAATGAAACC
CTTACCTGCACATGTGCTTCCCAAAGAGTGCACAGCATTAATAATGCTATATGGGAGACATTTAGTGCTGCAGCGTCGAAGTAAGTCCACTAGGTTTCTT
CGAGTCTAAGTACTAATGATCGATCGATGTTTGTGTACATTCTTTTTCCCTCACCGAATTTAATAGGCACAACAAGACCGATCGGATAATAATATACTCA
GGGCAGAAAATGAGAGCTTGCAGAATGATAATTACAGGCTACAAGCGGAGTTACGAAATCTTATTTGTCCCGATTGTGGAGGTCAAGCCATGCTTGGAGA
AATTCCCTTTGAGGATCTTCGACTTGAACATGCAAGACTTAGAGAAGAGGTGAAATTTTCAAATGTTGCTCTGAATATAATAATAACATGTTAATGACCT
AATATTTAAACATTCACTTTTAGCTGGCCAATTACCAAATAATCATAATCAAATACATTGCAAATTCTAAACTTTGGCTGTTGATCAATGAATCTTAAAT
TACAATGTTGTTCAGTTGGAGCGCGTTTGTTGTATTGCTTCAAGATATGGCGGCCGGCCAATCCACTCAATGGTACCGGCTCCTGCTTTTGTTCCCCCTT
CCTTGGATTTGGATATGAGCATATATTCAAGGCCGTTTCCGGAGTCTTTGGGCACTTGCATTGATATGATGCCTATGCCTATGTTGCCAGAACCATCTTC
CTTTCCTGAGGCTGGTATAGTATTAATGGAGGAGGGAGAAGGTCTTGCAATGGGGCTTGCATTGTCGTCCATGGATGAACTTGTGAAGATGTGTAATGCA
AATGAGCCTCTTTGGATCACAAACAATGAGAATGGAAAGGAAGTGCTTAATCTTGAAGAGCATGCGAGAATGTTTCCATGGCCTTCCAATCTCAAACAGA
ACTCTAGTGACATGAGGACTGAAGCTACTCGTGATTGTGCTGTGGTTATAATGAATAGCATTAACTTGGTTGATGCTTTCCTGGATGCTGTAAGTCCCTC
AATTTCAGAAGAACTTCTTTATACTCATTACATGAGTATCGAATCATTTTTCTTAATTAATTTGTAGCACCTATCGGTATATTCTACAAAAGAATTTTTT
AAATTCACTAACCATCTTATCATATATTTTTTTAAAAAAAAACTTTTGTAAAGGTAATTTAAGCTGATGTTGATTTTGTACAAATTGTTAGAATAAATGG
ATGGAGCTGTTTCCCTCCATTGTTGCTAGAGCAAAAACTGTTCAAGTTATAAAAACAGGCGTTTGCGGTGCAAGCGGTTCCCTTCACCTGGTATGTATGG
ATTTGATGCTATAATTTTTTAATTCCCACATTATCTAGTATTTATTATTGAACACTACAAGTACCAGAAATTTCTGTGATTTAGCTTATTTTCTGTTTTC
TAGATAGCTTAATTATTTGTTACTTGTTATCTGAGCAGATGTATGCAGAATTGCAAGTTCTTTCCCCATTGGTGCCAACTCGAGAAACACATTTTCTTCG
CTTTTGCCAACAAAATGTAGAGGAGGGCACTTGGGCTATTGTCGATTTTCCCCTCGATAGCTTCCACGACAACATCCGACCTTCCTTTCCCCTGTACAGG
AGACGTCCGTCCGGCTGTGTAATTCAAGACTTGCCCAATGGGTACTCAAAGGTATGCACCAGCCTAAATTTTATGCTTTTATTGTTTATTTGTTTCTTGG
TGGAGGGCCAGATGACAATCTTTGATAATTAAGCTCGATTCTCCATTAAGTCGATTTTCTTGCAACTTATGCCCTCGAAATTGACCAAAAGTTAATTTTT
TACACTTGCACATCTCCATACAGTTGACATGGATAGAACATGCAGAGATAGAGGATAAGCCTGTCCATCAGATATTTAGCCAGTATATCTATAGTGGGAT
GGCATTTGGAGCACATCGCTGGTTAGCAGTCTTACAGAGACAATGCGAGAGAGTTGCAAGCCTCATGGCTAGAAATATCTCTGACCTAGGAGGTAAGAGG
TTACAATTCTATATTTCTTCCACTACTTGAAATTAATTAAGTTCACTAAATGTATTTATCAACTCAAGTATTAAGCTGCATTTAACCTTGTATTAATTAT
TTTAATATTAGTTATATAATTGTTATCGATTTTGGTATTTGATACCCCATACCAAAAAGAAAACATTATTTCTCCTTTGCTGCTTCCTAAATGCACGCTT
TCATGTTATAGCCAAAATTAGTTCCAGTATCTGCTTAACTTCCATTAATTCTGAACACTTCTATTCCTGGTATATATTCACAGTAATACCCTCTCCTGAA
GCACGGAAGAACATGATGAGACTGGCTCAAAGAATGATCAGAACTTTTAGCCTGAATATCAGCACTTCTAGTGGCCAATCATGGACAGCTTTACCCGATT
CCCATGATGGCACTGTTAGAATTATCTCAAGGGAAATCACGGAGCCTGGCCAGCCTAATGGGGTCATTCTCTCTGCAGTATCCACAACTTGGCTGCCCTA
TCCTCACTTCCTAGTCTTTGATCTGTTGAGGGATGAACATCGCAGATCTCAGGTTCTAGTGGACGCCATAAAAAAAACTCTTTTATATAGTTGATCTTTT
ACTCTCTGCACTTATGATAAATTGTTTGTTTCTAATAATGGTCCTTGTAATAATTAATTAATATGTATATTATGCTGTGTAGCTGGAAGTTCTTTCCAAT
GGGAATGCCTTGCATGAGGTTGCTCACATTGCCAACGGCTCTCATCCAGGAAACTGCATCTCTCTTCTTCGCATCAACGTAAGCCTTTTCTTCCCTGCAT
TATAATCAATTTAATAATACATACATCATTTTCAATTTCCCTCCTTTTTTGTTAGTTTTTTTATTACCAATAACATAAAAAGTAATAAAACTGCTGAATT
AAACCTCTGTACTGAATTATATATATGCAGCGAGAACTTTATCTGTATACCATTAAATAAATTTGTATACTTGCATGTATGTAGGTCGCCAGCAACTCAT
CACAGCATGTAGATCTCATGCTACAAGAGAGTTGCACTGATCAATCAGGCAGCCTTGTCGTGTTCACCACCGTGGACGTTGAGTCAATTCAGCTGGCAAT
GAGCGGCGAGGATCCATCATGCATTCCTCTACTTCCACTAGGTTTTGTCATAGTCCCAGTAGAATCCAGCAGTAGCACTGTCAGTGAAGGCAATTCAATG
CAATCTAATTCTGAGGATGGAAATGGAAATGGACATAACAACTCAGGCTGCCTACTGACTGTGGGTCTCCAAGCCCTTGCAAGCACTATTCCATCTGCAA
AGCTCAATTTCTCCAGTGTCACTGCGATAAACAACCATTTGTGCAACACAGTGAACCAAATCACTGTTGCTCTTAGCAACAACACCACCACCACTAGCAG
CTGCCTTGATAACAGCAATGCTGTAGGGTCTTGCAATGAGCCTACAGCTGCACCCAAACAACAAGTTTAG
>PtrHox2
ATGGATCCAGGCACGCACCCTTTATCAAGCATTCAAAAGAATGCATACAAGAGAAGGTTTACTGATGAACAAATCAAGTTCCTGGAATTCATGTTCGAGT
CAGAATCAAGACCGGAGTCTCGGGTTAAACAGCAGCTGGCTAGTGAGCTTGGGCTAGAGCCTCGACAGGTTGCTATATGGTTTCAGAACAGGAGAGCTAG
ACTGAAGACTAAACAGATTGAGAAAGAGTACAGTATACTGAAAGCAAGTTATGATGTTCTAGCCTCTAGCTTTGAGTCCTTGAAAAGAGAGAAGCAGTCA
TTGATAATCCAGGTATCTTTCTTTCGTTGGACTATAGGCAGTTTTTTAAGTGTAAGGGTACCCTTGTGGCTGAGCTTAAAATGTCTGGGATGCATTCTGA
CTCTAACAAGAGCTTTAACTTTCAACAGCTGCATAAACTGAAAAACAGGCATGTAAAGCAACATGGGAGCAGAAATTGTGGAAACCAACTCAGAAGCAGC
CGTGATGGCAGATTTGAGAACAAGGATACTGGCTCAGAATCAAAAGAGAAACCCAGCTCTCCATTGGACGGTAATGAAAATGAAGAAAACAGGCCTTCGA
GTGATAATAACGGCAGAAATACAGTGAACATGAGGGAGGAAATTGACATTTTGAACCACACCGAACAAACAGACAACTCATCACAGTGGTGGGAGTTCTG
GTCATGA
>PtrHox3
ATGATGGCTGGGAAGGAAGATTTGGGTTTGAGTTTAAGTCTTAGTGTTCCTCAAAATCAACATTCTCTGCAGTTGAATCTCATGCCTTCACTGGTTCCAT
CGACTGCTTCTTCTTCTCTCTCTGGGTTCCATCCTCAAAAACCCTCATGGAATGTGACCTTCCCTTCTTCAGGTATGCCCTTTTCTTTTTGTAAAACAAT
CCCCCCCCCCTTTTGGATAAATTCAAGATCCGCATGGCCTCAAGTTTCAGATCCAGATTTGTATCTTCTCTTTTCAACTATCTTCTCTTTCCTTTTCCCT
CACTTTCCCAAGAAACAAACACGTTATAAAGCCTTTTTTCAAAAGAAAAACTATTCTCCTTTCTCTCTTTTTCAAATAAAGTAAATTACGTGTTCTTTTT
TCTGTTCTGCTTTTTTTTTTTTTCATGTTCTATTAGCTTTTATCAATCGCTTTCACTCAACTTTTCTTCTATTCACACAACACAAAACCCTTAGTCTATA
TTTTTCTCAAGATCCTAACCCACAAAATATGTAACTTTTGATCTCTGACAAATTCAAGCACCATTTCAAACTCAAATTCATCTCTCCCATGCAGATCCAA
ACTCTAATTCATACCGGGCCGAGACAAGATCGTTGCTTCGAGGAATCGACGTGAACAGGTTACCATCAACGGCTGATTGTGAAGAGGAAGCGGGGGTTTC
ATCTCCAAACAGCACGATATCGAGTATTAGTGGGAAGAGAAGTGAAAGAGAAGGTATTAATGGAGATGAGCATGAGATGGAGAGAGCTTCTTCTCATGGA
ATCAGTGATGAAGAAGATGGTGAAACCTCAAGAAAGAAGCTCAGGCTGTCTAAAGATCAGGCCGCTATTCTTGAAGAGAGCTTCAAAGAACACAACACTC
TCAACCCGGTAAGTGCTCTTTTTTTTTTCTTCCTGAAACCCAGTCTCACTGTTTTATTGTTGAGAAATGGAGGAAAATACACAAAAACGAGTTTTTTCCC
CTTTACTCTCGTGAGTCAGGAATAGATTGTTGTTTGGAGGGTATTTTGGTAATTGACACTGACAATCGGTTGTTCCGGTTCCGGCAGAAGCAAAAGATGG
CTTTGGCTAAGCAGTTAGGACTCAGACCTAGACAAGTGGAGGTGTGGTTTCAGAACAGGAGGGCAAGGTAGGATAATTTGCTATCTTATGAAGGGTATTT
CTGGCCTTTCCTACATATTTTTGTTGATGTCTTGCTATGGCCTTCTCGAGTGGTTTTATCAACGCAAGAGTGTTAAATTTTTGCAGAACCAAGCTGAAGC
AAACCGAGGTTGACTGTGAGTTCTTGAAGAGATGCTGCGAGAACTTGACAGAAGAGAACAGGAGGTTGCAAAAGGAGGTTCAGGAGCTTAGAGCTCTCAA
ACTTTCACCACAGTTCTACATGCAAATGACCCCACCAACCACCCTCACCATGTGCCCATCATGTGAGCGTGTTGCAGCCCCCCCCACCGCATCATCCACC
GTTGATGCCAGGCCCCATCCCCATATCGGTCCTACCCGTCATAGGCCCGTCCCCATGAACCCATGGGCTCCGGCTGCTCCAGTCACACGTGGACCAACAC
CGTTTGATGCCATCCGTCCTCGATCGTAA
>PtrHox4
ATGGGAGTCGACATGTCTAATCCACCCAATTCTCATATCAAGGACTTCTTTGCCTCGCCTGCTCTTTCTCTTAGTCTTGTAATTCCCCTTTAACCACTGC
TCTTCTTTTTCGATATTTAGTTTTTCTCGTATTACATACAAACTCATCTTTTCTTGTCTAACTTACTGGTTTTTCTTTTCTTTTTGAGCTTTTCCGGCCA
CCATCTTCAAATCCTACCAATATTCTTACCTATCCAGTTGTTGTGCATATATATATATATGAAAAGGAAAATCTTTTACTTGGTTGATCGATGTGTGTAT
TGATTTCATAAATAAAATCCCTCATGCATAACTATACATATATGCATGGATATATCGAAGTTTAAGTACCCTTGTCACACACTTACTCTATCTCCCTAAA
CATCTTTGTGGTTTTATTTATTGTTGAAGGCTGGAATATTCCGGGGAGCAAATGTGTGTAATGGGGAAGCAGCGGCAAGCATGGAGGTGGAGGAGGGGGA
GGAAGGAAGTGGAGGAGGAAGAAGGGAAGAAACAGTGGAAATTAGCAGTGAGAACTCAGGGCCTATGAGATCAAAATCAGATGATGATTTTGAAGGTGAA
GGAGAGCATGATCATGAGGATGATGATGATGGTGATGACAAAAACAAGAAGAAAAAAAGAAAGAAATACCACAGACATACCGCTGAGCAAATCAGAGAAA
TGGAAGCGTATGTATTCTTATCCCACCCTCTCTCGCTCGCTGTTGTCCTTTATTTTGTACGTACGGTAACGGTATGCTCGCGAAGATTAAGAGAAAGAAA
ACAGGATTGTAAGGCTAAAAAGACGACTCAAAAAAGTTTATTTTCCTTGTTCAACAGTGCTCAACACACAGATTAAAAGGATTCCTAATTTTAACTTGTT
AATTAACAAATGTGTTTATGCTATGTATCTAAGACCAGGATTGTGTTCTTGATCATCCATGAACGTTCACCTTAATGATTCATGTGGATTAATGATTACT
GCTCAGGCTATTTAAGGAGTCTCCTCATCCAGATGAGAAGCAAAGGCAGCAGTTAAGCAAGCAACTTGGCCTTGCTCCTAGACAAGTCAAGTTTTGGTTC
CAAAATCGCCGTACTCAAATCAAGGCACGTACGTTGGTGCTATATGTAGGATAGATCAAATTAAATAATTCCCTCATTAATACAGTTGGTTATCTTGCTG
GTTTAATGACCATGGGGGTTGCTAATTGTATTGCAGGCTATACAAGAGCGCCATGAAAACTCTCTATTGAAATCTGAAATGGATAAACTCCGGGAAGACA
ACAAGAGCATGAGGGAGACCATCAACAAAGCTTGCTGCCCAAATTGTGGTACCGCTACCACTAGTAGAGACGCTGCCTTGACAAGCACTGAGGAACAACA
GTTACGTATCGAAAATGCAAAGCTCAAAGCCGAGGTTAGAGATTAAGATTATAATAATGTGGTCCTAATTAGTTAATTAATATTAATTATTACAGAAAAT
CAAACTTTTTTTTTTGTAGTACATTAATCAAATCACATGCTTAGCATAAGTTTGATTGTCATGATATGTAGGTAGAAAAACTTCGAGCGGTCGTGGGAAA
AAGTAGTCCAGGGGCAACAGCATCATGCTCAGCTGGAAACGAGCAAGAAAACAGAAGTTCACTCGATTTTTACACTGGGATTTTCGGACTTGACAAGTCT
AGAATCATGGAGACTGCTAATCAAGCAATGGAAGAGCTCAAGAAAATGGCTACGGCAGGCGAACCACTTTGGATTCGAAGTGTTGAGACAGGTCGTGAAA
TTCTCAATTACGACGAGTACACAAAAGTGTTTGGTTCTGAAGATTCAAGCATTAATGGAAGGCCAAAGAGATCCATTGAGGCTTCAAGGGAAACCGGGGT
TGTGTTCATTGATGTCCCAAGGCTAGTTCAAAGTTTTATGGATGTGGTGAGATATTATAATTATTAGCAAATACCACATATAATTATTAATTATAGATTA
GTTCCCTTTAACTAATTATGTATTACCAATAATCTTTTTTGCCCTTTGAACAGGATCAGTGGAAGGAAATGTTTCCATGCTTAATTTCAAAGGCAGCCAC
TGTTGATGTTATCTGCAATGGTGAAGGAGCAAGTAGAAATGGTGCAGTGCAATTGGTGAGTTATAGCTCTAATTAGCAACATGCATCTCAAATTAAACTA
GCAGTCTAGCACTAGTACAGCTTGAACGAAGCTAGAGATCTCTGCATGGGAAATCAGCATCCATTTCAGTGAAAACGAAAGCCATAGTACATACTTGAAG
GAGAAGAAAAAGGCAGCAGCTTTTTGTCAATGAACTATGACTGTGTTTTCCCTATCTCAAAAACGCTTTCAACCTCAAATAACAATTAACTACAAAAAGA
AATGAAAAGAAAAAAGAGTGGGAATATTTTTCCTTTTCCTTTTTAACATTAAATGCAATGTCCACGAAATTAATATTTTGAAAGAGGCCTGGGAGCCTCT
TTCCTTCAATCTGCTTTCTGCAGAGAGGATGGCTGCTGTGGAACTGTCCTTACGTTGTTATCTTAATAGCACCCAGCTGTCATAGAAAATGAGTTTTTTC
TTATTTATTTATTTATGTGGGACCTTGTGTTTAATGGAGATCTACTTTTCCTCAGCTGGTTCAGCTGAAGGTCCAACTCTTGGACAGTTTGACTACCCTC
TTACTTACGGTTAGAGGTGACTAACTGGGAATCAAAAAGATTAAATGCCTAAAACACCCCCTTATCTGTTTTGATGAATGAAAAAAATTAATGGATAAAA
AACTCCTGCTCAGGTTTGTTAAAACATCAATTTCTTGACTTTATTGCTTTGAACTGTGTGCTTGTATGCATTCATTTCTTAGCTTAGCCTGTCTGCTCTT
ACCAATTATTTGTTCTTATTTTTTTTATATGCAGATGTTTGCTGAGGTCCAGATGCTTACACCCATGGTGCCCACCAGAGAAGTTTATTTTGTGAGATAT
TGCAAGCAACTTAATGCAGAACAATGGGCCATTGTTGATGTTTCTATTGACAAAGTTGAAGACAATATTGATGCTTCACTCGTCAAATGCAGAAAACGCC
CCTCTGGTTGCATCATTGAGGATAAATCAAATGGCCATTGCAAGGTACATGTGCTTTGGGTTTTGAACATGCTTTATCCTCAGGTTTTTTTTTTTTTTAA
ATGGAAACTGGGGAAACTGAAGATGAAAGAAAGAAGAAAAGGCAACAATTCATATTTATAGAGACAAGCATATACGACGGTGCTATAATGCTAATCATCT
TCTTTTCTTTTTTAACAGTTTAACATAGACAAGTTTGTAACAATATTTTCAGGTGATCTGGGTAGAACACCTGCAATGCCAGAAAAGCACAGTTCATACC
ATGTACCGGACAGTAGTTCATAGCGGTCTAACCTTTGGAGCAAGGCATTGGATGGCAACATTGCAACTCCAATGTGAGCGGCTTGTTTTCTTCATGGCAA
CCAATGTTCCCACCAAGGATTCAACTGGTAAGCCACACTATGTTGCCATATTTTCCAGTGGATTGTCTGCTATCTATATAAATAACATTGTTTATGAAAA
TAATTTGTAAATATCTAGGTGTTGCTACTCTAGCTGGAAGGAAAAGCATTCTGAAACTGGCACAAAGAATGACATGGAGCTTTTGTCGAGCGATCTGCGC
ATCAAGCTATCACACATGGAACAAGGTCTCAAGCAAAACAGGAGAAGACATAAGGGTTTCCTCTAGGAAAAACTTAAATGACCCTGGTGAACCTGTTGGA
GTGATTTTGTGTGCAGTTTCTTCTGTATGGTTGCCTGTCGTTCCTCATATTCTGTTTGATTTCTTAAGAGACGAAGCTCGTAGAAATGAGGTACAGCAAA
AAAATGCCATTAGTCAGTTAAAATCCTATCAAAATGGGATATTGCTGCTTTGAGTTGCGCAACTTAAAGAGTACAAGTTTTGTCAGGTAACTTGTCTGAC
AATATTTTTTGCATAAAATGTAGTGGGATATCATGTCAAATGGAGGACCTGTGCAAACCATTGCAAACTTGATCAAAGGGCAAGATAGAGGCAATGCAGC
AGCTATTCTAGTAAGTTATCTACATCTCAGACAAGAGGAGACCACGCCATTAATCTAATGTGCATTTCTCCATTCATGGTTCTAACTAGCTGTTTTCAAT
TGCAGAAGATGAAATCGAAAGAGAACAATATGTGGGTACTCCAAGATAGCTGCACAAATGCTTATGAATCCATGATAGTGTATGCTCCAGTGGACACTAA
TGGAATGCAATCTGTGATTACTGGATGTGATTCAAGCAACCTAGCAATATTACCTTCAGGATTCTCAATTCTTCCAGATGGACACGAATCAAGACCATTA
GTGATCACTTCTAGGCAAGAGGAGAGGAGCACAGAAGGAGGATGTTTGCTAACAATAGCATTCCAAATCCTAACGAATACCTCTCCCACAGCCAAACCAA
CCATGGAATCTGTGGATTCTATTAATACACTTATATCATGCACATTGAAAAATATCAAGACAAGCTTGCAATGTGAAGATAGTTGA
>PtrHox5
ATGGCAATGTCCTGCAAGGATGGTAAGAATCCTATTAACATGGACAATGGCAAGTATGTCCGGTACACGCCTGAGCAGGTCGAAGCCCTGGAAAGGCTCT
ATCATGATTGCCCCAAACCCAGCTCCATTCGCCGCCAGCAGCTCATTAGGGAGTGCCCAATTCTCTCCAACATTGAGCCCAAACAAATCAAAGTTTGGTT
CCAAAATAGAAGGTATGGTAGTAAAATATTGGTTTCCCAGCCAAGAAATCTTATTTTCGTTTCTTTAATTGTGTCTTGTATTTGTTTAATATATTAAATT
TTCATGCTTTGCTTGTATAAAAGAAAAGAAATGGAAAAGGCCTTTTCTCTATTGTACATGGCTTGATGCTCTCTTAACGGACAGTGTGATTTTTGAAATT
TTTGGATTTGTTGTCTTTCCATAATCTTATTGTTAAATTCTCCTGCAATGCTTGTTATATTCTTCAGGTGCCGAGAGAAGCAAAGGAAAGAGGCGTCGCG
CCTCCAAGCGGTGAATAGGAAGCTGACTGCAATGAACAAGCTTCTAATGGAGGAGAATGATAGGTTGCAGAAGCAGGTGTCGCAGCTTGTGTATGAGAAT
GGCTACTTTCGCCAGCATACCCAGAATGTGAGAATTTATACCTCTTTTTTTCCTGCTCCACATCCTAACATATTTGGTTATTGAAAATTTGCAAGGGAAA
AACAAATTGAAATTTTGGAATTGCTGATAAGATTCAAGATAATGCGTTTCTTATTGCTATAACCTGTCAGCAATCAAGGGTTGTTATGTAAATGCCTTTC
TTTTGGTTTGAAAAAGAATGTGTTATTTGTTTATTATTCAATTTTGTGGAAAATGAGATAAAAGAGGGGCTGGGTTGTTTTCCTACAGACAACGCTTGCT
TCCAAAGATACAAGCTGTGAATCAGTGGTGACGAGCGGTCAACACCACCTGACACCTCAGCATCCGCCAAGGGATGCTAGTCCTGCAGGGTTAGTGGGGT
TATGGTTGTTAGGTCCTTTTCTGTTATCGTGCTTTGTGACCACTTTTTTGGGTGTGTTACTGTGGAATATTGAATTCATGCTTTGTATTTTTTCCAGGCT
TTTGTCCATCGCAGAAGAGACTTTAACAGAGTTTCTTTCAAAGGCCACTGGAACTGCTGTAGAGTGGGTCCAAATGCCTGGAATGAAGGTATCTCTCAGA
GCTTTTTTATTTTTTATTCTTATACATTTCATAAATGAAGAACTGTTCTCTCCTATAAAAAAAAAATGCAAACTTTAATTATTTTATTTTATTTTTTTGT
TATTATTTCGAATTGAAAGAAGAATATTAATATGGGCAAAGATAGAATTAAGTTGCTCTCCTTATTACAAGAATCTATGATTACTGGCCACTGAATGTTA
GAACTTTCTATTGATTTTTTTTCTTTACGAGGGTTTAATTTGAATTTCTTGGTCTGATAGTACATACATTGTTCTTTGTCCTTGTTTAGCATTATGCTTG
AATTCCACCAATTGCTTTTCACCTAGTTGGTTTTTACTAATCTGTATCTTCATTACTTTTGTTTTTTCAAATGTGTAGCCTGGTCCGGATTCCATTGGAA
TCGTTGCTATTTCTCATGGTTGTTCTGGTGTGGGAGCACGAGCCTGCGGCCTGGTGGGTCTTGAACCTACAAGGGTAAGTGCACTTTGTTTGCCATAACA
TTTTCCTACTCTGAGCTACCAGCATTATGTTATATCATGTTCCTTGCAGGTTGCAGAAATCCTCAAGGATCGGCCATCGTGGTTTCGTGATTGCCGAGCT
GTGGATGTGCTGAATGTGCTGCCCACTGCTAATGGGGGAACGATTGAGCTGCTTTACATGCAGGTAATAAAATCATTATGCACTTCTCATTTCTGTTGAA
ACACTCCAGGTGCAATTATATAATTACTTCTGACTTTAATTGATGATATAGCTCTATGCGCCAACAACTTTGGCACCGGGTCGTGACTTCTGGTTGTTGC
GTTATACTTCTGTTTTAGAAGATGGAAGCCTTGTGGTATGCTCCCAAACTCTTAGAATTTGTCATTCCTATTTTAGGAAATTCAGTAGACTTGGTATTCT
GTGGTCATTGTCATACTCATGCAATATTCAGGTATGTGAGAGATCTCTGAAAAATACTCAAAATGGCCCGAGCATGCCACCAGTGCAGCATTTTGTGAGA
GCAGAAATGCTACCAAGTGGGTATCTGGTACGGCCTTGTGAAGGTGGTGGTTCAATCATACACATAGTTGACCACATGGATTTGGAGGTAGGATGTGCTG
GTACAATGTTATTTTTTGGATGTACAATCTAAAGATTTTATTTGACCCAGATATAACTTGATTTCTGATTTCTTCAACTAGCCTTGGAGTGTGCCTGAAG
TGTTACGTCCGCTTTATGAATCCTCAACTGTACTCGCTCAAAAGACAACCATGGCGGTAAGCAATTTTTCTATTTTTTATGTCATGAACATTTAAAGGAT
GTCTGAAGCACCTGTATGGTATGGGTGATGCATTTGTAACTTCTCATTTTCAATAATGTATATCACTCCCAATCAGGCTCTACGCCAACTGAGGCAAATT
GCTCAGGAAGCTTCTCAGTCTAGTGTGACCAACTGGGGCAGACGACCTGCAGCTTTACGAGCGTTGAGCCAGAGGTTGAGCAGGTAGATATCTTCTGTTG
TTTGATGGTATCTGATTCAGTCCCTTAATGATTATCTGCAAGTAAGAATCTAATGTAAACCTGGCAGGGGTTTTAATGAGGCTCTCAATGGATTTAGTGA
TGAGGGGTGGTCAATGATTGGAAATGACGGCATGGACGATGTTACTATCCTAGTGAACTCATCTCCTGACAAGTTGATGGGTTTAAATCTTTCCTTCTCC
AATGGGTTTCCAGCTGTCAGCAGTGCAGTCCTGTGCGCTAAAGCATCAATGCTTTTACAGGCAGGGATACAAAATTGTTTCCTTTCTTTACAACACTTGG
TAGCTTGTGTGCTATGTGTTTAGTTGCTGTAGAGCATTTGCTACATCTAAGAGATATGTTTGTCTTTTCTATAACTTCAACGGTTAGGTTCTTGCAGTAG
GGAATTGTGTTTTTTATACATAGTATGTCTACTTAAAATTGAAAACAATGAAAGGCTGACAATTTGTTTCTAATGAACTCATAGTTGAAATCTTCTTCCC
TTCTTTATTCATGTGCCTTATAACTGTCGTTGTTTATCATCTTTTCCTCATGTTGTGCACTTTCCTTTTGCAGAATGTCCCTCCTGCAATCCTTCTCAGG
TTCTTGCGGGAGCACAGGTCAGAGTGGGCAGATAACAATATCGATGCCTATGCAGCCGCAGCGGTTAAAGTCGGTCCTTGCAGTTTACAAGGGTCTAGAG
TTGGAAATTTTGGCGGTCAAGTTATACTTCCACTTGCTCACACCGTGGAGCACGAAGAGGTGAATGATTTGATCTTTTACTTTTACAGCTGTTGGACAAC
ACTTTATATCAGAAATTAAGCGTGGCTTTTATCTTTATTATTTTCACATTTGTTTTGCTTCTGATAAATTTTGTGTGTTTATTAGTTCCTGGAGGTCATA
AAACTAGAAGGGGTTTGCCATTCTCCTGAAGATGCAATTATGCCCAGAGATGTGTTTCTTTTGCAAGTAAGACCTTTCTTTTCATTGCTTTCTGTGTATC
TCTCTTGCATCCAAATACATCAACAGCTTGTCCTATTAGGTAAGAGGATAAGTTATGTTTTCTTGTCCCTAGTTGGCAGGTAAGTTTTAAAATAAGGCTA
TGGAGAGAAGGAATTCACTGAGAATTCTCATATACTTTTGAAATGGACCCACAATGTAGTTCTAGTTTGGAATGGACTACAGAATATGAAAGACAGAAAT
AGTTGTATAAATCTCTCCCATTCACTATTTGTGTTCAGATAGATATTAGTGGAAATCTGCTTTTCCTTCTGTCGAAAGATGACATAATGGTTTCGTAGCA
GGAACAAGTTTATCGGGTAGAAGTGTAAAATGAAAATAAATTTTTGCCTTCCTGTTTTCAACCTTTTCTCTTCCAAAATATCTTTTTGAAGAGCTGAATT
GCCAGTCACCAGGTTGGGTTTGTGTGTTATGAGCATCCTTAATTGTTTCTGGTCTGGGATTGCATGGTTTGATTCTTTTCTTTCTATTATCACTTGATGA
CATTTTTCTTTTTGGTTCTCCTTCATATTTTCTCCATTTATACTTTTCTGACAGCTCTGCTGTGGAATGGACGAGAATGCTGTTGGCACATGTGCTGAAC
TTATATTTGCTCCCATTGATGCTACTTTTGCTGATGACGCACCTCTTTTGCCTTCTGGTTTTCGCATCATTCCCCTTGATTCTGGGAAGGTTAGCTAATT
GTTTCTTAAGAAGTTCATTTCTCCATGCCTATTTATTAACTTCTTTATTAATGCATTGAAAATGATGCAGGAAGCCTCCAGTCCAAATCGTACATTGGAC
CTCGCTTCTGCTCTTGAAGTTGGAGCTGGAAACAGAGCATCCAGTGATTTTTCTGCTAATTCTGGCTGCACAAGATCTGTAATGACAATTGCATTTGAAT
TTGCATTTGAGAGCCACATGCAAGAGCATGTAGCATCAATGGCTCGGCAATATATCCGCAGCATTATATCTTCAGTTCAGAGGGTGGCTTTAGCACTATC
TCCTTCTCATCAGGGTTCACAGGCTGGTCTTCGGTCACCACTGGGTACTCCTGAAGCACAGACACTTGCTCGTTGGATCTGCCAGAGCTACCGGTGCGTC
AGTTGTTCCTTTCTATAGATGTTATCCGAATCAGAATTTGTCATTTTTTGACCTGGATGATAATCCACTGCATTCAGCTTAACAAGTCAATTTTATTAGC
TGAGAGATGTTGCTGATGATTGAGTCGTTCTAATGCACATCTTCTCCTTCAAGAAATAAATTTATTTGCTGTCACTGAATTCTCTTTTCCTTTTTTGCAT
GATTTTAAAGTGATAATGAATTTGAATATCTTGAGAAAAGTCTTTCTGGATTCCAAGAGGATTTTCTCATTTCATATACAACAGTTGAAAATATATGTGG
AGCTAAAAAGAATTGATGTTTTGTTTTGGTCAATAGGACAACTTCATTGATTTTCATGTGGATTTTAAAGCTTTTGTATAATCTATTAAGGCGAGTACAT
TCTCATGAAAATGTATTTCAAACTTGGACAGCAGAAATGTTTCATTGACTGAACACATTATCACTTTGTGGTCACAACTTTGCAGGAACTATTTGGGTGT
GGAGCTACTCAAATCCAGCAGTGAAGGAAGTGAATCTATTCTGAAAACCTTGTGGCATCATTCAGATGCGATCATGTGCTGCTCATTGAAGGTGGGCACA
ACAACATGATATCCTGCTTTCCTTTTACCGTTAATGATATGAGTACTTGAATTATTAACATGAGAACCTACACAAACACGGTATTAAATTGAACAAAGCT
ATATCTGCTCATGAATGCTCCTAGTACCTTATAAAAGGAGGTGATACGAAGCAATTGTATCAACATGATGCTTTTAAAATACAGCAGATAGATGTCTGAA
TAAAGTGAAGTTATTGGAGTCTTTTCTAAATGATTTGTTCTGGATATATCTTGCTGTCATATTTATAAAATGCTGGAAAATGCTTTGAACCAACAGAATA
TTATAATCATTGCCCTAATCCAACAGTCAGTTTTTTATGCACATAATGCAAGCCAAATAAATATTGTTAGGTCCTTTGTTTAACATGCATCACTATTTTG
CATTCAGATATTCTGAAGTATTACCACAGTTCTATAGCTACCTTTTGCATTCATAGCAATTTGGTCTAAAACTTGGGTGATTTTTGCAGGCGCTGCCGGT
CTTCACTTTTGCTAACCAAGCAGGACTTGACATGCTCGAGACAACCTTGGTCGCACTGCAAGACATAACTTTGGAAAAGATATTTGATGATCATGGAAGG
AAAACTCTCTGCTCAGAATTCCCTCAGATTATGCAACAGGTTTACACTTCTCTCTTAAATCTGATTGAAGGAAAAATAGTTTCAGGTTATGTTGAGAAAT
TTATATTTATGAAATGCCACCACAAAGGGACAAAATAGTTACAATGCTTGGGAACAAGCCTTAGCTTTTATCCTTTTTTTTTCCTCTCATTTATCACAAG
TAAAAACAAGAATCAGTGCCTATTTGGTGTTGTTGTGCTTTTACTTGCTTTGGTTCTTAAACTAGTGTTTAATTAAGGGAACGCTCACTAGCCACTTTGG
GTTGACCTCTCTAAATACACATTTTTAGGGCTCTTTTATATATATATATATATTGAAAATCAAGCACAACCATACATGAGAACTTGATATCAAACTCATA
GCAAATCTTTATTCAAATATAAGTTTATCCTACACAGACCTAACACATTTAAGCAAATGCACAATAATTAAAGTATCAATTTAATAAACATTGAACCATA
ATAGTTGTGTAAAAGTTATTCTGTCATAGAAGTACGTGCTGTAGTCTGAAAAATATAGTATTGCAGGAATGCTTGGGTGAATAGACTAGTTATCCTCCAG
AAGTAAACCATCAGCTGTAACTGAGATATTAAAAATAACAACTGTATTTCTTACTATAGTTCTCACAAAGTAAATGATGGAAAAATGTGAGTTACAAACT
GTGATAATCTGATTCTTAGAGCTGCACAGGATATTATGCCAAAGAATTATTTCATTTTCTCTGGGCAGTCCCCCCCCCCCTAAGTTACTGTGGTGGGTAG
CCTGGTTTGGCCGATTCTATATGCATCACCTTATTTGTATTTATATTTCTCTTGCTAGGGTTTTACTTGTCTACAAGGTGGTATCTGTTTGTCAAGCATG
GGCAGACCAGTCTCATACGAGAGAGCGGTGTCCTGGAAAGTGTTGAATGAAGAAGAAAATGCGCATTGCATCTGCTTTATGTTTATAAACTGGTCTTTTG
TTTGA
>PtrHox6
ATGGAGCTTGGATTAAGCTTGGGAGATGCAGCTACTGCTTCAAAGCCATTTGGGTTCATGGAGAAATCTACAAAGCTCACCAACAAAGCCAGTTTAGGGT
TTTGCATGGGCTTATCAATTGGTCAAAATCACACACCACGAGAAGATGAAGATAAAGAGAAACACGGCAATAATGATCATAAATCTGACAATACAAACAC
AACAACAACAGCAGAAGCCAATAAGAGAAAAGGTCTGACAGTAGACACCACCGATTCACCTATCCAGCTCGATCTTCTCCCTAACACTCCTGTCCCTCGT
AACCGAAACAGCTCCCCCACTTATGTGGTCTATGATAATGGTACCAAAACCCCTTCTTTTCTCTGAATATTTGAGATTTTATGTTCATGGTAACATCTCT
TAAACCTGTTTTTTAACCCCCCCAAAAAGAGGTCCCCAAACCTTTTGTTTTCTATCTTATTATCTGGTTTTTGAGCCAGACATCCCAACAAACTATCTTA
TCCACATGACTCTTACTTTCTTTATATAGATGCGTGTATGTGTGTGTTAGTTTTTTAATTTTTTTGTAGGGACTAATTGTGAGTTTGGCTCTACAGGTAA
CATGTCAAGAGGTTTTGATGTGAATAGATTCCCTGCTGTGATGGTTCATGAAGATCAGGCTGATCAAGATGTGGCTGCCCTTTCATCTTCACCACCGAAC
AGTGCAACCTCTTCTTTTCAAATGGATTTTTGCATGTACAGTAGTAAAGGTAGAAGTGAATCACATAATGAAGCTGATCAAGCTGAAAGAGCTTCTTCAA
GAGCCAGTGATGAAGATGAAAATGGTAGCGCTAGAAAGAAACTCAGGCTCTCTAAAGATCAGTCTGCTTTTCTTGAAGAAAGCTTCAAAGAGCACAATAC
TCTCACTCCTGTAAGAGAATCATGTCTAAAGATTACCCTTTATGGTTAACTTGCTTCTCGATCTTGATTATTTTGCTAATCTTTTTCTCTAATTTATATG
ATGTAGAAACAAAAGCTTGCACTTGCTAAAGAGCTTAATCTCCGTCCTCGCCAAGTAGAAGTCTGGTTTCAAAATAGAAGAGCAAGGTAATTAATTTTTG
TTAATTAATGGTTGGCTTGGATTTAAATTGTTTGTTTTGATCCTATATTTAATCTTCAAATTAATATTTAAATTCGCAGGACCAAATTGAAGCAAACTGA
AGTGGATTGTGAGTACTTGAAGAGATGTTGTGAGACATTAACAGAAGAGAATAGAAGATTACATAAGGAGCTTCAAGAATTAAGAGCTTTAAAGACTTCA
AATCCATTTTACATGCAACTTCCAGCCACTACTCTCACCATGTGCCCCTCTTGTGAGCGAGTTGCCACCACTTCCACCTCCACCGCAGCCGCCACCACCA
CCACCGCCACTCCCACAGCAACCGCTGCAACCACCACCACCACAACCAATAACCAGAACAACACCGCTGACCCCACATCTAAAACCACAGGGTTGTCGCT
TGGTAGTACTAGACCAAGGTTCTATCCATTTTCTCACACACAGACTCACCCCCACCAGCACACAGCATGA
>PtrHox7
ATGGCGCTTTCTATACACAGTAAGGACAAGCACATGGATTCAAGTAAGTATGTGAGGTATACACCTGAGCAAGTTGAGGCATTGGAGAGGGTGTATACAG
AATGTCCTAAGCCTAGTTCTTTGAGAAGACAACAACTTATTAGAGAGTGTCCTATTCTCTCTAACATTGAGCCCAAACAGATCAAAGTCTGGTTTCAAAA
CCGCAGGTACATTAATTCATTAAGAAACAAAGCTACAGAACCTCAAATCTCTCTCACACTGTTTGCATGTTTGTTTGGATCAAATTTGGAGATCTGTGGT
TTGTTTCATTTGGATCCAAATGAGTGTGTTTTTCTTCTGTGTTGCTTTTTTTTTCCTGTTTCAGATTTTAGCCTGGAAATGAGGAATGTGATATGGGTTT
GATACCTCAACAAGGCTTTATAAATTGCATTTTTCTATTGGCTTGTTGATTGTTGTTTACTGCTCAAATAAGTTTGATGTCTTTTTCATGAGAAATTTAA
TTGTGGCATTAATGGTTTATTAGGAGAAAAATGGAAGGGGAAAAGGGTATGGTTCATTTGTTCTTTGTTTCGTGTGCTAACTTTGTTATCGTTGTTTAAA
AATAATCAGCATGGTTGTGAGGCGCGTATTGGGGCTTTTCCTAGAAACTGTGGGCTTGTTTTGGGTTTGTTCTTCCCTTGTCTTCTAACTTTTTGAAGCT
GGAAAGTATAGCTCAAGAATAAAAGATCAGTATTTTTGTTAATATTTTCTCAACTTTTCTTTTCTTTCATAATTGTTTTCAAATATTTTTTGTTGATGTG
TTTGGATAGATCAAGTTTCAAAGGTCTTGCCTTTCTTCTGAATTGGTAATAAATTCTTCTTTTGTTTCGTTACTTTTTTAGAAAATAGCCTTTTGTTTTT
GTCTTGGCTTTCAAGGAGATTAATGATCACAAGCAACATTCTTTGAGTAAAGTAATTGTTATTTGTTTATTGATTCTTCCTTGGAAAGGCCTTTTTTTTG
TTCGTCATAATCTCACTATCGCTCAGTTTGAATGGATTACGAGGAGTTTACTCGGCATTCATCGTGGCTTTGAAATTGAATGGATGGTAATGACAGCTAA
AAAATATGCTTTTGATGACGTCTTTCCTGGTTTTGCTGGTACTTTATCGTTTCCCCCCCTTATCTCTGTTCCTTTGCAGTAGAGAGATTAAGAAACGCAT
CTTTGTTGGCAGGGCATAACTTTTTGTTCTTTTTTTTTTTCGCGTAATAGTGTCTTTCTTCAGCAACGTAATAAGCTAGGAGGCGGTTTGCTAAAAAACA
AAAGAGATAGTGTGCCAAGCTTCATTGGTGTTCTCTTTCTACTTTTCTGTTATGCAACTAAAATGTGTGTTTTAACACAGCAGTTTCAAGATGAAGATAT
AAGTCATTTTTCTTGGATTGTCATGACAATATAATTGTGAAAGCTCAGGGACAATTCTGAAGGTTTTTGGAATTTTTTGGATGCTGGCTTTTGCGTTTAA
TTGTTTGACATGAAATTTGAATGAGTTCCTGCATTTTGACTTTATAAACTTTCCTTATGTCCGTTCTAATTTGGCATGACCATTATTTTGAGATTTGCGT
CATTGTTGTTATGTTAATATGTTTCCGAATTTTATTTATTTTTGCAAATTTCTGCATTCTTTTGGTGACCATGTTTGAGAAGTGAGCTGTTTAAGTTAGT
GGCTTGGGTTTTGATTGTTCTATTTTGTAGATGTCGTGAAAAACAGAGAAAGGAAGCTTCTCGTCTCCAGACAGTGAATAGAAAGCTGACTGCCATGAAC
AAACTGTTGATGGAAGAGAATGACCGTTTGCAGAAGCAAGTCTCCCATTTGGTTTATGAAAATGGGTTCATGCGCCAACAAATTCAGACCGTAAGATAAC
CTGCATTTTTCTATTAATTATGGTGAATTAGTTACCTGCTTCAGTGGTCTTTCTTGACATAGATCATTACCTAAATTTTGTCTGTTTTCTCTGAGATAGC
TTTTGTAAGAAATCATCAAGTTTTTATTCATGTACATGTTGCAATAAGCTTTTATTTGGTGGATTCTACACAGGCTTCGGCAACGACCACAGACAATAGC
TGTGAGTCTGTGGTCATGAGTGGTCAGCACCAACAACAGCAAAACCCAACACCTCAGCAACCCCAAAGGGATGCTAACAACCCAGCTGGGTAAGTTATTA
CATTTTCTTTGAGTCAATGTGATCAAGAGACTGTTTTCTCTTTGGCTTAACTGCATTTTGAACTTTACTTTTGTTAGTCTTCTCGCAATAGCTGAGGAGA
CCCTGGCAGAGTTCCTTTCCAAGGCTACTGGAACTGCTGTCGACTGGGTCCAGATGATTGGTATGAAGGTAACACCCATTGAACTTTTTGTCATTCTTAT
GTACTGTGTTATTTTTTGTGTACTTTAATTCTTATTGTGTGGTAAATCTAACTTCCTATGACAATGTAGCCTGGTCCGGATTCTATTGGAATTGTTGCTG
TTTCCCGCAACTGTAGTGGGGTAGCAGCACGAGCCTGCGGCCTTGTGAGCCTGGAGCCCACAAAGGTACATATCTATCTAAATAATTTAAATTATACACG
CTCTTTTTTATTTTTTTTCCTATTTTATAGCATTTGATGAATGTGTCTGTTCAGGTTGCTGAAATCCTCAAAGATCGTCCATCTTGGTTTCGCGACTGCC
GTTGCCTTGACATATTGAGTGTGATTCCTACAGGAAGTGGAGGGACAATTGAGCTGATATACATGCAGGTTTGTATATTTGTATATTGTGTATTAGGCCT
TGCCTTAGCCTCTTTTTGGGCCTGACATCTGAATTAATTGTTGTATTAATCTATTCATTGTGTTCATCAGACTTACGCACCAACAACATTGGCTGCAGCA
CGTGACTTTTGGACACTAAGATATACTACAACCTTGGAAGATGGAAGTCTTGTTGTGAGTCTTAGTGGTTTTGTTTTTCTCTTTATTTTCTTTCTTAATT
TCAGGTCTTTATGATATAAAGCATTCACTTTTCTCAATTTTGTGCAGATATGTGAGAGGTCATTGACTTCTTCTACTGGTGGCCCAACAGGACCTCCTCC
TTCAAGCTTCATAAGAGCTGAAATGCTTCCCAGTGGCTATCTAATTCGACCATGTGAGGGCAGTGGCTCCATCATTCACATTGTTGATCATGTTGATTTA
GATGTAAGAATATGATCTATTTCAAGTTTCCAAGTTTTACCGGAATTGATATTTGATTTATTCACTTTATGCATCAATTTGAAATATCTGTTTGTTATGC
TAGGTTTGGAGTGTTCCTGAAGTTCTGAGGCCACTTTATGAATCATCCAAAATTCTTGCTCAGAAAATGACCATGGCGGTAATGCATCATCATGACTATG
ACCTTATTTCTTTGATTCAGTGAAATATGTTTCATGTTGGTTTTGTAATTTGATTCTTCAGGCCTTGCGGCACATAAGACAAATTGCTCAAGAGACTAGT
GGGGAAATTCAGTATGGAGGGGGCCGCCAGCCTGCTGTTCTAAGGACATTTAGTCAGAGGCTCTGCAGGTAAAGATATCCCAGCATAACACTTGGTTACT
GGGGCAGTGCCATTCTGTTGAATTGCAACCCCCATGATCCCACCAAGTCAGCATATTTAAGCTACCACTTAAAATATCTTTCTTAGCTGCTGCTCTGCCA
GGTCTTGCTTGTTTTAGAGCATAAGAACCTGCAATGGGTTGTAATCTTTGTGCTCTCAATAGTATTGTTTCTTTGTTAACTAGTTTGTGGTTTGGATTTC
AGGGGGTTCAATGATGCTGTGAATGGGTTCACAGATGATGGTTGGTCACTTCTGGGCAGTGATGGTGGGGATGATGTGACCATTGTCATAAATTCATCTC
CAAATAAATTTCTAGGATCTCAATACAATGCATCTATGTTTCCTACATTTGGAGGAGGGGTGCTGTGCGCGAAGGCATCGATGTTGCTGCAGGTAATCTC
TAGAAATCAGATTATTTGGTGGTGATTGTTTTTTTCTGATCTGCTCTAATACTGTGCCAGAAACTCTGCTTCCCCTTGCACATCTTTTCAGCTTATCAAT
AATAAATGTTGTGTTACCTTAATAAAATGGTGACTGTACATTTCTCTGCAGAATGTTCCTCCTGCTTTGCTTGTTCGTTTTTTGAGAGAACATCGTTCTG
AGTGGGCTGACTACGGGGTTGATGCCTACTCTGCTGCATGTCTTAAAGCAAGTCCTTATGCAGTTCCTTGTGCCAGACCTGGTGGCTTCCCTAGTAGCCA
GGTCATTTTACCTCTTGCGCATACCATGGAGCATGAGGAGGTAAGTGTTTTGAGTGTATTTATTTGCCTTTGGTTTCCTTTTTGTTACATCATAACAGTT
GATGTACCATGTGATAATGTTGCTTTTTCTTGATTGGTAGTTCTTGGAGGTAGTTCGGCTGGAGGGTCATGCATTCTCCCCAGAAGATGTAGCATTGGCT
CGGGATATGTACTTGTTGCAGGTTGGTTTACCTCTGCTTTTGAGTGGAAAATGAAACTTGTTTTTTATTTCTTTCCTATTTTTAATGGGGATCTTTGTCC
GGAATAATTGATTACATTTTTCAAATCTAATTTGGCAGCTATGCAGTGGAGTTGATGAAAATGCTGTTGGTGCTTGTGCTCAGCTTGTCTTTGCGCCTAT
TGATGAATCCTTTGCTGATGATGCACCATTGCTGTCATCTGGATTTCGTGTCATACCTTTGGATCCTAAAACAGTTGGGTGACCTCTACCATCAATCTGC
CATAATCATGACTCAAAAACTCTTGGATGTCGTTTTTGTTATGTTTTCATTTCTATAACTTGTTTTGGTTTCTTGTATCACAGGATGCACCTGCTACGAC
TCGCACTTTAGATTTAGCCTCTACACTTGAAGTAGGACCTGGTGGCACACGTCCAGCTAGTGAGGCTGACACCAACAGTTATAACCTTAGGTCAGTCCTG
ACAATCGCGTTCCAATTTTCATTTGAGAACCACATGCGAGACAATGTGGCTGCTATGGCTCGCCAATATGTTCGTGGTGTTGTGGGGTCTGTTCAGAGGG
TTGCAATGGCAATTGCTCCTTCCAGGCTCAGCTCCAATGTGGGGCCAAAGACCCTTCCTGGCTCTCCTGAGGCTCTTACTTTGGCACAATGGATATGCCG
AAGCTACAGGTATCCAATATTATCTTTTTATTCATTTAAATATGGCAATTTTTCCAGCTTTAAAATAGCAAAATCAAAATCAATAGTGAAATTGGTGTAG
TTTTAGTCGATGTCTACTGAAATAGCTTGTTATTGTCCTTGTCTCTAGAATTTTCAAATTAATAATAATTGGTGACAATATAATGAATCACTTCTGAAGT
TGTTTTGTCGTTGCAATGGATAAATTGAGGTACAGAAACAAAATAATTTAATGGTGTATTTTGAATAAAAATGGTTTAGTGCCTGGAAGGCATAGAACTC
TCAGTGCACTGGGGCAGAGTGTTTGTAACTGCTGCATGGCCTGCAGTTTGTTTCTTCTTTCCATAAATTTACCGGGTCTTGTTACTATTGGTTTTTAATT
TTTCTCAATTTCACCACTGATCTATTTATCATAATCCTGTTAATATTGAAGGATCCATACTGGAGGAGAACTATTTCGGGTTGAATCCCAAGCTGGCGAT
GCTTTGCTGAAGCAGCTGTGGCACCATTCAGATGCAATTATGTGCTGCTCCTTGAAAACAAATGTAACCACCACTCATTTATTCTGTCCATTGATCAACT
AGAGGGAAAGAACTTTAGGTTCTGGCCAGGATCTTAGCATTAACATGATTGGATTAAAACAATTGCAGGCATCTCCAGTTTTCACTTTTGCAAACCAGGC
CGGACTTGATATGCTTGAAACTACTCTTGTGGCCCTTCAAGATATTATGCTTGACAAGATCCTTGATGAAGCAGGACGGAAGATTCTCTGCTCTGAGTTC
TCTAAGATAACGCAACAGGTGAATATCTCTATACCTGGAACCGAGTAATTGAGTTCCATTTGTGTTCTGCTTTTACCTGGAACCGAGCATCACATGGAAA
CTGTTTTAACGTGTCATCATGCTATTATACATTTCAGGGATTTGCTTATCTGCCAGCCGGAATATGTGTATCCAGCATGGGGAGGCCAGTCTCCTACGAG
CAGGCGGTTGCATGGAAAGTTCTCAATGATGATGATTCCAACCACTGCCTGGCCTTCATGTTCATGAACTGGTCCTTTGTCTAA
>PtrHox8
ATGGACTTCTTCAATTCTCAAACCCAACAAAAACAACAGTACTTGCCAAAACACAACAACAAGAAGAGGCTGACAGAGGACCAAGTGAGGCTCCTAGAGA
GAACCTTCACAACCAACAAGAAGCTCGAGCCTGAGCTCAAGGTTCAACTTGCAAACCAGCTAGGGGTGCCGCCAAGACAAATTGCTATTTGGTACCAGAA
CAAGAGAGCAAGATGGAAGACACAGAGCCTAGAGCTTGATTATAATACACTCCAAGTGAGACTAGAGAATGCACTAGCCGATAGGCGGCGACTAGAAAGA
GAGGTGGTGCGACTTCAAGAGGAGCTGTGGCAGGCTCAACAGATGGTGTTCGCTGTGAACCAAGAAACAGCAGCTCAACCTGCTGTTAATTTTTCTTGTA
ACTCATCTTGTGATGATAGAGGCAGCTCTAGCTTACATGAGGGAGTGAATGGTGAGGTCTTGCAGCTTGAAGAGCTCTATGCTTGTTTGTACGGTGCTGG
CGGTGGGTTTTGA
>PtrHox9
ATGAAAATGAATATATTCCAGATGGACATGTCCGAGTCGGAGGAGATCAGTCAAGATCAGGAGATAAGCAGTGATGAAGAAATGATGCGTCCTGATATCA
CTGATGCGAGCTCAGTCAATGGTGATGGTTATAGTACTGATAGTGATTATAGTGAAATTGATGATACTGAAAATACGGAGAGGTGAGTTGTTAATGGAGA
TGTTGCTACCTGCAATTTGATCATTTTATTTTGATGGTAAAGAGTTTCTTCTTCTTCTTCTTCTTTTTGATCAGTTCGGTTGAAGGGTTAGAGGAGATGA
AGAGTACTACTGAAGAGGAATTAGGGTTTGATCATGAAATAAATCCACAGGTAACTAGTCTTGCAAGATATACATGTGATTAATAACCTATCTGGAGATA
TTTATTATGACTAATTAAGATTTGCATGACATTTTCTAAAGTAACAGAAGAAAGGGTGTGGCATTTTTAATGAAAAGCCCTAAAAAATCAAGCAAGTCCA
GTACCATTCTAAGATGAAAAACATATATATAAAGGCATCTTGTGCTGGCACTGTCATTGATTTTTCTTGTGGGGATTAATTTCTATAACATTCTATGATA
GTAAATCTTGATCTCTAGCATATTTTGATGTTTCCCCCCTTTCCTTCAAGCCCTTTCTTGGGTTGGGAGGGTTCATAAAAAGAGATGTTTTTAGGATTTC
TTTAGGGTTTATATATGGTGTCAAAGCTTAATTTTGTACTTCATTGATGATTTTTTTGGAGATTGATTTTAGCTTTGACTTACAGGATGATAACATGATC
CAAAATAATGGATATGTTCCATTCAATTCAGATAATTGCCAGCCCCCTCAGCTTTCTCCTCGAAGTGAGGTTGAGTCCGTGTCATCCACAAACATGCCTT
TGGAAATAAATGATCGAGCTAGTGACCTTTTAATGGCAGTCTCAGTTGGTTCTGATGCAAACAAGAAAAAAATCAATGAGATGGCTGTTTCAGCCATGGA
CGAGCTAGTAAGAAAGTGCCTTGCAGGAGAACCTCTATGGCAGCACCGACAAGATTGTGGCCTTGAGATTCTAAATGAAGGAGAATATATAAGAGAATTC
CGTCCATTTGATGCAAGTCTAGGAGAGCTAATGAGAATAATTGAGATGGAAGATCCTCAAAATCTTGCAAACTTATATGAGAGCAATGCAAGCACTAATG
GAACTCAACACAAACCTATGTTTCAGCGAGATGCTGAAAAAAATTTCCTTCAAACTGAAGCTTCACGACATATAGGGTTTGTTCGTATGGATGCTACCAG
CCTTGTCGAGTGCCTCATGGATGTGGTAGGGTTTCTTTCCTCTCTCTCTTTTTAAGTATTTAAGCATTAACTCATTTAATCTAATGATATTGTTATTAAC
TTTGGAACACAAAGGATAATTGTTTTTCTTATTTTGATAAACAGAAGCAGTGGTCATCAGTTTTTTCTAATATCGTTTCAAGAACAACTGTACTTGGAGT
CTTGTCAAGAGGGGTAGCTGGGAACTACAACGAAACGTTACAAGTGGTAATTTAGTTAATCAAGCTGTTTGAGTATCATCATCATCTCCTTCGTTTTATG
AAGATATTAGTGAAATGGATTCTAAATGCCAATGGAATGCAATATTGTTGATTTCATTAGTTAGAATTGAGTTCATACTTGCAATGGGAGCTTCTATACA
TCACCATGAAACGTAAATAATCGCAAGGAGTCTTCAAGTATCATGTCATTGGATGTTCGATGAAACTAGTAAACTATCTGGAAATTATCCTGATAGATTC
AACCAAAAAAAAAATGTTTACAGGTACCCTTGGATGCTTTAATGTTTTTTTTAGGAATCTCAAGTAACTCAAGCATTGATTGCGAATAATACCTATATGA
TCTGTTTCATTGCAATTATATGTATTGGTATGTGGGGGACAGTGTAATTCTTCCAACCAACAAAATGTGCATATGAATAATCGATTTCATAAGATCTCAA
TGCAATGCTTTACAGATGAAGGCAGAGTTTCATATGCCTACACCACTTGTTAATATTCGAGAGAGTCAGTTTGCAAGGTATTGTAAGCAGATAGGGCCTG
GAACTTGGGGAGTTGTTGATGTATCCTTGGACAGTCTATTCCCTTATCCACTAGTAATTTTTCGGAGAAGACCATCAGGGTGTTTAATCGTAGAAATGCC
GGACGGATACTCTAAGGTGATTACATGTGCCAATTGGAAAAGCATCCCTTTCTGTAGTTTACTTGAATTAAGCCTCATATTATATTTCCATGTTCTTGTC
TTCATCAAATTCTGCAGGTTATTTGGGTTGAGCATGTGGAAGTGGACAATAAATTTGTCCATAGAATGTTTTGGCCAATTGTTCTCCCTGGTTTTGCATT
TAGCGCTATGCGTTGGGTTGCCAGCATAGTCCGACATTGTGAGCCAGTTGGGAATATAATCTCTACTTCCCTTGACAGTGGTAAAAACATTTCCTTTTCT
TCTGACTTTAATCAACATATATATTGGTTAACCTGTTACAGTTTTGGTTTGATATTGCACAGCAACAATACCCCGAAATGGGAAAACAAGTGTGTTGAGG
CTGGCTCGTAGAATGATGAGAAGCTTTTATCATGACAACAGTGCTTCTACTGACAATTTTTGGGTCCGAATACATCTATGTGATGGTGAAGATTTTAGGT
TAATGACTAAGACTATTTATGCCCTCAATGGAAGCCCTAGTTCGACTTTAGTTTTCACAACATCTCTTTGGGTTCCACCTCCACCAAAGAGAGTCTTTGA
TTTTCTTCGCCATGGGGATTCTAGAAACAAGGTATGCATGATGCTTAAACTTTAAAGCATCGTTTCCCTTTGATGATGATTGGTCAATTTCTGCTTCTTT
CCTTGTAAAATAAACGTATCCAAGTTAAACAAGCAGGGACTGCTATGAAATAATTAGAGGAAGTTTCGAACGAGGATTCATTTATGGATACGTCTTTAGC
GTGTCCGTGGATTTTAGAAAGGAAACTAAATGAATCGGATCGATTTAATTAATTGTTAGCATTACTACTTCTGATTCATCTTGCTATAAATCATCTGTAT
CCCACACTGTTTTAGCATTGTCGTTCAGATAGTTTTCATTATACTTAAAGCTAGTCTGGCATCAAATATTTCTGTAGGGTTTGATTACTATCTTGAGATA
AGAAGAAAGACTGTCGGGACAAAGAGGAAATGTCCCGTCCTTCCTGTTCTGAAAGAACCAAAATTCACTGTAAAAATGTCTTGGTTTTTTGACATTGAAT
GTCTTACAGCTATGCAGTAATGCTATGGCATTAGCATCTTGTTTTCTCCCCAAGTATGCTATATTTGCAAGTAGAATTGTTATCTTCGCTGGCTTTTCAT
GCAGTTGGATTTGCTTGCCCGTGGATACGCAGTTCAAGAGATTATGCATATCATCAAGGGAGAAAGTCCGGAAAATCGTGTGTCTATCATGCAAGTGAAT
GTAAGTTGCCACTTTTTTTCTTTCTTATTCAGAATATGCTATACACATATCCAAAAGTTCAACTATATGAACCGCACATTAACAAAGAAAAGATTTCTTG
ATTATGCAGTCTGCTCCGAACCAGATAGAAATCTTGTACTTGCAAGAAAGTTACAGCCATCCAACTGGATCGTACGTTGTTTATGCCCCAATAGACATTC
TTACTATGGGCATGATGCTGGGTGGTGGAAATTCAGATCTTGTTAATATTTTGCCATCAGGTTTTGTGATACATCCTGATGGGCCACTAAGGAATGGAGA
GGAAACTAGAGGAAGTCTTCTCACCCTTGCCTTTCACATTATGGATGGTTCATCCACGGAGGACTATCTTCCTGCTGCTGATTCTGTTAATACCATTCAG
AAAATCCTCACAGAAACGGCAACTTTGATCAAGACAGCTCTTTTATCTGACAATCTATAA
>PtrHox10
ATGAAGCGGTTCAATTCCTCAGATCCCCTGGCTGCTTTCATCTCCATTTCTTCTTCAAAAGGTAAACAAAACTCCACGTTAAGTCAATTTACCTGTTTTA
TTCACGCTTGCCCACATGTTCAAGTTTGTTTTTAATGGTTTTCGCTCTATGGGCTACCAAATGATGCCTTGGTTCTGTACAACTTTTGAGTTTTTTTTTC
TCTGTCCTGTTAATATCACTAACATCTGCTATTAGTGACCTCGCTAATTCAGAAGAGAGGACTCAAAAGACCAATCAAGGCTACAGTAGAGATTTTCAAT
CAATGCTGGATAGTCTTGAAGAAGAAGACTACTCTGAAGCAGCCAGCCATGTAGGTGAGAAGAAACGAAGGTTGAACTTGCATCAAGTTAAGGCCCTGGA
GAAGAATTTTGAGGTAGAAAACAAGCTTGAGCCAGAGAGAAAGCTGAAATTAGCTGGAGAATTAGGCCTGCAGCCACGACAAGTAGCTATTTGGTTCCAA
AACCGTCGTGCCCGTTGGAAGACCAAGCAATTGGAGAGAGATTATGGCACTCTTAAGGCCAATTATGAAGCTTTAAAACTTGATTACTGTAATCTTGAAC
AGAAGAATGAAGTCTTGGCACAAAAGGTATTGCCTCTAGATTTGCTAATAGGCTGAGTTGGTTGGTTTTTATTCGCTGGATAATTTAGTTATTAGTTACG
TTCTTTGTTGCTTGAAATTCAGGTAAAAGAATTGAAAGCAAAGTTGAGTGAAGAAAACGTTGATAGCAGTCACTCTGTTAAAGAAGAGCACCGCGTTTCA
AGTCAGACAACAACGCCTCAGTGCACAGTAAGAACCGTGATTTCAGTGAAAAAAACAATTCAAGTGCGATCACCAAAGACCACAGCAATATTTCCTCTTC
GCATGAACTGATGAACTTGTTTCAGCTGTCTGATTCAAGAGTTATTTTGGGGAATATATATCAAGTATATCAACCCCATCTTATGAAACCGGAAGAGCAG
AGCTTGTTTAGCACTGAGGAATCTTGTAATTTCTTTTCAGTTGATCAAGCCCCCACTCTTCATTGCTATTTTCCTGAGCACTAA
>PtrHox11
ATGATGGGTTTTGGAACTACTGATGATCTTTGCAACACAGGCCTTGGTCTAGGGCTTGGCAGCTTCCATGCCGAGCAAGAGAATTGTTCTCAATCAGACC
ATCTTTTTCAACCAATTAAGAAGGATAAACTAACCTTGAAATATGATCTCTTGCTCCCATCTCTGACATTAGGTCCTTCAGAAGAGGTGTACCGATCGAT
TACAAAAAAAACCGATGCAGATTTGCAGCCACAGGCGTCATCTCTTAGTGCAGTATCATCATTTTCTAACTCGAGTATTAAGAAGGAGAGAGAATTTGGT
ATTGGTGAAGAAGTAGATGTAGAGAGAATCTCTTCAAGGCTTAGTGATGAAGATGAAGAAGGTAGTCCCAGGAAGAAACTTAGACTTACCAAAGAGCAAT
CAGTCATTTTGGAAGACAACTTCAAAGATCACAGCACTCTGAATCCTGTATGTCTGCAATCTTCGACTATCTTTAATATTTATCTCTTGTGCGTTTATAT
ATGACGGTAAGATTTTTATTCTAACTTACCTGTTTTTTTATGGTTAATTTGTTGATTTCTTGAATTTAATCAGAAGCAAAAGCAAGTCTTAGCAGAACAG
CTCAATCTAAGGCCACGTCAAGTAGAAGTATGGTTCCAGAACAGAAGAGCCAGGTTCCATGTCTAATCAAACAAGTCTCTTAATTTATTTCCCTTTCTTT
TTTCTGTTCTTTGTCCTCGAAAAGTAATTTTGTATCAAGTGCTTGGCCGATGCTTGTTATATATTAATGCCTTTAATTTTGGCAGGAGTAAGCTGAAACA
AACTGAGGTAGATTGTGAATTACTGAAGAAATGTTGTGAAACACTAACATTAGAGAACAAGAGGCTGCAAAAAGAGCTGCAGGAGCTTAAATCATTGAAG
CTTGCTTCACCTGTATACATGCAGCTGCCTGCAGCGACGCTCAGTATGTGCCCTTCTTGTGAGAGGATTTGCAGCGGAAGTGATCAAGGCTCTTCTACTA
GCACTTTCACAGTTGGGCCGAAGCCTAATTTCTACAATCCCGATACCCACTCATCCGCAGCTTGCTAG
>PtrHox12
ATGGGTGATAAAAATGATGGCTTGGGCTTGAGTTTGAGCTTGGGATATGCTACACAACGGAATCATCATCAGCAGCCTTCTTTGAAGCTAAATCTCATGC
CTTTGGCTTCACAAAACAAACATAAGAAAACTTCCTGGACTGACCTCTTTCAATCACCAGGTACCTGATTTGTTTCTTCTTGTTTTTGGGCTCTAAAAAA
ACAAGCTTTCAGTACTGTCTTTGATTCAGATCTGTGTTTTCGGTTAATTACAGGATTCCCATTATTGTTTTTGTTATTGCAGATAGAACATGTGATACGA
GGTTGTTTCAACGAGGGATTGACATGAACAGGGTACCGGCTGCTGTGGCAGATTGTGATGACGAAACTGGGGTTTCTTCACCGAACAGTACACTATCCAG
CTTGATCAGTGGTAAAAGAAGCGAAAGAGAACAGATTGGTGAAGAAACAGAAGCAGAGAGAGCCTCTTGCTCTCGCGGAAGTGATGATGAAGATGGTGGT
GATGCTTCTAGGAAGAAGCTGAGACTGTCAAAGGAACAGTCGTCAGTGCTTGAAGAGAATTTCAAGGAACATAATACTCTCAATCCCGTGAGCAGTAGCC
TTTGGGTTAATCTTTTTTTTTATTTTTATGCCAGGATGGTTTTTAATTCTGGCTTTGGTGTCATTTGGTGAAGTACGTGGTGGTTTTGTGGTTGCAGAAG
GAAAAGCTGGCTTTGGCAAAACAGTTGAATCTCAGGCCAAGGCAAGTGGAGGTGTGGTTTCAGAACAGAAGAGCAAGGTGAGATATTTCCCCACTTTGTC
AGGGCTATATTTGGCATTTCAGGAGCGAATATCAAATGAGTTGATAAGGATATAATTTTCTTCTTATTTTGGAGAAAATCTGCTGATGTGGTGAATGAAT
TTTTTTTTTTAAATTATTTTAATATATTTTTAAATGAAATACTTTTAAAAAAATAATTGTTACAATATTATAGAAAAAACTGTTTCCTCCAATTTTGAAT
GATCTAGAATTTAATGCCACTTAGGATGGACTATTAATTAATTAATTATAATTGCATCCAGGGTTTTCAACAACTGTTCTTCTTTGTAATAATGCATTAC
CATATTCAGGTGTCGTCTACACTTTGAGCAGGCAAAAGAAATGGTGAATTCATCAGGACTACTAAAGTTTAGTATCCATACTTAATGTTGAGTCAGTCTT
CAATATGTACAAGTAGGGTGTTTGGTTGCCTGGTAAATGGATGTTTGCTTTTACATTTTAGTGTTTTCAGAATTAGCGTGATTAATTTAAATGGATTTTG
AACTGTTTTTATGCTGAGGAAAATGGAGTGAAAACTGAACATTTCCTTGTCGAATTGATTCAGGACTAAGTTGAAGCAAACTGAAGTAGATTGCGAGTAC
CTAAAGACGTGCTGTGAAAATCTAACAGAGGAGAACAGGAGGTTACTGAAGGAGGTGCAAGAGCTCAGAGCACTGAAACTCTCCCCACAGCTCTACATGC
ACATGAACCCTCCCACCACCCTCACCATGTGTCCTTCATGCAAGCGTGTTGTCTCATCGGCATCATCATCTTCTGCTGCTGTCGTGTCCTCTGCTCTTGC
TCCAATTGCCTCGACCCCCCAACCACAACGACCGGTGCCCATTAACCCTTGGGCAGCAATGCCTATCCACCATCGAACTTTTGATGCTCCCGCTTCTAGT
TCATGA
>PtrHox13
ATGAGTTTTGGGGGTTTCCTTGAAAACACTAGTCCTGGTGGTGGTGGCGCAAGAATTGTGGCTGATATACTTTATAACAATAACAACAACATGCCCACTG
GTGCAATAGCTCAGACTCGCCTTGTCTCTCCTTCTATCACTAAATCCATGTTCAACTCTCCTGGACTCTCTCTAGCCCTTGTACACACCTTCATCTTTCT
CTGTTTCTTTTTTGTTTGGCTACTAAGTGACTTGGGTTGTTTGTTTGGTGAGGTCTTTAACTCTAACGTCCTCGTTTGTGTTTGATTCTTGATCAGCAAC
AGCCAAACATAGATGGTCAAGGAGATATAACTAGAATGGCTGAGAACTTTGAGACAAGTGTGGGTAGGAGAAGCAGAGAAGAGGAACATGAGAGCAGATC
TGGTAGTGATAACATGGATGGTGCGTCTGGTGACGATCAAGATGCAGCTGATAATCCTCCAAGAAAAAAGAGATACCACCGACACACTCCACAACAAATC
CAAGAACTTGAAGCGTATGATATCTATCACTAATTTGCACTTTCAACAGGATTTGTTGAGTGATATTGAGAGAGTGTTGCTTTTGTTTGTTTTACAGTTT
GTTTAAGGAATGTCCTCATCCTGACGAGAAACAAAGATTGGAGCTTAGTAGAAGGCTGTGCTTGGAGACTAGGCAAGTCAAGTTCTGGTTTCAAAATCGT
AGAACCCAAATGAAGGTGATGAATGATAATTAACAAACCATGGATGTTTTCCCTTTTGGGCTGGATTTTTATGGATAGAAAGTTAAAATGTGTTTGATTG
TTTTCTGCAACAGACTCAACTGGAGCGCCATGAGAACTCATTACTCAGGCAAGATAACGACAAGCTTCGAGCAGAAAACATGTCCATAAGAGATGCCATG
AGAAATCCATCGTGCTCAAACTGTGGTGGTCCTGCGATAATTGGTGATATGTCACTTGAAGAACAGCATTTGAGGATTGAGAATGCTAGATTAAAAGATG
AACTAGATCGAGTTTGTGCACTTGCGGGCAAGTTCTTGGGTCGCCCCATATCTTCGTTAGCTTCTTCACTTAGCCCTCCGACGAATTCAAGCCTGGAACT
TGCAGTTGGTAGTAATGGTTTTGCTGGTTTAAGCACCATTGCTACAACATTGCCTTTGGGACCTCATTTTGAAGGTGGGATTTCTGGTGCTTTGTCTATG
GTAACTCAAACTAGACTAGCAACAGCTGGTGTTACTGGTATTGATAGATCAGTAGAGAGATCCATGTTCTTGGAGTTGGCTTTAGCTGCCATGGATGAAT
TGGTGAAAATGGTTCAGACGGATGAGCCTCTTTGGATCGGGAGCTTTGAGGGTGGTAGAGAAATATTGAACCATGAGGGGTACTTGAGAACCTTCACTCC
TTGCATTGGAATGAAGCCTAGTGGCTTTGTTAGTGAGGCTTCTAGAGAGACTGGTATGGTAATCATAAACAGTTTGGCCTTAGTTGAGACACTGATGGAT
TCGGTGAGTTGTTCAAAATCTCTCCTTATTGGTGTCTTTTATAAAAAAAAATTTCTTTTCTGGACTGTTTAATATATATTTTTTCGTAATTTCATTGGAA
TCACTTTTTGTGTTCTTTCTCGTTCCTAGAACCGATGGGCAGAAATGTTTCCTTGTATGATTGCAAGGACCTCTACCACTGATGTGATAGCCAGTGGAAT
GGGGGGAACTAGAAATGGTTCACTTCAGTTGGTAAGCTACTCGTCTCTTATTCACTGTTGTTAGTAAGATTTCTACTATTTTTGGTGGTGCTTGTTTAGC
AGTTTGTTTAGCTCTAAATCTTCTCTTAATCCATCATTTTTAGATGCAAGCCGAGCTCCATGTTTTATCCCCATTGGTTCCGGTGCGTGAGGTCAATTTT
CTCCGATTTTGCAAGCAGCACGCAGAGGGGGTTTGGGCTGTTGTTGATGTATCCATTGATACCATCCGAGATACTTCCGGTGCACCACCGACATTTGTGA
ACTGCAGGAGGCTTCCTTCTGGTTGTGTGGTGCAAGATATGCCCAATGGGTACTCCAAGGTAATAATATAGAAACTAGTGCACGTTTTTGGCCTGTAGCA
TGCCCGGTCGGTACCCTTTTCTCTTTACATTTATTGTGTTTCAGTTGAGAACATTTGATCTGTGGCAAAACACCAGGTCAAAAATCATGAGCATTTGCAT
TCCCAAGCCACTTAGAGAGCTCATGCATCTAAGAGTCTTGTTTGTCAAGTGATTACTCACTGTTTCCCCCTGTCACAATCTGAACCTTCCTAGAGTCTTA
TAATATTGTCTTGGATGCTTCTTCTGATGTCAAAACACTGTTTAAATTTCAAGTTTCAACAACTAGGGTTGCTTAATTTTTTTATAAAAAACTCCATGGT
ACAGCAGCAAATCGAGATTACACCACTTATTTTATCAAATAGAAGTCTCCATTACTTGAATTGCGGTGCCTTAAACGCATTGATTTCATATCCTTCATTA
GTAAATGCCTAGTTATCCTCAATTTTGATTGAATAAACAATATATTTGATGCTTCTATTCCAATGATGCAATCTTGGTTATCTTCATTATCTTGTATTTA
ATCATGCTACAGCGTATGACCTGGTTCCAGCCTTGTGATTTATTTATTTATTTATTTTTAACTCAATGAAGAGTCCTAATTGTCAAAGGCCAAGACTGAT
TATTTTGTTTCCATTTGAGTATCCAAGCTTGTATATGTAAGACCATAGTACACATCTCGATGTCAGCTTCTACTGTGTACTTTGTTCCCTCAAATCTTGC
AAAATCTTTTTCCATTTCATTATTTTATGCAAGGACTGCTTGATTCCATTTCTTTCTTTGAGCCCAACCTAGAGCCCTTTCCCTAGATTTGCCTTGTAAA
TTAATATGGAAATTTGCTTTGAAAGTCTGAACATTGACTCAATATATGTAAAATATTATAAAATGACACAGAAGAAGGTTGATACTTTACAGTAATAAAA
TATGAACCTCCTACATCCTTTTTGCTGTTGTTTAATCTACGAACTTTGACTGACATTCAGCCTTTGACTGACATTCAGCCTTCTTCCATGGAACTGGCAT
TTGATCTTATATATTGTGTGGCTTTAATTCCTAATCATTAGCCAAGTAAAAAGAACATTTAGTCTTTTTGCTCTACAAGAGAAGCAATCAATTCGTATGG
TAGCAATCATTAAACAATAATGAATATGTTATTTTTCCAACTTGAGCAGTTGGTGCAATTAACCATATCATAACTAACAAAACTATTAAAATGCAGGTTA
CATGGGTTGAGCATGCACAATATGATGAAAGGCAAATACACCAGCTCTATCGGCCGGTGATAAGCTCCGGCATGGGCTTCGGTGCCCAACGATGGATAGC
TACCCTTCAACGTCAATGCGAGTGTTTGGCCATCCTCTTGTCCTCCAATGTACCTAGTAGAGACCACACAGGTTAATATCAATGTTAATTTCCTAAACAA
TGTGGAAATCTTTGTAACTTGCCAAAACAACCTTTGTTGACATGTAAAGTGTTTGTGTAGCGATAACTACAAGTGGTCGCCGAAGCATGTTGAAGCTGGC
GCAAAGAATGACCGATAACTTCTGTGCTGGGGTTTGTGCCTCCACAGTGCACAAATGGAACAAGCTGAATGCCGGAAATGTTGATGAAGATGTTAGGGTT
ATGACCCGAAAGAGTGTCGATGATCCTGGTGAGCCACCAGGCATAGTTTTGAGCGCTGCGACCTCTGTTTGGCTACCTGTTTCTCCACAAAGGCTCTTTG
ATTTCCTACGCAATGAACGACTCAGAAGCGAGTGGGACATACTCTCCAACGGTGGACCAATGCAGGAAATGGCCCACATTGCTAAAGGCCAGGATCACGG
CAACTGTGTCTCTCTCCTACGTGCTAGCGTAACCTCTCTTATCTTCATAATTATTTAATATTATATATCAGTTGCAAGGTCTCTTCTTTTTCTTGCATTC
CTGCACAAGATAGAGATAAAATCGTTCTGGGTCATGAAAATAAGTTTAAGTTTGGTAATAAAAGTATTTTTTAATTGAAAATATATTAAAATAATATATA
TTTTTTTAGTTTTAATTGTTTTTTCGGGAGTTGAAAAAAAGAAAAGGCACCTTAAGTTACAAGGGTTTCTCTCTTTCTCTGCTAGGTAGGACATGAATTG
TTTTGGACAATAATGTCATGTGGGGGATGATTTAAATTTCTGGCGTGTCCCTTGGGTGTGTCAGGTCGCTTAGTTTTTGTCGTGGTTAGATAAAAAGGTG
AAATATAAAGGAATTTGGAAGTATCATCTGTATGGTCACAGGTAGACATGACCAGTTTTTAGGCACAATCTCTATCCTTTTTAAGCCTCAAAAAGTCAAA
ATATAATGAACACCTGTCACCTTTTATGTAAAAAACCTGATCTGTTTTGACACTCGTATATACGTTAAAGAAAAGGTTAAAACGTCATCTGATCTAATGT
AAATCCGAGTCAAATTCAGGGACCATTATTGTGATTCACCCTGTTCTGGTTTCTCCTTTTTTTTTCCCTCCTGGCAGGCCATGAATGCTAACCAGAGTAG
CATGCTAATACTGCAAGAGACATGCATAGATGCAGCAGGCTCTCTTGTAGTGTACGCTCCCGTTGACACTCCGGCCATGCACGTAGTGATGAACGGTGGT
GATTCGGCTTACGTGGCGCTTCTTCCGTCAGGGTTTGCTATCGTACCGGATGGGCCTGGTTCACGTGACCCCCCATCGACTAATGGCGGCCCGACTGCTA
ATAATGTCGGTGGCCAAGAGAGGGTGAGTGGGTCCCTTTTGACGGTGGCCTTCCAAATATTGGTGAATAGTCTACCTACGGCGAAGCTTACAGTAGAATC
TGTGGAGACAGTCAACAACCTTATTTCATGCACTGTCCAAAAGATCAAGGCTGCTCTCCAATGTGAAAGCTGA
>PtrHox14
ATGTTTGATGGAGGAGAGTATTCACCTTCGGCGACAGAGCCTTTTAGCTGCATGAACGGTGTCACAACCTCCAGAAAGAAGAAGAACAAGAACAAAAGGA
GGTTTAGTGATGAGCAGATTAAATCGCTGGAGTCTATGTTTGAATCAGAAACAAGGCTTGAGCCTCGAAAGAAGATGCAGCTGGCAAAAGAGCTTGGATT
GCAACCACGACAGGTTGCAATATGGTTTCAGAATAAGAGAGCTAGATGGAAGTCTAAGCAGCTTGAAAGAGACTTCAGCATACTACGAGCCAATTACAAT
AGCTTGGCTTCCAGGTTTGAGACTCTGAAGAAAGAGAAGCAAGCTTTGGTAATACAGGTACTATACTAATAATTTTTTTTTGTTCACCTGGTTGGGGGAA
AAACAGAAACATTCGTGTACATACTAACCAAGAATTTTCCAAAATTTGACAGTTACAGAAGATTAATGATTTGATGAAGAAGCCAGGAGAGGAAGGAGAG
TGTTGTGGCCAAGGACCAGCTGTGAACAGTATCGAAGGCAAATCAGAGAATGCAGACACAACTATGGGTGAATCAGAAACGAATCCTAGATTGTCAATTG
AAAGACCAGAACATGGATTAGGAGTCCTCTCAGATGAAGATAGCAGCATAAAAGCAGAGTATTTTGAACTCGAAGAAGAACCGAACCTAATTAGTATGGT
GGAACCCGCTGATGGATCATTGACATCACAAGAAGATTGGGGGAGTTTAGACTCTGATCGCCTCTTCGATCAATCAAGCAGTGACTATCAGTGGTGGGAT
TTCTGGGCTTGA
>PtrHox15
ATGCCAGCCGGAGTAATGATTCCGGCAAGAAACATGCCATCAATGATCGGGGTTAATGGTAATGTTGGTGGGTTTGGATCATCCTCCGGACTTGCTCTTG
GTCAGGTCTGCACTTGTGTTCTTTTCCATGACTTTCTTCTCCACTGTTTGTGCTTTTTAAGCTTTATGATCCAGTTTTCTTGGATATTTGTTTGGTTAAT
GTACAGGATTTTTCATTTTTTAACGACCCCATATTGATTTCCTTACCCCTTAACATTTTTTTTCACATCAGATCTCTTCTTCTTCTGCTACTGTTCAGGA
GTCAAAAGTTGTATTATGTTTGTTATTTGGCTTTTAGGCGGACTAATTTGTTTTCTTTAAGCAAAATCCTCCTCGATAGTTGCAAAACGCGTAAAGGGTT
TTGCTTTACTCATCACACAATCAGAGGGAGATGGAAGGTTTTGAGAATCTAGTATTTTAACATGGGCCTTTTGTCCTATCCAAGATCTAGTATTTTTCTA
CATTCCAAGAACAATTTTTCAAACGTTGCTTTCCCATACGTCCTAGGCTTTTGCACATTATAAAAGTACCTTTTGCACTACTTCATATAGATATATGTTG
GCATGAACATTTTAATCACCTTTCTTTTTTAGTGGAAATTTCCGCTCTGCTGTTAGATTAAAAAACAATAAAGCTTGAGGAATCTTAAAGATCTGTAGAT
AATGTTCCAGCCAAACATGATGGAAGGTCACGAGTTTCATCATCTAGACATGACACACAACACATCTGAAGGCGACATGACTCGAATTAGAGATGAGGAA
TTTGATAGTACCAACACAAAATCAGGCAGTGAGAATCAAGAAGGCGCTTCAGGTGATGATCAAGACCCACGCCCCAAAAAGAAGCGCTACCATCGCCATA
CCCAGCATCAGATCCAAGAAATGGAAGCGTAAGCTCTGCCTTAATTAAATTATACACTGCTATTGATATTCTATATTGCCTTAAATATGTTGACACATGT
AACTTACGATTAATGCCTTTTCATTATTGGTCTTATTAGTTTCTTCAAAGAGTGTCCACACCCAGATGACAAGCAAAGGAAGGAGTTAAGCCGAGAATTA
GGGTTAGAGCCTTTGCAAGTCAAGTTTTGGTTCCAAAATAAGCGTACCCAAATGAAGGTATAACGTGTGCGCATAACCTTAGCCTAGACATTACTAATTT
AGACCATGTAATAAATACCATATTTGCCTTCTGTTTTCTATGTTATGCACGTCAAGGGGCGGTTACAATATCTTGGCTTCTTCTCTTGGAAAGTTTTCTT
TAGGGGGGGTTATAAGAATTTCTCTTAAACCTCCGAGATGTTTAGCTAAATTCTTTCTCGTTTCAGACCCAGCATGAGCGCCATGAAAACACACAGCTTC
GAAATGAGAATGAAAAGCTTAGGGCTGACAACATGCGGTACAGGGAAGCTCTTAGCAATGCCTCGTGTCCTAATTGCGGAGGGCCTACTGCCATAGGAGA
GATGTCCTTTGATGAACATCATTTGAGACTTGAAAATACTAGATTGAGAGAAGAGGTGAAGTTATTAGATTGATTTTTTTTGGTGGATCTATAACGTTCA
ATGCCTGATATCTTCAAAAGTTATTTCGTTTCTCCTCTTTTTTTCGCAGATTGACCGTATTTCAGCAATTGCTGCTAGGTATGTTGGCAAGCCTGTGGTG
AACTATCCTGTTCTATCGCCTCCAATGCCTCCACGTCCAGTTGACCTTGGTGTTGGGAATTTTGGTGGACAACCAGGCTTAGGAGGGGATATTTATGAAG
CTGGAGACCTACTAAGGTCTATTAGTGCACCTACTGAGGCTGATAAGCCCATGATAATTGAGCTTGCAGTGGCAGCCATGGAGGAACTAATTAGAATGGC
TCAAATGGATGAACCTTTATGGATGAACAGCCTTGATGGAATTGATGCAGTGTTGAATGAAGATGAATACATAAGGATATTCCCTCATGGTATTGGTCCT
AAACCTACTGGTTTTAAATGTGAGGCTTCAAGAGAGTCTGCTGTTGTTATCATGAACCACATCAACCTTGTCGAGTATCTGATGGATGTGGTAAGTTTCC
TTTTAGTATCTTTCAAAGCAAATCAAGTATATTTAAGCATGTACATAAATGCATATCGATCCAATATTGATTTGTGATTATGTTTTGGCTTTCAGAATCA
GTGGTCTACATTGTTTTCTGGCATTGTCTCAAGAGCTTTGACTTTAGAAGTGCTATCTACAGGAGTTGCAGGGAACTACAATGGAGCCTTGCAAGTGGTA
ATACAAATATTCCTTGATTATCATCCAATTAGCAATACATTTGCTAATTTGATCATCCATAACCCGAGACATGATTTAATATATAGTCTGTTCTATATCT
TTTACATATCCCTGAAATCATAGGTGTGGATTACCGAATCATGAAACCAAATATGTCAAGATGATTTATGATATCATCCTCTCTAAATGTATTGAACTGA
TTCTCATTTGTTTCCAGATGACAGCTGAATTTCAACTTCCAACTCCACTTGTTCCTACTCGTGAAAGTTACTATGTCAGGTACTGTAAACAACATGCTGA
TGGGACTTGGGCTGTGGTTGATGTTTCATTGGACAGTATACGCCCTGGTCCAGCAGCAAGATGTCGAAGAAGGCCATCTGGATGTTTAATTCAAGAAATG
CCCAATGGTTACTCGAAGGTGAATATTTACTTCCTTATCAATGTGTATTGTTATTCTCTAGTTTATTTAAGCTGCACCATTTCTATACAAAAAGAAAAGC
AATTCTTAGTTATTGCTACCTTTGTAATCGAATTTCTCCCTACCTTAGGTTACATGGGTTGAACATGTAGAAGTGGATGATAGAGGTGTTCATAATCTAT
ACAAGCATCTAGTTAGCTCAGGACATGCATTCGGGGCAAAACGTTGGGTCGCAACCCTAAACCGGCAATGCGAGCGCCTTGCCAGTGCCATGGCAACAAA
CATTCCTGCTGGTGATGCTGGTGGTAATATATATTATATAACTATTGTACTAATTGATATGTTTGACCTTCGACTTGCCTCATTTGTTTATTCACAGTTA
TTACTAATCAAGAAGGAAGAAAGAGTATGATGAAGCTGGCAGAGAGAATGGTGATAAGCTTCTGTGCTGGCGTGAGCGCCTCTACCGCCCACACATGGAC
TACACTATCTGGGACTGGAGCTGATGATGTCAGGGTCATGACAAGGAAGAGTGTAGATGATCCAGGGAGGCCTCCTGGGATTGTGCTTAGTGCAGCAACT
TCCTTCTGGCTTCCAGTTCCACCAAAGAGGGTTTTTGATTTTCTACGTGATGAGAACACCCGTAATGAGGTATATATAACAATTAGAACTTTTTGACTAA
CTTTTATTGCATCCCATTTATGCATAACAAGCACACAGCCAATGAAGACAAAAGCTTCCTTTAGAATCTCATTAGAATTTTAAATATACTGAATGATTGA
ATCTCATTCTAAGACTTGGCTGCTTTACACAGTGGGATATTCTATCAAATGGTGGGGTTGTCCAAGAAATGGCACACATTGCTAATGGCCGGGATACAGG
CAACTGTGTATCTCTAATCCGAGTTAATGTAAGTAGCATAAGGAAATCCTTTGTACCTGTTAATGAAGTTAAGTTCTCTATGATCGTAAGGCTATTGTGC
TATCGATATTTTAGCTGATCTAACACATCATAATTTTAGAGCGCGAATTCGAGCCAGAGCAACATGCTGATTTTGCAAGAGAGTTGCACTGATCAAACGG
CCTCTTTCGTAATCTATGCTCCTGTTGATATTGTTGCAATGAACGTGGTGCTTAACGGCGGGGATCCAGATTATGTGGCACTTCTTCCATCAGGGTTTGC
TATTTTTCCTGATGGAACCGCAGCGCATGGAGTAGGCATGGATGAATCTGGGTCTACAGGAGGATCTCTTCTAACTGTCGCGTTCCAGATTCTGGTTGAT
TCAGTTCCTACAGCAAAACTGTCTCTTGGCTCAGTTGCAACTGTTAACAACTTGATTGCATGCACTGTGGAGAGGATTAAGGCTTCCTTATCATGCGAAT
CTGCATGA
>PtrHox16
ATGGAAATGTCCTGCAAGGATGGTAAGCAGCCTATCATGGACAATGGCAAGTATGTCCGGTACACGCCTGAGCAGGTCGAAGCCCTGGAAAGGCTCTATC
ATGATTGTCCCAAACCCAGCTCCATTCGCCGCCAGCAGCTCATTAGGGAGTGTCCAATTCTCTCCAATATTGAGCCCAAACAAATCAAAGTTTGGTTCCA
AAATAGAAGGTATAATAATAAATTACTGGTTTCACAGCCAAGAAAACAGATTTTCGATTTTTTTATAACGTTTTGTATTTGTTTGACATGTTAAATTGAC
TTACTTTGCTTGTATAGAAGAACAAAAATGGAAAGGTTTTTCTCCTTTAACTTTTGTACTACGGCTTGATGCTCCTTAATGGACAATGTGATTTTTGAAA
TTCTGGATTTGCTATCTTTCCATGATTTGAATTCTTTTGTAATGCTTGTTATATTCTTCAGATGTCGAGAGAAACAGAGGAAAGAAGCGTCTCGCCTCCA
GGCGGTGAATAGGAAGCTGAGTGCAATGAACAAGCTTCTGATGGAAGAGAATGATAGGTTGCAGAAGCAGGTGTCGCAGCTGGTGTATGAGAATGGCTAC
TTTCGCCAACATACCCATAACGTGAGAATTCTGCCTCTTTTTTCTTGCTATATCATCCGCTGCACATCATAACATGCTTGGTTACTGGGAACTTGAAAGG
GACAGTAAATTGAAATTTTGGAATTGCTGATGAGATGTGGAAATTTTTTTTTCTATTCGCTATAACTTGTTAGCAATAAAGGGGTGCGCAATGTAAACGC
TTTTCTTTTTGTTAGAAAAAGAATTTTTATTGTTTATTTACTATTGAATTATGTGGAAATTGAGATTGAGATGGTTTGTTTTCTTTCAGACACCGCTTGC
AACCAAAGATACAAGCTGTGAATCAGTGGTGACAAGCGGTCAACACCACCTGACACCTCAGCATCCGCCAAGGGATGCTAGTCCTGCAGGGTTAGTGGGG
TTCTGGTTGTTAGGTCCTTTTCTGTTATGGTGCTTTGTGACCACTTGGTTGTGTGTATGTGCGAGCTAGTGTGGAATTTCGAATTCATGCTTTGTATTTT
TTTCTAGGCTTTTGTCCATTGCAGAAGAGACTTTAACAGAGTTTCTTTCGAAGGCTACTGGAACTGCTGTAGAGTGGGTCCAAATGCCTGGAATGAAGGT
ATCTCTCAGTGCTCTTTTTTTTTTTTTTTCAACTTTCATAAATTAGGAACTGTTTTATCTTATAAAAAAAATTGCAAAATTTAATCAGCTAAATTATTTT
ATTTTATTTCTTTAATGGTTTTGCATTTAAAGAAGTATATAAATATGCAAAGACGGAACTAAGTTGATCTCCTCATTACAAGCGTCTATAATGTCAGGCT
ACTGAATGCTAGAACTTTCCATTGACTCTTTTCTAAACGATGGTTTGATTTGAATTTCTTGATCTGAAAATACATGCTTTGTTCTTTGTCCTTTTTTAGC
ATTATGCGTGAATTCCACCAATTGATTTTCACCAAGTTGGGTTTTTCTAATCTGTTTCTTCATCACAATTTTGTTTTTTCAAATGTGTAGCCTGGTCCGG
ATTCCAGTGGAATCGTTGCTATTTCTCATGGTTGTGCTGGTGTGGGAGCACGAGCTTGTGGCCTAGTGGGTCTTGAACCTACAAGGGTAAGTGCACTTGG
TTTGCCATACCATTTTCTACTGAGTTGCCAAGGTTATGTAATAGATTGTGTTCCTTCCAGGTTGCTGAAATCCTCAAGGATCGGCCATCATGGTTTCGTG
ATTGCCGAGCTGTGGATGTGCTTAATGTGCTGCCCACCGCAAATGGTGGAACCATTGAGCTGCTTTATATGCAGGTAAAGGACTAATCATCATGCATTTG
TTGTTTCTGTTAAAACCCTATAGCTGCAATTATTTAATTACTTCTATTTTTTATTGAGGATATAGCTCTATGCGCCAACTACGTTGGCACCTGGTCGTGA
CTTCTGGTTGTTGCGTTATACTTCTGTTTTAGAAGATGGAAGCCTTGTGGTATGCTCCCAAACTCTTAAAATTTGTTATTCTTAGAAAATTTTGAAGAAT
TATTTACTTTCTACTCATGCAATATTCAGGTTTGTGAGAGATCTCTGAAAAATACTCAAAATGGCCCGAGCATGCCACCAGTGCAGCATTTTGTGAGAGC
AGAAATGCTCCCAAGTGGGTATCTGGTACGGCCTTGTGAAGGTGGTGGTTCAATCATACACATAGTTGACCACATGGATTTGGAGGTAGGATGTGCCGAA
CACAATTTTTTTTTTAATTTTTTTTTTATAAACTATGTGTTGTTGAATTTCTATTTGACCCAAGATCATAACTCGATTACTGATTTCTTCAACTAGCCTT
GGAGTGTGCCTGAAGTACTACGGCCGCTGTATGAATCCTCAACTGTACTTGCTCAAAAGACAACAATGGTGGTAAGCAATTTTTCGACTTTTTATGTCAT
GAACATTTAATGGATGTACAGAAACACTGATATAGTTTGGGTGATGCAAGTGTAACTTCTGAACCAGACGGGGACTAATATTTCAATAATGTATATCCTT
TCCATTCAGGCTCTACGCCAGCTGCGGCAGATAGCTCAGGAAGCTTCTCAGTCCAATGTGACCAACTGGGGCAGACGACCTGCAGCTCTACGAGCACTGA
GCCAGAGGTTGAGCAGGTATTGATATCTTCTGTTGTTTGATAGTATCTGATTCAATCCATTAATGATCTGCCAGTTAGAATCTAATGTAATTTTGGCAGG
GGTTTTAATGAGGCTCTCAATGGATTTAGTGATGAGGGATGGTCAATGATCGGAAATGATGGCATGGATGATGTTACTATCCTCGTGAACTCATCTCCTG
ACAAGTTGATGGGTTCAAATCTTTCCTTCACTAATGGGTTTCCAGCTGTCAGCAGTGCTGTCCTGTGTGCTAAAGCATCGATGCTTTTACAGGTAGGGAT
ATGTTTTGTCTTAGGCTTGTGGAAAAAAGTTGAAATACAAATATATGCTATAAGACTTGGTAAATTGTGCACTATGTGTCTTATATGTAACTTCATCAGT
TAGGTTCTTGCAATAGGGAATTGTATTGTTCTTTATTTATGGATTTTTTTTTACAATACCAAGAGATAGATACATAGTATATCTCATAAAATTGAATACA
AAGAAAGGCTGACAATTTGTTTCTAATGAAGTCATAATTTGAATCTTATTTTCCTTTTTGTTTATTCCTGTGCCTTGTCATTGATTTGTTGTTTGTCATC
TTTTCCTCATGCTGTGCACTTTACTTTTTCAGAATGTCCCTCCTGCAATCCTTCTCAGATTCTTGCGAGAGCACAGGTCAGAATGGGCAGATAACAATAT
TGATGCCTATGCAGCTGCAGCAGTTAAAGTTGGTCCTTTTAGCCTACAAGGTTCTCGAGTTGGAAGTTTCGGGGGTCAAGTTATACTTCCGCTGGCTCAC
ACTATTGAACATGAAGAGGTGTGCCATTTGATCATGCTTTTACAGCTTGGATAATGCCTTGTATCATAAATTCAACATGGGTGTTATATTTATTATTTTC
ACCTTTGTCTTGCATCTGATAAGCTCTGTGTTCATTAGTTCCTGGAGGTCATAAAACTGGAAGGTGTTGGCCATTCTCCTGAAGATCCAATAATGCCCAG
AGATGTGTTTCTTTTACAAGTAAGACCTTTCTTTTCTATGCTTTCTGTGTTTCTCTCTTAGGCAAGACAAGCTCGTTTTTCCTGTCCCAAGTCAGCAGAT
CAATCTTCAAACAAAGCTATGGAGTGAGGGAAATCAGTGAGAGTTCTCATGAACTTTTGAAATGGACCCACCATGTAGTTCTATTTTGGAATGAACTACA
GAATTTGAAAGACAGAAATAGTTGTGTAGATCTCCGCCATTGGCCATTTTTGTTCAGATAGGAATTAGTGGAAATCAGCTTTTCCTTCTTTTGAAAGATC
ACATTTTGGTTCCATAGCAAGAACAAGTTTCTAGAGTAGAAGTTTAAAATGAAAAGAAAATTTGCTTCATGTTTCCAATTCTCTTCCAAAATATATTTTT
GAGGTCCTGAATTGCCAATCACCTGGGTAACCTGGAAAGTATGGGGATTCTAGTTACCCCTGGTTTGGTTTATGCATTATGAGTATCCTTAATTAGACTT
GGGCTGAGATTGCACCACTTGATTCATTTCAATCTTTTATCTCTTGATGACATACATTATTCTTCTGGTTCTCTTCTTATTTGCTCCACTTGTTCATCTC
TGACAGCTCTGCTGTGGAATGGACGAGAATGCTGTTGGAACATGTGCTGAACTTATATTTGCTCCCATTGATGCTACTTTTGCTGATGATGCACCGCTTT
TACCTTCTGGTTTTCGCATCATTCCCCTTGATTCTGGGAAGGTTAGCTTACTTGATTCTGAAGTAGTTTATTTCTCCATGCCTATTTATTAGGCTGTTAA
TTAATGCATTGAAAAATGATGCAGGAAGCCTCCAGTCCAAATCGTACCTTAGATCTTGCGGCTGCTCTTGAAGTCGGACCAGCTGGAAACAGAGCATCCA
GTGATCATTCTGCTAATTCTGGTTGCACAAGATCTGTAATGACAATCGCATTTGAATTTGCGTTTGAGAGCCACATGCAAGAACATGTAGCATCAATGAC
TCGGCAATATATCCGCAGCATTATATCTTCAGTTCAGAGGGTGGCATTAGCACTATCTCCTCATCTTGGTTCACAGGCTGGTCTTCGGTCACCACTGGGT
ACTCCTGAAGCACAGACACTTGCTCGTTGGATCTGCCAGAGCTACAGGTGTGTCGGTTGTTCCCTCTCATCAATGTTATCTTGATCAGAATGGGTCATTT
TGTGACCTGGGTGATAATCCAGGGCATTCAGCTTAACAAGTCAATTTAATTATCTGAGAGATGTTGCCTGATGACCAAGTGATTCCAGTCTATGTCTTCT
CCCACGAGAAATAGATTTCTTTGTTGTTATTGAATTCTCTTTACTTTTGTTACATAATTTTAAAATGATAATGAATTTGAATATGTTGATAAAACTTTTT
CTGGATTCTAATAGGATCTTCTCATTTGTATACACAGGAGAAAATATATCTGGACTGAAAAAGAATTGATTTTTTGTTTTGGTCAAAGGACAAATTCTTT
CAAGTTTCATGTTGCTTTTAAAAGCTTTTCTATAATCTATGAAGTGACTACATTTTCCAAAGAAAAAACATTTCGAACTTGGACAGTAGAGATATTTAAT
TGACTGAACACTTGTTACTTTATTTAATACTTGGTCACAACTTTGCAGGAGCTATTTGGGTGTGGAGCTACTCAAATCCAATGGCGAAGGAAGTGAATCT
ATTCTGAAAACCTTGTGGCATCATTCAGATGCTATTATGTGCTGCTCACTGAAGGTGTGCATGACAACAATATATCCTGCTTTCCATTTGCCGTTAATGA
TAGAATACTTGGACAAGGATTTAGGAATTATGGGGACCTACACAAACATGGTATTAAATTGAACAAAGGCATATCTGCCCATGAATGTTCCCTGTTACCT
TGCAAAGGAGACACTTTTATAATATGGCATATGTTCTATCTTCTACTATACAGTTACTTGCATGCATAACTTGAAGTTTTTGGAGTCTGTTATAAATGAT
TTTTTCTGGACATATCTTGTCGTATTTGTAATGTGCTGGAAAACGTGTTGAACCAACAAAATTATTATCATTCTCATGTTCCTAGAATGATTTTTTCATG
CATATAATGCAAGTTGAATAATATTGTCTGCTTTTTTGTTTAACATGCATTGCTATTTTGTATTCAGGTCTGAATTCAAATGCCATTATTATGCTGAAGT
ACTACCTCAGCTCTGTTGCTAACCTTTTGTATTCAAAGCAATTTGGTCTTGAACTTGGGTGAATTTTGCAGGCGTTGCCCATCTTTACTTTTGCAAACCA
AGCTGGACTTGACATGCTTGAGACAACCTTAGTTGCACTGCAAGACATAACTTTGGAAAAGATATTTGATGATCATGGAAGAAAAACTCTCTGCTCAGAA
TTCTCACAGATTATGCAACAGGTTTTCCCTTCTCTCTTAAATCTTAGTGAAGGAAAAATGGATCCAGGTTAAATTGAGATTTATATTCACCAAATGCCAC
CACAAAAGGACAAAATAATTACTATGCTTAAGAACAAGCCTTAGTTTTCATTTCTTCCAGTTTATTACTTTTGGTTTCTCATTTATCGCAAGTAGTTATT
GCCCATCTAATTGCTTTTGGTCTTACACTAGTGTTTGGTTAAGGGCCACTTTGCTTTGAAAGCAAAATACATAGCATTTTGAAAGGAAATTGCTTTGTGT
TTAGATCAAAGCAGGTGCCTTGGCTTAACAATAAGCAAATGCCTTGGCTTAACAATAAGCAAAACTGTTTATTTTGGGGCCTATTTTATTAAGTAAAAAT
ATAAATTTTTAAAAGCTCAGGAGCCAATTACCCAACACTGCTTCTACAAATGCTACTTTCTCAACAAATTGTGTACTGCAACACACCACAACATAACAGT
CAAAGCAATCACAACATTGCAAGACCAAATTGGCGCGTTTTTGTATATGTTTGGTAGCAATCATTTACATTAATCTATCATTTAAAACTTTCATTTCCCT
AAGATGCCTGTGTTTGTTTGTTTTTTTTTTTTTAAATTTTCTATAATTCTAGATTTGTTGATTTGCTCGAATAACCTCGAATTATTTTGAAAGAAGATGA
AGGGAGGAGATTGAATTTCCATCTGTCATGTTAAATTACAAATTTGCCCTTGTTTTTTTCTTTAGGTTTCACATTTTTTTCTTAATGTTTGGCCCGACTC
AATTTGCACTGGCCAACTGGGGTTGACCTCTCTATATACATGTTTTGTATTTTTTTTTAATTGAAAATCAAACTCAACAATACACGCAAAACCTTTTCTT
TCCCATAATTGCGCACTTCATATTTATATTTGGAAGTTTATTACCAAGCTGATAGCAAATCTCTATTCAAATCGTACGTGTAATAGTCTGAAAAATAATG
TAGTATTGAAGCATGATATGCTAAAGAATAACATCTTTTGCTTTGGGCAGTTTTCCCCCATAAGATATTGTAGTGGGGAGCCTGGCCTGGCTTTGGTAGA
TTCAATATCATCATCATATGTATATTTTTCTCTTGCTAGGGTTTTACTTGTCTTCAAGGTGGTATCTGTTTGTCAAGCATGGGCAGACCAGTTTCATATG
AAAGAGCTGTGGCCTGGAAAGTGTTGAATGAAGAAGAAAATGCGCATTGCATCTGCTTTATGTTTATAAACTGGTCTTTTGTCTGA
>PtrHox17
ATGGGCGTCGACATGTCTAATCCACCCAATTCTCATATCAAGGACTTCTTTGCCTCTCCTGCTCTTTCTCTTAGTCTTGTAAGCTCTCTTTAACCACCAC
TCCTCGTTTTATAATCTTTCTCTTAATTTCTTCTCGTGTTAATTGGAGACACGCACATCTTTTTGTTTCTTTTTACATAGCTTGGTTTTCCTTTTCTTTT
TTCTGAGGTTTTCCGGCTACCGTCTTCAAATCCCACCAATATTTTTACCCCATCGATTTTTTTGTGCATATATTTTATTTTCTTTTATGAAGGGGGAGTA
TTTTCTATTTTGATCGCTCGATGTGGATATATATTAATCTCATGAATCACACGTACATAAAAATGCATGCATGATGTGCATCTAGCTAAGGTCTAAACCC
TTGTGACGCACTCTAATGTTTTTATTTATTGTTGAAGGCTGGAATATTCCGCGGCGCAAATGTGAGTCATTCTGCAGCAGCGGGTAGCGTGGAGGTGGAG
GAGGGGGATGAAGGGAGTGGAGGAGGAAGAAGAGAAGAAACCGTGGAAATTAGTAGTGAGACCTCAGGGCCCATGAGATCAAGATCAGATGATGATCTTG
AAGGTGAAGGAGAGCATGATGAGGATGATGGTGATGGTGATGGTGATGATGCTGACAAAAACAAGAAGAAAAAAAGAAAGAAATACCACAGGCATACCGC
TGAGCAAATCAGAGAAATGGAAGCGTATGTATTTTTCATCTCTCTCATTTACTCCTAGCCTAGACTAGATTAATTTATTTTTGTTTATTAATACATATAT
GTATCTATATCAATATCCTCATATTGTGAATTTATTTATTTACAACTCCTTTTATACCGTACTATATATATATATATATATATATATTAAGAATACTCTA
TATGTAGGTTCAATCTTTTGTTAGCTTGGTAGGTAGATACGGGGCTAAAGATATATGTGCATGGTTTGCCAATTAAGGCAACGACTCCTTTACTAATTAA
AATAACTTGAATTGCATATCCAACAAATTAAAATTATTAGGTGTATAACTAGTTGTATTTTTCTCTTTCATTTATGAGAAATGCTAGTTGTATATCCAAT
AAATACGAGTTCGCTTTTAAAATCATTTATGGATCTTATCTTATATGATGAGAAAATTAAAGAGCCGAATAATTTCTCTATTCAACACATCTATCAAGAA
AAATGTCAGCACGCAGACTCTTTTTGAGTTCATGAATCATTTAATTTTACGTCCGTGAAAAAAAAAGACTGTAAAGCTAAAAGATTACTCAGAAATTCGG
TGGGAAAGTTTATTTTCCTTGTTTTACATGTTCAACGATGCTTGTCATCGTCAAAAAAAAACAAAAATACACAAAAAGAATTCCTTAATGTTCAGTTCTT
AACAATTGTGAATGTATCTAAGAGTACGTGATAATTATGTCAATGTATAATTAATGTTCAGGCTATTTAAAGAGTCTCCTCATCCAGATGAGAAGCAGAG
GCAGCAATTAAGCAAGCAACTAGGCCTTGCTCCTAGGCAAGTCAAGTTTTGGTTCCAAAATCGTCGTACTCAAATCAAGGTACGTGTGTAGGTACTACGT
AGAAGTGAGATCGAAAGTCACTTAATGCGGTTAGTTGGTTATCTTGTTGATCTAATAACCATGGCAGTGGTTATGTACAGGCCATACAAGAGCGCCATGA
AAATTCTCTGCTGAAAACTGAAATGGATAAACTCCGAGAAGAAAACAAGACCATGAGGGAGACCATCAACAAAGCTTGCTGTCCAAATTGTGGCACCGCT
ACCACCAGTAGAGGCACTGCCTTAACAACCGAGGAACAGCAATTACGTATCGAAAATGCAAAACTCAAAGCCGAGGTAATTAGCTAGGAAAATCTTATGT
AATATATGCAGCACGTAAAAATTAATTATTATAGAAAATTAAACAGCGATCGTCAATTAATATTTATTAATTATTAATATCATACTTCGCTAGAAGAAAT
TAATTTGATGCATAATCATTCATGCAGGTAGAAAAACTTCGAGTGGTTATAGGAAAATATAGTCCAGGGGCAACAGCCTCATGTTCAGCTGAAAATGATC
AAGAGAATAGAAGTTCACTGGATTTTTACACTGGAATTTTCGGACTTGACAAGACAAGAATCACGGAGATCGCTAATCAAGCAATGGAAGAGCTCAAGAA
AATGGCTACTGCGGGCGAGCCACTTTGGATTCGAAGTGTTGAGACAGGTCGTGAAATTCTTAATTACGATGAGTACACGAAAGAGTTTGGTTCTGAAAAT
TCAAGCAATAATGGAAGGCCGAAGAGATCCATTGAGGCTTCAAGAGAGACCAGGGTTGTGTTTGTGGATCTCCCAAGGCTAGTTCAAAGTTTTATGGATG
TGGTGAGATATTATAATTACATATATTAGCAATATTCCACACACACACACACACACACACACACATAGTTAATGTTGATAATTAATTATAGATTAATTGG
ACTCCTTTCACTAATGTAATCATTTTTTTCCCCTTTAATCAGAATCGGTGGAAGGAAATGTTTCCATGCTTGATTTCAAAGGCGGCCACTGTTGATGTTA
TCTGCAATGGTGAAGGTGCAAATAGAAATGGGGCAGTGCAATTGGTGAGTGACAGCTCCAATTACCAAGATCTCGTATTAAACTAGCTAATACTTATACT
TGAATAAAACTACAGTTTTCTGCATGGGAAATCAGCATCAATTTCAGTGAATACAAAATCCATATATAGTAAAAAAAGTTATAATTTAAAAAAAAAAATG
AAAAGCAAGGTTGAAAGATGGAGGTGGCCATTTCCCTTCAATTTGGAGCGGGGGAGGAACTTTCCTTGTATATTTATATATATAGCCCAGCTGTCAGAAA
ATGAGGCATCTTATTTTACGTGGGACCTTGTGTTTAATGGAGATCTACTCTTCCTCGTATGGTTCAGCTGAAGGTCAAAATCTTTGACTTCACTCTTACT
TACAGTTAGAGGTGATGACTTGATAATCGAGAAAATTTCCTAGGTGAAACCAAGACTCGAACACCCAGAAAAAATTAATGCCTAAGACACCTGTTTATTT
ATTAATTTTGATGAATGAAAAAATCCAAGCATAAAAAACAACTAATTAAGCAGGTTGCTCAGGCCTGTTGTAACATTTAATTACTGAGGATATTACCTTA
TGAGGAAGCTACGTGGAATATTTTTTTGGTTATATTCAATTCTATTGTGTTAGCTTCTGTGAAATTATAGAATTAGATTTCGTTAACCAGATATAAAACT
GTGCCATGCAGATGTTTGCTGAGGTCCAGATGCTTACACCCATGGTGCCTACCAGAGAAGTTTATTTTGTCAGATATTGCAAGCAGCTTAACGCAGAACA
ATGGGCCATTGTTGATGTTTCTATTGACAAAGTTGAAGACAATATTGATGCTTCACTCGTTAAATGCAGAAAACGCCCCTCTGGTTGCATCATTGAGGAT
AAATCAAATGGCCATTGTAAGGTACATGCTTTGTATAGACCAAGAATTAAAATTTAATAGAGACAAGCATACATAACAATGCTGTATCGTCTTCTTTTCT
TTTTTAACAATTTAACATACAAGTTTGTAACAATCTTGTCAGGTGATCTGGGTAGAACACCTGGAATGCCAGAAAAGCGCAGTTCATACCATGTTCCGGA
CAGTCGTTCATAGTGGCCTAGCCTTTGGAGCAAGGCATTGGATTGCAACATTGCAACTCCAATGTGAACGGCTTGTTTTCTTCATGGCAACCAACGTTCC
CACTAAGGATTCAACTGGTAAGCCAAACTATGTTTCGATATTTTCCAGTGGAATTGTTCGCTATCTTTATAAATAACAATGTTTATGAAAAAACAAACGC
AAAAATCTAGGTGTTGCTACACTAGCTGGAAGGAAAAGCATTCTGAAACTGGCACAAAGAATGACATGGAGCTTTTGTCGAGCAATCGGAGCATCAAGCT
ATCACACATGGAGCAAGGTATCAAGCAAAACAGGAGAAGATATAAGGATTTCGTCTAGGAAAAACTTAAATGAACCTGGTGAACCTGTTGGATTGATCTT
GTGTGCAGTTTCTTCTGTATGGTTGCCTGTCCCTCCGCATATTCTGTTTGATTTCTTAAGAGACGAAGCTCGTAGAAATGAGGTACAGCAAAAAATGACA
TTACTCAGTTAAGATCCTATTAAGATGGGATATTGCTGCTTTGAATTGCGAATTAACAACAAACGAGTACAAGTTTTATCAGGCAACTTGTCTGACATTT
TTTTTTTTTTTTTGCATAAAATGTAGTGGGATATCATGTCAAATGGAGGACCTGTACAAGCCACTGCAAACTTAGCCAAAGGACAAGATAGAGGCAATGC
AGTAACTATTCTAGTAAGTTGTCTCCATCTCAAATAACAGGAGACCTTACCATTAATCTCATGTGCATTTCTCTATTCATGGTTCTAACAGGCCCTTTTC
AATTGCAGAAGATGAAATCTAAAGAAAACAATATGTGGGTACTCCAAGATAGCTGCACGAATGCTTATGAATCCATGGTAATTTATGCTCCAGTGGACAC
TAATGGAATGCAATCTGTGATTAATGGATGTGATTCAAGCAACCTAGCAATATTACCTTCAGGATTCTCAATTCTTCCTGATGGACACGAATCAAGACCA
TTAGTGATCACTTCTAGGCAAGAGGAGAAGAGCACCGAAGGGGGATCGTTGCTAACAATAGCATTCCAAATCCTAACGAATACCTCTCCCACAGCCAAAC
TAACCATGGAATCTGTGGAATCTGTTAACGCACTTATATCATGCACATTGAAAAACATCAAGACAAGCTTGCAATGTGAAGATAGTTGA
>PtrHox18
ATGATGATGGCTGAGAAGGAAGATCTGGGTTTGAGTTTAAGTCTCAGTGTTCCTCAAAATCAGCATTCTCTGCAGTTTAATCTCATGCCTTCACTGGTTC
CATCTACTGCTGCTTCTTCTCTTTCTGGGTTCAATCCTCAAAAACCCTCATGGAATGCGACCTTCCCTCCTTCAGGTATGTACTTTTGTTATTTTAAAAA
CATTTTCCATTTCTTCCTTTTTTGGTAAATTCAAGATCTGCATGGCCTCCTGTTTCAGATCCAGCCCTGTTTCTTCCCTTTCCAACTATTTTCTATTTCC
TTTTCCCTCACTTTCCCAAGAAACAAACACATTACAAAGCCTTTTTATTTTTTAAAATTATTCTTCTTTCTTTCTCTTTTCAAATAAAATAAAATAAGTG
TTCCTTTTCTATTTTGCTTTTTCCCCCATGTTGTATTGGCTTTTATCAATCGCTTTTACTCTACTTTTCTTCTATTCGATAACACAAACACCCCCCTCTT
CTTTTCTCAAGATCCTAACCCACAAATTTTCCGACTTTCGATCTCCGACTAATTCGAACCCCATTTGACACTCTAATTCATCTCACATGCAGATCAAAAC
TCTGATCCATACCGCGCCGAGACCAGATCGTTCCTTCGAGGAATCGACGTGAACAGGTTACCATCTACAGCTGATTGTGAAGAGGAGGCAGGTGTATCGT
CTCCAAATAGCACGATATCGAGTATAAGTGGAAAGAGAAGCGAAAGAGAAGGGATTAACGGAGAGGAGCATGAGATGGAGAGAGATTATTCTCGTGGAAT
CAGTGATGAAGAGGATGGTGATACCTCGAGAAAGAAGCTCAGGCTCTCTAAAGATCAGGCAGCTATTCTTGAAGAAAGTTTTAAAGAACACAACACTCTC
AACCCAGTAAGTATTCTATTTTTTAAGCTAAAAACCCAAACTTTCTTCCTTGGTTGTTGAGTAAATTGAGGAGAAGTGGACAAAAATGATCTTTGACTGG
TGGATTTTTTTATCTGACTCTTAAGAGTCAGAAGCAAGGAAATACTGGTGGCCTTCCCGTGTTTTCTGAGCAACCAAACAATGCAACAGAGAAGTTATTT
TTTTTATTGGGGTTAGATTCGGAGGGTATTTTGGTAATTGGAGCTGACAATCTGTTGTTTTGCTACGTGCAGAAGCAGAAGATGGCCTTGGCTAAACAGC
TAGGACTCCGACCTAGACAAGTGGAGGTGTGGTTTCAGAACCGAAGGGCAAGGTGAGAGATAATCCCTTATGGCATCAAGGGCATTCCTGGCATTTCACA
TATATTCCCCCCCACGACCTTTTTTAGCCTTCTCGAGCTGTTGTATTTACGCAAGAATGTTTAATTCTGCAGGACAAAGCTGAAGCAAACTGAGGTTGAC
TGTGAGTTCTTGAAGAGGTGCTGTGAGAACCTAACGGCGGAGAACAGGAGGTTGCAAAAGGAAGTTCAGGAGCTCAGAGCACTGAAACTTTCCCCGCAGT
TCTACATGCAAATGACCCCACCAACCACCCTCACCATGTGCCCATCATGTGAGCGTGTAGCGGTCCCACCGTCCGCATCATCCACCGTTGATGCTAGGTC
CCATCCCCATATGGGCCCCACTCCTCCTCATCACAGGCCCATCCCCATCAACCCATGGGCCCCAGCCGCACCAATCACACGTGGACCGACTCCGTTTGAT
GTACTACGTCCTAGATCGTAA
>PtrHox19
ATGTTTGG
TGATTGCCAAGTTATGTCAAACATGGGAGGGAATGTAGTCTCGTCTGATAACCTCTACTCATCGCCGATCGGAAACCCTAACTTCAGCTTCATGTCAAGC
ATGCCCTTCCACACTTTCTCACCCATCATCCCTGTAATCTCTAGAGTACTCTTTGATCTCCTTGTTTCTTTTATTTTTTTGTTTTCTCTCTAAAATCCCA
AGGATAATAATAAGAAAATTTCGTACAATGTGGTTTCTTTGGTTCAGAAAGAAGAAAATGGGTTAGTCATGCGAGGGAAGGAGGAAATGGAAAGTGGTTC
TGGCAGTGAACAACTTGAAGACAGGTCAGGGAACGAGCAAGAAAGCAGCGAGCAACCTCCAAAGAAGAAACGTTACCATAGGCACACTGCAGCTCAGATC
CAAGAAATGGAAGCGTATGTCACTAATTTATTTTTGCACATCTCTTTAAATTTTCTTAAAAAATTATGAATATATGCCTCTTACACATCAAAATTGCCAC
GCAGAACCCTCTTTACTTTTTCTCTGTCAACAAAATCATTTCGTCAAAACCTAAAAGAGCATGCTCTCTTGATTTTCTATCTTCATGCAAAATCTTCTTA
TTTGGACATATGCAGTGATCAGCACATGTTATTCTGTTTTAAACAATCACATTATACATAAAATATTACTTCTAATGGAAGCAAACTAATTAATCACTCT
ATGATCTCTAACCTTTTTTAGCTATCTTATTCAAAATTAGTTGCCCGTTTTTACCACATGGTTTTGCAGCATGTTTAAAGAATGTCCACACCCAGATGAC
AAACAAAGAATGAGACTTAGCCAAGAACTTGGTCTAAAACCACGCCAAGTTAAGTTTTGGTTCCAAAACCGCCGTACCCAAATGAAGGTAAAACATATTA
CCTCTCTTTTTTTTTCCTCTTCATCTCTCTCTCTTAGATCTTTCACTTTCATGGTAACCCTAAAATGTCCCAACTCTTAATGAAGCCGTTGGGCTTTTCT
TTTTCTTTTTTTACACATGGTGAACGCGATTCCCAACAGGGCGCGTCGTCCATTGATAACGTTTTACCGAGCCATCATCATGAGCATTGTAGCAAAAGGA
TCGCATTTATAACTTTGGGTGACTGCCTCATCGCTTGCAGTCTCACATACATAAATATTATCTACTAGATATACAGTCTGTCACCATTAATATCCCTCTG
GGACATGTATTAAACCCTTACCTGCACATCTGCTTCCCAAAGAGTGCACAGCTTTCAATGCGATATGGGTGGCATTTAGGGTTACATTGACAAAGTAAGT
CCACTAGCTAGGTTTCCATGAGTGTAAGTACTGTTAATGTTTGTGTACATTTTTTGTTACCTACATCGAATTTAATAGGCACAGCAAGACCGGTCGGATA
ATCTTATACTCAGGGCAGAAAATGAGAGCTTGAAGAATGATAATTACAGGCTACAAGCGGAGTTACGCAATCTTATTTGTCCCAATTGTGGGGGCCAAGC
CATGCTTGGAGCAATTCCTTTTGAGGAACTTCGACTTGAAAATGCAAGACTTAGAGATGAGGTATATATATATTTTCAATTGTTGCACCAAAAATAACTG
TAGCAAGTAAATGAAGCAGTCAATTAGATGTGCACTTTCATCTCAAATACACTGATCGATGAATCTTATTTATATTAAAATGTTGTGCAGTTGGAGCGTG
TTTGCTGTATTACTTCACGGTATGGCGGCCGGCAAATCCACTCAATGGTACCGGTTCCTTCATTCGTTCCCCCTTCCTTGGATTTGGATATGAACATGTA
TTCAAGGCCGTTTCCAGAGTATTTGGGCACTTGCACCGATATGATGCCGGTGCCTGTGCCTGTGCTGGAAGAACCATCTTCATTTCCTGAGGCTGGTGTG
GTATTAATGGAGGAGGGAAAAGGTCTTGCGATGGAACTTGCATTGTCGTCCATGGATGAACTTGTGAAGATGTGTCATGCAAATGAGCCTCTTTGGATCA
GAAACATTGAAAATGGGAAGGAAGTGCTTAATCTTGAAGAGCACGGGAGAATGTTTCCATGGCCTTCCAATCTCAAGCAGAATTCAAGTGAGACGAGGAC
TGAAGCTACTCGTGATTGTGCTGTGGTTATAATGAATAGCATAACCTTGGTTGACGCTTTCCTGGATGCTGTAAGTCCCTCAAAATTTCAGAAGAATTTC
TTTGAACTCACAAAATTATTGAATCACTTTTCTTAATTTATGTGTAAGACATATTATATATTTAGAACATAATGTTTTTCAATCATTAACCATCTTACCA
TATCTTTTTTAGCTTTCATTTGGAAAGCTAATTTAAGCTGATTTTGATTTTGTATCAAATGTCAGAATAAATGGATGGAGCTGTTTCCCTCCATTGTTGC
TAGAGCAAAAACTGTTCAAGTTATAACACCAGGCATTTCCGGTGCAAGTGGTTCTCTTCACCTGGTACGCATGCATTTGATGCTACAATTTTTTAATAAC
TCCCACATTATCTAGTGTTTAAAATCGAACTCTATAAACTATACTCTGTGATATATATAACATAGTTTTTTTTTGTTTTCTAGATCGATTAATTTTTTTT
ATTTGTTATTCGAGCAGATGTATGCTGAATTGCAAGTTCTTTCCCCATTGGTGCCAACTCGGGAGACGTATTTTCTTCGCTTTTGCCATCAAAATGTAGA
GGAGGGCACTTGGGCCATTGTCGATTTCCCTCTTGATAGACTCCACGACAACATCCAGCCGTCCTTTCCCCTGTATAAGAGACATCCGTCCGGTTGTGTT
ATTCAAGACATGCCCAATGGGTACTCAAGGGTATACACTAGCCTCAATTCTATGTTTTCATGCTTTTATTTGTTTCTTGGAGGAGAGTCGGATGGAAAAC
TTTCATAAGTTTGAACCTCCATTAATTAAGTAAATTTCTTTCCTTCAACTCATGCCTTCATAATTGACTATATGCTGATTTTTGAGAGTTGTACATTTCG
ATCCTTACACAGGTGACATGGATAGAACATGCAGAGATAGAGGAGAAGCCTGTCCATCAGATATTTAGCCAGTATGTCTATAGTGGGATGGCATTCGGAG
CACATCGCTGGTTAACAGTCTTACAGAGACAATGCGAGAGGGTTGCTAGCCTCATGGCTAGAAATATCTCTGACCTAGGAGGTAAGAGGTTACAATTCCA
TTATTTTTTCCATTATAATTCCAATTAAATAAGTATACAATATCAACTAAAGTATCGAGCTCCACTAAACCTTGGATTAATTTTTTTAATCTTAGTTATT
TTTTCGACTGCAATATATGTTTGATACCCATACCAAAAAGAAAAAAAAATTATTTGATTCATCTATTATTATGTGATAACCATATTAGAAGAGCTGCTTG
ATCCTAAAATGCATGCATCCATTTTCTATATAGCTACAACTAGTTCTTGTACCAGCTTAACTGCCATCAATTTTAACGCTTCCAATCCTGGTATATATTC
ACAGTAATACCCTCTCCTGAAGCACGGAAGAATATGATGAGACTGGCTCAAAGAATGATCAGAATATTTAGCCTGAATATCAGCTCTTCTAGTGGCCAAT
CATGGACCGGTTTATCGGATTCATATGATGACACTGTTAGAATTACCACAAGGAAAATCACTGAGCCTGGGCAGCCTAATGGGGTTATTCTCTCTGCAGT
ATCCACAACTTGGCTGCCCTATCCTCACTACCAAGTCTTTGACCTCTTGAGGGATGAACATCGCAGATCTCAGGTTCTAGTGGACACTATAACAAGTCTT
TTATAATCGATTATGAACTCTAAGCAATTAAAATAATTTGTTTATATTATAAGGGTCCCTATGTTTTGTGTTGTCTAGCTGGAACTTCTTTCCAATGGGA
ATGCCTTGCATGAGGTTGCTCACATTGCCAATGGCTCTCATCCAGGAAACTGCATTTCTCTTCTGCGCATCAACGTAAGACTCTTTTTTCCTTCTCTGTG
ATTAATTTGTTACTATGTACTTTTACATCATTATTAATTTCTCTCCTTTTTTGTTTAACTTGCTATTTCTTATTACCAATTACATAAAAAGTAATTAGAT
ACTGTTGAACTAAATCTCTATACTTACTGCTCTGTAACAATTCATGCACAACATTGTTGGCATTCTCTATAATGAAAAATCCATGATATAAATGCACATA
AATATACATGTATAGGTTGCAAGCAACTCATCACAGCATGTAGAGCTCATGCTACAAGAGTGTTGCACTGATCAATCCGGCAGCCTTGTTGTCTACACCA
CCGTTGATGTTGAGTCAATTCAGCTGGCAATGAGTGGCGAGGATCCATCCTGCATTCCTCTACTTCCACTAGGTTTTGTCATAGTTCCAGTAGAATCCAG
CAGTGCTGTTAGTGAAGGCAACTCAATGCCATCTAATTCCGAGGATGGAAACGGTCATAACAACTCAGGCTGTCTACTCACTGTGGGGCTCCAAGTCCTT
GCAAGCACTATTCCATCTGCAAAGCTCAACCTCTCCAGCGTTACTGCAATAAACAACCATCTGTGCAACACAGTGAACCAAATCACCGCTGCTCTTAGCA
GCACCACCACAACCACCACCATCACCACCACTAGCAGCTGCCTTGACAACGGCAATGCTGTAGGCTCTTGCAATATCGAGCCTACAGCTGCATCGAAACA
GGTTTAG
>PtrHox20
ATGCATTCTTTATCAAGTGTTCAAAAGAACGTAAACAAGAGAAGGTTCAGCAATGAACAAATAAAGTTCCTGGAAACTATTTTTCGATCAGAATCAAGAC
CAGAGTTGGAGATAAAACAACAGCTGGCTAATGAAATTGGACTAGAGCCTCGCCAGGTTGCAATATGGTTCCAGAACAGAAGAGCTAGACTGAAGACTAA
GCAGATTGAGAAAGAGTATAGTTTACTGAAAGCAAATTATGAAGCTCTAGCTTCTAGATTTGAGTCCTTGAAAAGAGAAAACCAGTCATTGCTCATCCAT
GTACCTTTTTTTTGGTTGTTGGACTACAAGCAGTTTTTTAAGTGTAAAGGAAAACCAGTCATTGCTCATCCAGGTACCTTTTTTTTTTGTTGTTGGACTA
TAAGCAGTTTTTTAAGTGTAAAGGTACCCTTCTGACTGAACTAAACTGTCTGGGATGCATGCTGAATCTAACAAGAGCTTCAATTTTCAACAGTTGCAGA
AACTGAAAAACCAACGTGTAAAGCAACATGGGAATAGACACCAATCTGAAAGCAGCCATGATGGCAGATTTGAGGATAAGGGTACTGTCTCAGAATCAAA
AAGGAAACCCAGCTTTCAACTGGAAGGTAATGACCGTAAAGAAGACAAGACTTCAAGTGACAATAACAGTAGAAATATTGAGTGCACGAGGGAAAAAATA
GACATTTTGAACCAGACCGAAGATGCAGTCGACTCAATGACATCATCCGACTGGCAAAGTTTTCAGTCTAATTGCTTTCTTGACGAGTCGAGATGCAGTT
CACAGTGGTGGGAACTCTTGTCATGA
>PtrHox21
ATGTTCCAAGCAAATATGTTTGAGGGCCATCACATGTTTGATATGGCTTCCAAAAGCTCTGAAAATGACTCGAGCAAGCTCAAAGATGATGACTATGAGA
CCAAATCGGGCACCGAAACTATGGAAGCTCAGTCCGGTGATGACCAAGATCCCAGTGAACAACACCCCAAAAAGAAGCGTTATCATCGCCATACACAGCG
TCAAATCCAGGACATGGAAGCGTAAGCAGTCTTCGTCTTAACTTCGATCCACTGTGCATTGATGGATAGATAGACCGTGCTTCATTTATTTATTGTAGTT
TTAAATTTTTGGTGATTTATTTATGAGCTTTGTTTGCTTAGTTTCTTCAAGGAATGCCCTCATCCTGACGACAAACAACGGAAGGAGCTCAGCCGTGAGC
TAGGTTTAGAGCCATTGCAAGTCAAATTTTGGTTCCAAAACAAGCGCACTCAAATGAAGGTAACTCATCCCCTACATTTCAGGCACCCTCTACACTCTCT
CCAATCTCATAGATATTGTAATAAGGAAAGCATATAACTCTATTACCAAAAACAAAAGGAAAGCATATAACTTCCCATATTTATTATAATGTTACAAATA
TTTTATTTTTCCTTTCAAAAAAAGATTTTTCCCTTACACAGCACGAGAAATATTCCTAAGATACTTGAGTCGTAATACTTACGACATATGATAAAGATAA
ACACAAGAAGGAAAGATATTCATATTCATATGCGACATATAAGTATTGATAGTTAGCATAGAGATATATTTCTAATTACAAATAATTAAAGCTCATATGT
AAGAAAAAATATTTGATCAAATTAATAAACTCTATTTTTTTTGTTTGCAAAGTTTTTTTAGTTTAAGAATAAAGAGCGGCTTATATTGCTAATCTTTCTT
TCCATTGTGTAGGCTCAACATGAACGCAGTGAGAATTCAATTCTTAAGGCTGAGAATGAAAGACTTCGTGTGGAGAACAATAGATACAAGGAAGCCCTAC
GTAATGCTTCATGCCCTAACTGTGGGGGTCCAGCTGCTCTTGGTGAGATGTCTTTTGATGAGCAGCATTTGAGGATTGAGAATGTTCGTCTAAGAGAAGA
GGTTACAAAAACTACACCTTCTGTTACTCTTATCAATTCAAATTTTGTAATCCTTCAACTTGTTTTTAATAAAACTCCTGTGTGGTTACAGATTGACAGG
ATTTCTGGAATTGCTGCCAAGTATGTTGGCAAGCCTTTGTCTTCTCTTTCCAACCTTTCTCCTCATTTACCGTCCCGGTCTCTTGATCTCGGAGTTAGCA
ATTTTGGGGCACAGTCGGGTTTCGTAGGGGAGATGTTTGGAGCTACTGATCTTCTTAGATCAGTCACTGGACCTACTGAGGCAGACAAATCAATGATAGT
TGAAATCGCGGTTGCAGCAATGGAGGAACTAATGAGAATAGCTCAGGCTGGAGAACCCTTGTGGATTCAAGGAGAGAACAATACTGAGATGCTCAATGAA
GAGGAATATTTGAGAACTTTCACTAGGGGAATTGGACCAAAACCTTTAGGAATGAGATCTGAAGCTTCAAGGGAATCCGCAGTTGTTATCATGAATCATG
TTAATCTTGTTGAGATTCTTATGGACGCGGTAGGTTTTTCTACTTTTTAAGTTTGCCTAGATCTGTATCTATTTATGATATTTTCTGTTGATTCGTTGGG
ACTTGGCTACAGAATTAGGATGGATTATATCTCTATATATTCCTAAATCTCCATTCAATGATTTAACGATTTCTGAGACTTAGAAGTCGGAATTTTTTTT
AAGTTCCAAATAACTATAATGTTGATCAAAATTTTTGTTTCAGAATCAATGGTCAACTATTTTCTGTGGTATTGTATCAAGAGCAATGACCCTGGAAGTC
CTATCAACAGGAGTGGCAGGGAACTATAATGGAGCATTACAAGTGGTATAAACAAATTTTCAATTTCTTTAATCTATTATTATGGATCTAATGACTTTTT
TGTGAAGGAAATAGTACCAACACCAAGATGATCAGCATTTGCATTTAGTTCATTGACTTCTCAACACACCTATCATTGCTTTTCACAGATGACAGCTGAG
TTTCAAGTACCTTCCCCAATTGTTCCTACACGAGAAAATTACTTTGTGAGGTACTGCAAACAGCATACCGATGGGACTTGGGCAGTGGTAGATGTTTCCT
TGGACAGTTTACGCCCTAGTCTGCTGTCGAAATGTAGAAGAAGGCCATCAGGTTGCTTGATCCAAGAATTGCCAAATGGTTATTCAAAGGTAGTAACTCT
TACTTGAATATGATCACTCTCAAGGCCTCACTTTCATTACCAAATAGGGAGACCTTCAAAACGTTTTGTTAAAATCATCATATAACCCTGGTATCATGAT
TCTGCAGGTCGTCTGGGTTGAACACATTGAAGTGGATGATAGATCTGTTCAAAATATATACAGACCACTAGTCAACTCTGGTCTTGCTTTTGGAGCAAAA
CGTTGGGTGGGAACACTTGATCGACAATGCGAACGTCTTGCAAGCTCCATGGCCATTAACATTCCATCTGGAGATCTCTGTGGTAATGGATTTTGATTTT
TTTTTCTTTAGTTTCTTAGAGCTTAAAAAGTTTAGTCTTTTGGATTTCTTCCAGATGACATAATATCTTGATCAATCTTTGTTCTTCTGGATAGTGATAA
CAACCGCTGAAGGGAGGAAAAGTATGCTGAAGCTGGCCGAGAGAATGGTGATGAGTTTTTGCACTGGAGTTGGTGCTTCTACTGCACATGCATGGACGAC
ATTGTCCGCAACTGGTTCTGATGATGTGAGAGTAATGACCAGAAAGAGTATGGATGATCCAGGCAGGCCTCCTGGTATTGTGCTTAGTGCTGCCACTTCC
TTCTGGATTCCAGTTCAATCCAAGAGGATGTTTGATTTCCTTAGGGATGAGAATCATCGAAGTGAGGTACATGAAATCATGCAGCTTTCAAGCCTAATTT
CTTGAAAGAATTCAAGGTTTTAAGCTCTTCAAATATGTAAACCTTTTATCTTTGCATACAGTGGGATATCCTTTCGAACGGCGGCGAAGTTCAAGAAATG
GCTCATATAGCTAATGGACGTGATCCTGGAAATTGCGTCTCTTTACTCCGTGTCAATGTAAGTTTCCGAAACATGATTTTGTGTGCGTGCTAGCAAGCCT
TTCCTGTTCACGTATCTTATTTCAGAATCATATCATCGCTGAAATCAACCATATAAATTGCAGAGCGCAAATTCAAGCCAGAGCAACATGCTGATATTGC
AAGAGAGCTGCACTGATTCTACAGGCTCATATGTTATTTATGCACCAGTGGACATTTCGGCCATGAACATAGTCCTAAGCGGTGGAGACCCAGATTATGT
TGCCCTGCTTCCATCAGGTTTTGCTATACTCCCTGATGGACCAGGATATGGCTCTGCAGGAATTCTTGATGTTGGGTCCGGTGGCTCTCTACTGACTGTT
GCATTTCAGATATTAGTTGATTCAGTCCCAACAGCAAAACTTTCGCTCGGATCAGTAGCAACTGTAAACAGTCTAATTAAGTGCACAGTTGAAAGGATTA
AGGCTGCAGTAATGTGTGACAATGCCTGA
>PtrHox22
ATGGAGCTTTCAATGGGAAACAATGGTGGCGCTTCGGGCGATGAACATGAAGCAGCTTCTAACTCTAGAAATCAGGGAAATAAGGCTTACCATCGCCATT
CTAATCAACAGATTCATCAGCTTGAAAAGTACAAAACTAGCATCACTCTCTTTTCAAGGACTTTGTTTTATGTTCTTTAAGCAAAATATAAAAACAAGAT
TTTGATCTTTATATGTTGCATTTGTTGTTGTTTTTTATATGGTTTTTGTTTGGCTATTTTGATATGTTCTTCCGATTGATTCATAGTTTCACCATCCATT
GATTACTGTGAAGCTTCTGTTGATGTTCACGAGGAAATCTATAAATTTTGGTGTTTCACTCTTGGCTTGCTCTTTGTTGGTAAGGTCTTCATTATTGAGC
GGCTTTTGGATAAAGTCATTTCACTCGACATGAGAGGTCTATTTTATTTATCTGTGAATGGAAGAGGATTTTCCCATTTCCCCCCGTTTTCAGATTGCTG
ATGGTGTTTTTGATGGAGATTGTTTACTTCTTCTGTTGATGCATTCATTTTTGTCTTGATAAATCAATTTTCCTATGTGCTAGTTCGGTCCTTGATTGTG
TTGTTTGGATTGCTTGCTTCCTTAATTCATTCACTTGGCTTATTAATGTCACAACTTTTTTCATGGATTTTTAATATGCATCCTGTAAGAATATTTGATG
TTTCTTCAAAAAGGTCCGTCCTTCCACACCCCCCCCCCCCCCCACCTTCATTTTCTGCGTTTGAAGTTTGTGGTTTTGTTACTCTGATGAAGATTTTTCA
AGGAATGTCCACATCCGGATGAAAACCAGCGGCGCCAGTTGAGTAGGGAATTAGGGCTTGAGGCTAAACAGATCAAGTTCTGGTTTCAAAACAAAAGGAC
TCAGAAAAAGGTACTCGTGATTTCTTGGTCTAAAACCCTGTGTTCGAATACATTGTATCCCTTAATAATGTACTGATGCTTTTGCACCTTCTGATCCATT
TCGCAGGCGCAGAGTGAGCGAGCAGATAATTCAGTTCTTCGGTTAGAAAATGAGAGGATTCAATGTGAAAATCTGGCAATCATAGAGGCACTGAAGAATG
TGATCTGCCCAGCTTGTGGAGGTCCTCCCTTCGGAGAAGAAGAACGCCAACGTAGTTTGCAGAAACTAAAGCAGGAAAATGCTCGGTTGAAAGAAGAGGC
TAGTTTGGATTCTTTCAACGAAGTTCCCTTTCTAAATATCTCCTCGTTCTCTATTAGGCCTTTTCTTTTTAATGATCCATAAATGTTTCTGTTTCGAGAG
TCTTAATGATTTTTTATTTATTTATGATTATTATGATTGTTGTGCAGCATGAAAAGGTATCCACCCTTCTTACCAAGTACATAGGAAAATCGATTTCACA
AATTGATTCGTTGACACCTGGCGCTGGATCTTCACATGGCGTATTGACAACAAACCCTGGCATTGATCTGGAACGGAATCCAGGACTGGACAACAGTCAG
TTGGTCTATAAACGTAGAGGAATTCTAGATATGGAAAAGGCACTCATGGCTGAGACTGCTGCCAGTGCAGCAGATGAGTTGGTCAGGCTTTTGCGAGTTA
ATGAGCCTCTGTGGATCAAGTCCCCATCTGATGGAAGATACATTATTGATCGTGTCGGCTATGAGAAACTATACCCCAGGGACAGTCACTTCAAAAGTTC
TAATGCTCGTGTCGAATCATCCAAGGATTCAGCAATGGTGATCATGCCTGGAATGGACCTGGTTGACATGTTTTTGGATCCAGTTAGTGCGCTTTTACTT
TCCACACTGTAAGATCAGACCATATTCTGTTGCTAAAGAGGAAACAAGTTTAACTATTTGCTTTGATTTTACAGAATAAATGGATGGATCTTTTTCCGAC
AATTGTTACCAAGGCCAGGACAATTCTATTACTTGAAGCTGGAACTGTAGGAAACCGAAATGGTTCCTTGCAGATGGTATGTTGAGTAGCTAATAAATCT
CTATCATTCCTTAAATTTTGTCAGGTCTTGAGCTGAGTATTTATGAAGTGAAAGGGTTAAATGCAGATGTATGAACAAATGCACATACTGTCGCCCTTGG
TTCCACCTAGGGAGTTTTACTTCCTTCGTCTTTGTCAGCAACTTGAGCCTGGGGAGTGGGTGATAGCAGATATATCGTATGACTTCATGAGAGATGGCTC
CCCTTCCCGCGCTTGGCGGCTTCCTTCTGGATGCATGATCCAAGATAAGTCTAATGGATGTTCCAAGGTGAGTAGTTACTGCATCACTATACCCGAAATG
ATCAAATGATTGAGCAAGTGTCACTTCTGCGAATTACTTGTTCTAGATTAACCATACCATGCTTGTTCATAGCACAGATTAGGGCTGATTGTGGCCGAGC
TTTACAGTTATCAAATGTTACCGATTCTGACGAACAACGACCAAGTTCTGATGCACATTTGTCAATTAATCAATGAACTATAAAAGGAATGGAGCCTGGC
ATCTCTATCCTCTTGTTTACAGAATATTTTGACGTCTGCATTTAGTGTAATGTTCATATTAATTAATGAGCATGGCTATTATAAATGTTTCGTAGATGCA
ATATCTAAAACAAGCATATCTGCAGACCCCCATTTATTCGATACCAATTTTTTCATCGCTGATAATGTCATGTACAGGATGATCTTTTTCTGTCATAAGC
ACTAAGCAAGCGTTTGTATGCATCGCCATGAGCTACCAACAAACGATGACTTAAAGATTGCAAGACTAGTTTAGCATAGAATCATTGCATAATATTAGTA
TATCTGAAATTGTCTAACAATAATTTATGTCAATTTTAAGTGAATCGTGTGTGAGACTGATTTTGCATCACACAAACTTGATAGGTAACTTGGGTAGAAC
ATGTGGAGGTTGATGATAGAACTCAAACTCATCGCCTTTACAGAGATCTCATATGCGGAAGATCTGCTTATGGAGCAGAACGATGGATTGCTAGTCTCCG
GAGGATTTGTGAGAGGTTAGCTTTCTACAAGGAGGAAACTGCAGCTGCTCGAGAATTTGGAGGAGGTGACAATAATCATTTTTTTGCCTTTCCATTTCTT
TGACACCCATTTTATGCAATACTGTTGAGCTTTAACATCTTCCATTGCTCAGTGATCACTTCACCTGAGGGTAGAAAGAGCATAGTAAACCTAGCCCACA
GGATGGTGAAGATCTTTTTTGCAAGTTTGGGCATGTCAGGAAAACTGGATTTCCCTCAACTCTCTGAAGTGCACAATAGTGGGGTTCGGGTGGCTATTCG
TAAGAACACAGAACAAGGGCAGCCGATTGGCATGGTTGTTAGTGCTGCTACTTCTCTCTGGCTTCCACTCTCACCTCAGAATGTGTTTAACTTCTTCAAA
GATGAGAAATCACGAATTCAGGTTTATGAAAAATAGAATGATTCATTCTGTGATCAATAAATACGTACATATTTCACTCATTCGGATATTTATAGCAATG
TAACAAATGGTATTTCCTGTCATTGTCTCTAACAGTGGGATATTCTGTCCAATAGCAATCCTGTGCATGTGATTTCACACATTTCCAATGGGACTAATCC
AGGGAACTGCATATCCATTACTCACGTAATTTCTCTTCCTTTCTCTCCTATTCTGATGCAGTATAAACTATAGCCAAAAGGCTTACAGCAACAATGTCTT
GATTCATTTTCAGTAAGTTTACTTGTGCAGTTCTTTGATTGTTTTTCCTTTCAAATTAAAGCAGCCTTTCATTCCTACTGAGAACAACATGCTGATACTT
CAAGAGAGCTGCACGGACTCTTCAGGATCAATGGTGGTATATGCTCCACTTGACATTCCAGCCATGAACATGGTGATAGGCGGTGCAGACTCATCGATCA
TTCCCATACTTCCATCAGGTTTTGTAATATCTGGCGATGGCCGTCCAGACACAGGAGGGGACAGTTCTACTTCCACAAGTTCTACTGGGGCAGACTCAGG
AGGTTCACTTCTTACAGTAGCCTTCCAAATTCTGGTCGCTGGCCCTAATGTCACATCCTCCACAGAACTCAACATGGAATCTGTGGCAACAGTCAATACC
CTTATCAGCACCACGGTTCTCAAAATTAAGGCTGCTTTGAATTGCTCTAATTTGGGTTAA
>PtrHox23
ATGGAAGTGGCCCCTCTGCACCGAGAGAGCAGCAGTAGTGGGAGCATAAACAAGCACCTTACTGATGATGGGAAGTATGTTCGGTACACAGCAGAGCAAG
TGGAGGCTCTTGAAAGAGTTTATGCGGAGTGCCCTAAGCCCAGCTCTTTGCGTAGGCAACAATTGATTAGAGAGTGCCCCATTTTAGCTAATATTGAGCC
GAAGCAGATCAAAGTCTGGTTTCAAAATCGCAGGTTAAGTTAAAAAGAAACTAAAATTACTTAAATCATTTACTTCGACTTTTATTTTGATTCAATTTTT
GGGTGATCAGGTCTTAGAGGGGCTGGATTAACAGCATTTAATAAAGAAGTTGTACACTTTGACATTAAATGCATTGATGCCAAATAATTAAGTTTCATTA
AGTATCAGATTGGTAAATTAAAGAGTACAACCAGGGTAGCTTTTTTTTTTAAAAAAAAAAAATTAGGTGGGAGAAACACTACATCTTTTCTGCAATTTGA
ATTTTGTTTGTTTGCAAGCTTCTTCCCTTTTGCTATTAGTATAAACCTTCCTCAATTGGGTCATGATTTCACACTGGATTTATGTGCTTCCATTCATAGG
ATGCATTAGTTTGTATGAGTCACTCCAATATGGGTTTTTGATAAGTTGAAGTTGGGATGTGTATAAAGAGATCACATTGTTAATTTCTTCTGGGGATGAA
GGGGTTTCCTGGGACACTGAGAGAAGTTGGGTGCTGTTTGAATGTGCAGGTGTAGAGAGAAGCAGAGAAAAGAGTCCTCAAGACTCCAGACTGTGAACAG
GAAATTGACAGCAATGAATAAGCTGTTGATGGAGGAGAATGATCGCCTTCAAAAACAGGTGTCCCAGCTGGTGTGCGAAAATGGTTTCATGCGGCAACAA
CTGCAAACTGTAAGTCTCTGATCATGGTCTTTTATTTGTAAATTGTTGTTTCCATTCATTCATTACGATGATCCATATTGCAAATTGGGTAGTGCTGGGG
ATGATATTGGAATATACGTTTGGCATGATGACCCAAAGTAACTTTAACTAACACTTCTGGGTGGTTCCAACTTTGATGGTTTTACCATGTGTCACAGATT
TTGCGGTGTAGAAGGTGCATTTTATCTGTGTTAATGATGTTGTTCTAATCTATGTATGATTTTTGTTGCAGCCTGAGGCCCTAGCATTAACTCTAGTCTA
AACAAAGCCAACTTCCAGGGGAAGGAAAAATTATAGTAACTACATATCATTATTAGCATTATGTACTTTTCTTCATACCAGCTAGTAATTTTAAACTTAT
TATGTGCCTCTATTTTCTTGTCACATTTTCTTCCCATGTTTGGTCATGCTCCGCTTGGTGCTTAATTAGTTGTAGCACCAATAGTATGTTTTTGCTGTTT
TGTAAATGTAGTTCTAACTGAGCTCCATGAATTAAGCATTTGATGTAATCTTATTTGCTTTCCTTCATTCTTGGACATGATTTATTTAAGTTGATATTGG
TACAGGCACCAACAGCAACTGATGCAAGCTGTGACTCTGTGGTTGCCACTCCACAACATTCACTAAGAGATGCCAATAACCCTGCTGGGTAATCACAGTT
ACCTGGATCTCTTTTCCATTTTGTTTGTTTGTGGTTAGCCGAATGCTTGTTTGTTGGTGTGCCATCCAACTAATATCATGGTTTTTTTTTTCAGACTCCT
CTCAATAGCTGAGGAGACCTTGTCAGAGTTCCTTGCAAAGGCCACAGGAACTGCTCTTGAGTGGGTCCAGATGCCTGGAATGAAGGTTTTTTGTTTTCTA
TATATGTGTGTGTGTGTGTGTGCACGCGCATCTATTCCACTGGTCTTTTAGTTGATAGATTTTCTTTATACACCTTTTCTATCTGAATGAATCATTTAAA
TTTGTCGGCAGCCTGGTCCGGATTCGATTGGGATTTTTTCCATTTCACAAAGGTGCGGTGGAGTGGCAGCAAGAGCCTGCGGTCTTGTAAGTTTAGAGCC
TAAAAAGGTATTCACACTCATATCTGTAAATAATTTAAGTTGTTTCTTGACATTGATTACTGGCTAATGTGGTATATATATGCTATATGAATTTTTTTTT
TCAAAATATATGACAGATTGCAGAGATCCTTAAAGATCGTTCATCTTGGTTCCGTGATTGTCGGAACCTTGAAGTTTTCACTATGTTTCCTGCTGGAAAT
GGTGGAACAATTGAACTAGTGTACAGTCAGGTAATCAAGAATGGATAAAGGCTTGATTTCCTCTGCTATTCTTTATGGATTTCTACGCTATTTACCAGAG
CAGCTAAAAGTTGAAATTGGTTTAGATATATGCTCCAACTACTCTTGCTCCAGCACGGGATATGTGGACTCTGAGATACACTACAAGTTTAGAGAATGGC
AGCCTTGTGGTACACATGTCTTCTATAGTTCAGCTCATTCGTATAGATTAATTCTTGATTGACAATTCAGCTTTAGTGTCATGATCAACGCTGTATTCAG
CTTTAGATGTCTCATTTGTACATCTTATATTAAGGTCTGTGAGAGATCACTTTCTGGTTATGGTGCTGGCCCCGATGCAGCTGCCGCTGCCCAGTTTGTG
AGGGCTGAAATGCTTCCTAGTGGCTATTTGATAAGGCCATGTGAAGGAGGGTCAATTATCCACATCGTGGATCACCTGAATCTTCAGGTACAGTTTTAGA
CAGTTGGCATTATATGTCTCTTCATAAGTCAGAGGTAATTCTTTCATATTTTTTCCAGGCATGGAGTGTGCCTGAGGTGCTTCGACCACTTTATGAATCA
TCAAAAGCAGTGGCACAGAAAATGACCATTGCGGTGAGTGGGTTCTTACTGCAACCATCTTTCATAAAGCAGTATCGTAAGGACTCAACTATCTCTGCTT
TTTATTTATTTATTTACTATTCTTATAACAGGACTTATCCTCAATAAGAATTCTTATCTGATCAATTTTTTGCATGGGATTCAGGATGCAATAATTTGAG
TTTGTTTTAAATTGTTACTTGATTTGGTTGAGATGCCTTATATGCCTGTGAAATTGGAGGCTATTGCTCTACTAGTCGAAAATTAGGAACCTTTTCTTTT
TCGTTTCTTTTTCAAATGTGGGCATAGTTCCTCTATTGTTAAACGTTATTATATTGATATGTGGAGTGTTTATTTATTGGTCCGCTGTGTATGGAGTTAC
AGCTTTCATGGATAAGACAAGTTTCAACTCTATAGTACTGATTATCTGGTTGCTTTCAAGGCACTGCGTTATGTCAGGCAAGTAGCTCATGAAACCAGTG
GTGAGGTGGTGTATGGTTTGGGCAGGCAACCAGCTGTTCTGAGAACCTTTAACCAAAGATTAAGCAGGTACTATGACTGTGTCTGTTAATTTAAGTGGTT
TTCTTGCGAAGACATTCATGTGGACCAAATCAATGTGTATTTGATCATTCAAGGTGTGCATATGGATGATTTAATTGTATATTTGTGTTCCATGTCAACT
TCATGTAGAGGTTTCAATGATGCCATCAATGGGTTTAATGATGATGGCTGGTCACTGATGAATGCGGATGGAGCTGAGGATGTAATAATTGCAGTTAACT
CAACCAAGAATTTGATTGGTGCTAATAATTCTGCTCATTCTCTTTCGTTCTTGGGAGGGATTCTTTGTGCGAAAGCTTCCATGCTACTGCAAGTAAGTTT
TGAAACTATGATCACAAATTTTCTATTGCCTATTGAAACAATAAAGAAATATTTTGAGGGTAATTGTTAACTACATTCTTCTGCATTTCCAGCAAACCCT
GAATAAGCAAGCTTGTTTAATAAAGTACATTTTCTGATCAATTTAATATTTTGCCATGACTTTGACGTTGCTTATAGTTTTCATCATATTTACTTTCAAC
TTTCTATTTGTTCTTACTTCTGAAATCTGGATTTACAACAGAATTATTTTCAGGATATTCACCTGATGCTCTGTGGCTTTTTAACCTTCTTGCTATGTAT
GGACAGTCTTTAAGTTCAAAATTTCCTTTTCAAAAGATGCCAAATTTTGGTTTACTGGTTTTTGACAAAGAGGAAATCTTAGTTTGCCGTATGGAGTTAA
AACTTTGGAGGGAAAATGTTAAAAGAGAGAGCATTTAAGGGTGAAGTGTTAAGTGTTTGTTAGGAATTGAAAAAATTAGGACTCATATTGGGTCTCAATT
TAAATCAAATCAATATTACAATGAAGTTTTATCTTAAAAAAATCAAATAATATTATTTGTAGTTCGAAATTGGATGTGGAATAAAAAAAGAATAAATATT
AAATTAAAAAAAGAGAGGAAAAATCATGAAAACCAAAAAATTTTCCTCCAAAATTTCCTTACCTCTCTCCAAACCTTGAAAATTTCCTCCCCCCAAATTA
ATACCAAACAAAAGTAAAGGGGGTGAAAAGTTTTGTGTGATTAAAAGTAAGAATTAGTGCAACATGTCTTTGGATAAAACTGATTTCTTCTTTGCTTTTA
TCTGCTAGAATGTGCATCCTGCTGTGCTGGTCTGTTTCCTAAGGGAGCATCACGCTGAGTGGGCTGATTTCAGTGTTGATGCCTATTCTGCTGCATTGTG
GAAGGCTGGTTCATATGCATATCCAGGAATGAGGCCCATGAGGTTTACTGGGAGCCAAATCACCATGCCACTGGGCCACACAATTGAACAAGAAGACGTA
TGTTATCTGATGCAATCATTTCATCATCATGCTAGATTGCTGGTATATTGAATAAATAGGAATGTGCGATTGCTTAAAAAATGGGATGTGTTATCCTAAT
CATATTGCATTTTGATTCCCTGTGGGTTTTTCCTTTCATTTTTTTTTTTCATATTGAAAAAGTAATAATAATGAGAGGTGTTAAGCTTTTTATCATCCTA
GCGTCGAGCTATTTTTCCGCAGGACCTCCCCTGCAGTATCTTCACCGCAGTAGAGTTTAATCACCTCCTTAACATATTCAGTGTTCAAATTGTCGTGATG
GGTACTGAGCATTTGCTTTTTGTGTCTATGGTTGCTTCCTCTTTCATAACCTCCCACCCTAGTCCTCTGTGGGATTTCAAAAACAATGTCATGGTTTGAT
AGGCGAGTCTTCTGTTCATACAAAAATGTTGTGCCTGCTAAATATAGATCTTATCCTGCAATGAGTGCAATTATTTGTGCTGCACAACAAACATTTTCAA
GTACTTTTGCTCCTAACTGAAACTTTTGCTCCAGTTGCTTGAAGTTATTCGACTTGAAGGCCATTCTTTTGCACAAGAAGATGCTTTTGTTTCACAGGAC
ATCCATCTCCTACAGGTGCTGCTTTTAGCATCTTTATTTATTTACCTTTTTCAACCTGCTATAGCATGTAGTAGTTTGAATTTTTTGTTTAAATGAGTGT
CAAGGAGTTTTGGGGTTGCTATAGTTGCAATCTGCGCCCCATTTTTGACATGGCTAACCTTGACTTGTTCAACTTGGGCAAGGTAGCATGGTTGATGGGC
CTACTTGGTTCATAGTTTTCCTGTGTAATTTATACCATGTTCCAGGGTCCGATCAGTTTCCCATTTCCTCCCTATTTACTATATCTTACAGAATTCAGAG
AATTTCTTTTGCACTAAGGTTTGTTTATGCTGTACTTACAGCTGCCTAAGAGAGGCCTGATTATGCTCATTAACCAGACATGTATATACTAATAAGAACT
GGCTGCATGTGCTTTAATGGGTTTCCCTTGTTTTGGGCAGATATGTAGTGGAATTGATGAGAATGCTGTTGGAGCCTGTTCTGAACTAGTTTTTGCTCCA
ATTGATGAAACGTTTCCAGATGATGCTCCACTGCTACCTTCTGGTTTCCGCATCATTTCTCTGGAATCAAAAGCAGTTAAGTATGAGTGGATTTCACTGT
AATTTTTCCTTTCCATTGGCTCAACTGGACAAGATACTCATTCGCGAAATATGTTGCTTCTTAAGTAAACATATTTGTCTCAGTTGTGTTTACTCGAGGC
CTTGCTGAAAGTTGCATGACATTTTTTTTTTAATATGCCAATGTTGTTATACAGAAGGATACACAGGAGGTATTGACTACAAATTGTACTCTGGATCTAA
CATCAAGTCTTGAAGCGGGGCTGGCAATAAACCACACTGCAGTGGATGGCTCATCGTGTCATAGTTTGCGATCAGTGTTGACTATTGCCTTCCAGTTCCC
TTTTGAGAGCAATCTACAGGATAATGTTGCCACCATGGCACGTCAGTACGTACGTAGTGTGATTTCATCTGTCCAGAGGGTTGCCATGGCCATATCTCCA
TCAGGATTGAGTCCAGTTTTGGGACCAAAGCTATCTGCAGGATCTCCTGAAGCTCTAACCTTGGCTCACTGGATCTGCCAAAGTCACAGGCAAGTTCTGC
TTAAGTTTTCATCATGGTTTAGTGACTATATTATATTAATATTAATACTAATGAAGTGCTAATGACCGAGTTGCTCATTATTTTTCTATAGCATCTTGTA
GTGCATCTTCTATGATAATTTGAGCTTGATAGAACTTCATGATCTTTTCTTTTCTTGCTTAGTTACCATTTAGGAGCAGAATTACTGAGATCTGATTCTG
TGGGTGGAGATTCTGTCCTGAAACATCTATGGCATCATCCAGATGCAATTTTATGTTGTTCATTGAAGGTACATTTACATCCAATTGGATAACACAGTAT
ATCTGTCAAATATTTAGTTGAAGTGCTTCTGAAAATTGCAGTTGCTACACTAGTGCTCCACTACTGAGGAGATCATTCAATCTTCAGTGTCTGAGATAAC
ATCAGAGATTTTTCATGTGTCTGTGTTTTTTTTTTGTTTTGCAGTCGCTGCCAGTTTTCATCTTTGCCAATCAGGCAGGGCTTGACATGCTGGAGACAAC
TCTAGTGGCTCTACAAGATATTACACTGGATAAGATATTCAATGAATCTGGACGCCAGGCATTGTATACAGAATTTGCAAAGTTAATGCAACAGGTAAGT
TTTACATGGAAATACGTTCTGTTTGTTCTCTTGACCATATGTTTGTCTACATGTTGAGAAACATTGGATGTTTGCTGTCAAGTTAGGTTATTCACTAGAA
TTTCCCTCATCATTATAAGGCATTGTAAAGATCTGCAAAATTATAGGTGCTCTTTCTTGCGATTTTGAACTTAAATTCTATGGATCGATTAGAGATAATG
TGCGGTTTTGTTTCTGTGTATTCCCCAAATTTTCATAAGCAAAGAAAGCAGGGATTCATAAGATGTAGTTGAGCATCTTGGTTAGATTAATGAGATCATT
GGTACAGTAAATATGGATCCTGTGCCTTTTTTCCTCCATTATATTTGGCCTCAGCCAGTCTACGTGTTACCTTCATTGGGAAAAAGTGGAAAATAAATTG
TTTTACTTACAAATCCTAATCGATGAAACTTGTCCTTTTTCCCTGATCAGGGATTTGCATGCTTGCCTGCTGGAATCTGCATGTCAACAATGGGGCGTAA
TGTTTCATATGAGCAAGCTGTTGCTTGGAAAGTGCTATCTGCAGAAGAGAACGCTGTTCATTGCATTGCTTTCTCTTTTGTAAACTGGTCTTTTTTGTGA
>PtrHox24
ATGAAGAGATCACTTGGCAGCTCAGATTCCCTTGGTGCTTTGATGTCCATCTGTCCAACTACAGGTTCTTAAATATAACCCCATCAACTTAATTATCATC
TTCCTTCCAAAAATTCAGACATGCCCATGTGTCATGCTTTTTATTAGCTTTCTTTTTCATTCTTTCATGACAATAGCTACTAACCTATCAAAGTTTTGCA
GTAACCTTTGAACCCAAATGAACTAGCTTAGTTTTCTTTTGAGGACTCGTCATGCTTAGAACACTCTTTTTTCAACTTTGTTCTCTCAAGTATAAAGTTA
TTATTCATATCCACCAATTTTATCTTTGTATTCCTTTGATTGTTTTGTAGAAGAACACAGCCCAAGAAACAGCACCCATGTTTATAGCAGGGAATTCCAG
TCCATGTTGAATGGCTTAGATGAAGAAGGTTGTGTGGAAGAATCAGGAGGCCATGTCACCGAGAAGAAAAGGCGATTAAGTGGAGATCAAGTCAAGGCCT
TGGAGAAAAACTTTGAGGTCGAAAACAAACTTGAACCTGAGAGAAAAGTTAAGTTAGCCCAAGAACTTGGCTTGCAACCAAGACAAGTAGCTGTTTGGTT
CCAAAATCGCCGTGCCCGGTGGAAAACCAAGCAACTGGAGAGAGATTATGGCGTTCTTAAAGCCAATTATGATTCTCTTAAGCACAATTTCGATGCCATC
CAACAGGACAATGAAGCTCTACTCAAAGAGGTATATATTTTAATTTTCATCATCTTTATTTGTTTGTTTGAACCTGAGCAACAATGGGCTGAATCTTTTT
GTTGTTTTTGTGAGTTTAATCTCGAAAGAAATAGTTTATATTTATTAATTCTGAAAACCAAAGGTGCACACAGTTATTTTTTAAGAAGCAACAAATTGCA
GAATTCTCGGTTAACCCTGGTGATGTTTTGTTCATGTTGCAGATAAGGGAACTGAAAGCAAAGCTGAATGAGGAGAACACAGAGAGCAATGTTTCTGTCA
AGGAAGAGATAATTTTGGCTGAATCAGAAGACAAAGTCACTGAAGAAGACACGCCACCACTCCTTGATTCTCTTACTGCATCAGCAGAGGCTAAAGAGCT
GAATTATGAGAACTTCAACAGCAGCAGCAGTATTAATAATGGACTAGGAGCCTCTCTTTTCCCAGACTTCAAAGATGGGTTATCGGATAGTGACTCGAGT
GCAATCTTGAATGAAGACAACAGTCCTAACCCTGCCATTTCTTCATCTGGGATTCTCCAAAGCCAGCTAATGATGTCCCCACCCCCATCCTCATCTCTCA
AATTCAACTGCTCCACCTCATCTTCTTCACCATCAACAATGAATTCCTTTCAGTTCTCCAAGACTTATCAAACTCAGTTTGTGAAGTTGGAAGAGCACAA
TTTCTTAAGCAGTGAAGAGGCTTGCAATTTCTTCTCAGACGAGCAACCTCCAACTCTTCACTGGTACTGTTCTGATCAATGGAATTAG
>PtrHox25
ATGAATCACAAGGTTGAAGATCACATAGCACTCATATCTCAATTGTACCCCGGTTTATACACTCAAATGGTTCCAAAACAAGGTTAGTACTGATACATGA
AAACCAAGCAGCCATCATAATTTCTTGTGTTTTGATCATGAGCTTGTAAATAAGTTGATGGTGTTTCCTTAACATGTGCTCTTGGACATGTTTAGGTGAA
TCTAAACCACGACGAAGGCGAAAGAAGAACACAGGAGAAGGTGTTAGTGGCGCAAGGAAGAGGAAACTTAGTGCTGAGCAAGTTAATTTCCTAGAAATGA
ATTTTGGTGATGAACATAAGTTGGAAACCGAGAGGAAGGACAAGCTTGCTTCAGATTTGGGACTTGATCCTCGTCAAGTTGCGGTTTGGTTTCAAAACCG
AAGGGCAAGGTGGAAGAACAAGAAGCTAGAGGAGGAATACACAAAGTTGAAGACAGCCCATGAGAGCATAGTTGTCCAGAAATGCCAGCTTGAATCCGAG
GTCAATCTCTCTCTAGTCTCTCTCTGTATGTTTAAGAACATGTCTCTAAGTACTTTATTAGTCTATCAAGGCTCAGTGGTTTGGATCATTCCTTTTCTTT
TATTACACCAAAGGAAGAAATTTAGTATAGCTAATTGCTTGATCAAGTGCTATATTTTACTGTTTTATTAAGTATATTATTAGCACTGAAGAAGCACTGA
TCAACTTAGTGAAACTATTTAATTAATTACTTGATGAAATTGAGTTGTTTAAGGTCAAATATGCTTATATGTCTTATTTAATACCAAATAAAATAAAAGT
AGACTCATGTACGGCCTCGTTGGTTTTTTTCATGCAAAATGATAAAATCAGGACTCCAATTTGAGTTCTCTTACATGCTTCCGCCCCCCTGCAGACGCAA
GATTCTACTAGTCTAGGAATTCACTGGTTTCTTGCATGTCTTCTTCTCTTTGGCATACTTTTTGTTGTTGTTTTGTTTTCCTTCTGGTTTGGTTCGTTTC
TGGGATAAAAGGAGGGCATCATTTTTATGGGATTTATTTTATTTTTTTTCTATTTCGAGTATCTAATTAACAGAAAGCAAACAATAATAATAATATAATA
ACACTGAATGCCATTCTCTTGTTGCCACGTACCTCTACTTTCTTTGGTTTAATTAATGATATGATATTATATATAATATGATACAAAGAAAATAACTTTT
ACTTCCTTACTCAACATGTAACAACTAATTATTTTTTTCTCTTTAACAATAAGACAGTGTTTCTTAATTCCAAGATTTATGACTTTCATTACTGACTTTC
AAGAAAAACAGAAATAATATTAATTTAAAATAGAAAAGGAGATCAGAAAACATTTAAAAAAATTAATTTAAAATAGGAAAAAAAAATTAATGAAACTGTA
GTGTGGTAACACTGCCAAGCACACCGTCCATTCTCGAACGTACATGGGCACTAGGCTCGAAGAAAGTCAGCCTAATGGATTAGGATTCAGAGGGGAAATC
ATCATAAAAGTGAACCAAAACTTTGAGAATGAACAGAATACTGCCAATTTTTTTACAACAGAATTCTACAATGTGGTTCCTGAGTTCGTACAACGTTGTT
TAAAGCTAAATAGTATTGGGTCGGGCCCTTCAAATCCACTGCTCCACGAGCAGCACGTGGCACGCCAATGTCCAAGCTAGACCGATGGAACAAATATACC
TTCATCAAAACATGTCAAAATATTCCAATTTTCAGTGTTTTTTACATAATTAATGATATACGGGTTCATTAATTGCAGGTTTTAAAGCTCAAGGAACAAC
TCTCTAGAACAGAGAAGGAGATCCAAAGGCTATCAGACCGTGCTGATAGGGTTTCCACCAACAGTCCAAGTTCATCCCTGTCAATGGCCATTGAGCACCC
ATTTCTGGGAGAATTTGCAGTACTGGAAGGATATGGAGATGCTTTCTACATGCCACCAGAAAACAATTACATTCCCGGAATGGAATGGATTAGTCAGTAT
ATGTGA
>PtrHox26
ATGAAGCGCTTCAATTCCTCAGATTCCTTGGCTGCTTTCATCTCTATTACTTCTTCGAAAGGTAAACAAAACTCCACGCTAAGTCAATAAACCTGTTTTA
TTCAAAATGATCGAGTTTTTTTAAAATGATTTTTGCTTTCTGGGTTACCAAACAATATCTTGATTTTGCATAACTTTTGATTCTTTTCTTACATCTACTC
TTAATAACCTCGTTAACCCAGAAGATAGGACTCAAAACACCAACCAAGGTTACAGTAGAGATTTTCAGGCAATGCTGGACAGTCTCGAAGAAGAAGACTA
CATTGAGGAAGCCAACCTTGGAAGTGAGAAGAAACGAAGGCTAACCTTGCATCAAGTTAAGGCCTTGGAGAAGAATTTTGAGGTCGATAACAAGCTTGTG
CCAGAGAGAAAGCTGAAATTAGCTGAAGAATTATGCCTGCAACCACGACAAGTGGCTATTTGGTTCCAAAACCGTCGAGCCCGTTGGAAGACTAAGCAAT
TGGAAAGAGATTATGGCACCCTTAAGGCAAACTATGAAGCTCTAAATCTTGATTACAGTAATCTTGAACAGAAGAATGAAGCCTTAGCACAAAAGGTATC
TCCTCTACATTTGTTAATAGGCTGAGTTGATTAGAAATTTTTTTATTTTTTTGGATAATTTATTTCTTAGTTTGCTGTTTGTTACTTGAAATTTAGGTAA
AAGAATTGAAAGCAAAGTTGAGAGAAGAAATAGTTGATAGCAGTCACTCTGTAAAAGAAGAGTACCATGTTTCAGAGTCAGACAACAATGCCTCAGTGCA
CAGTCAGAACCATGATTTCAGTGAACACAAGAATTCGAGTGCAGTCACCAAAGACCACAGCAATGTTTCCTCTTCAAATGAATTGATGAATTGCTTTAAT
TTAACTGATTCGAGAGCTATTTTGGGGAATAGGTATCAAGTATATCAACCCCATCTTATGAAACTAGAAGAGCAGAGTTTGTTTAGCGCTGAGGAATCAT
GCAATTTCTTTTCAGTTGATCAAGCTCCCACACTTCATTGCTATTTTCCTGAACAATAA
>PtrHox27
ATGGGTTGTCTTGATGATGGGTGCAGTACTGGCCTTGTTCTGGGGTTAGGCCTCATACCTTTAACAGACCTAGAGAGTACATCAAAGCCAGATGATTACA
GCAATCGACTTATAAGGCCTCAGATTAAGCCATCCCTCAAGTTTGACCACAAGCCATTAACGAGTACAAGTTTTGAGCCGTCACTCAGTTTGGTTCTTTC
TTCTGAAACTTATAGCCATGGTTCTCGCCAAAAGACCATGGATGGAGAGAAAGGTTGTGAGGAGTCTATTGTTGCTCATGATCTGTTGTATCGTCAAGCT
TCTCCTGATCAGAGCGCTGTTTCTTCTTTCTCTAGCGGTAGGGTTAAGAGGGAAAGAGACCTTGGCTGTGAAGATATAGAGGTAGAGAGGATTTCTTCTA
GAGTGAGTGACGAGGATGAAGATGGAACCAACGCCAGAAAGAAACTTAGGCTCACCAAAGAGCAATCTGCCCTTTTGGAGGAAAGCTTCAAACAACACAG
CAACCTCAATCCTGTAAATAATTAATCTCTTAATCTCTATTTTATTTTGATACATGGTTTTGTATAAATCTATATGTCTATATATTCTAGTGATTAAGAT
TACTTGATCCTTCTTTAATAAACAAACAGAAGCAGAAGGAAGCTTTAGCAAGGCAGCTGAATCTACGGCCGAGACAAGTAGAAGTATGGTTTCAAAACAG
GAGAGCCAGGTAATTAAGAAGATAATCTTTAAATTTAACAGTTATCAAAATTATCTCCATGAAACAAGTGCCATGATATCCATAACACACCCAAAAGCCC
CACAAGAAATGTTTCTTATCCCTGAAGAAGAACCCTCTGAAGCATTTTCAGCACCAAGGTACCTGTGCTTAAATCAGCGAAGTACAACAACTACCTGCTT
TAATCAATAAAGCTTACAACAACTACCTGCTTTAATCAATAAAGCTATCTCAAACTATCATAATTAAGCTGGAGGGTTTATTTTTTGTTTTTCTTTATCA
GAAAAGAATCTGAATTAATGGTGGTCGGTAATACTCTGCAGGACAAAACTCAAGCAAACTGAAGTGGACTGTGAGTTCTTGAAGAAGTGCTGTGAAGCAC
TAACAGATGAGAATAGGAGGTTACAAAAAGAGCTACAAGAACTTAAAGCACTGAAACTGGCACAGCCCTTTTACATGCACATGCCAGCAGCCACTCTAAC
CATGTGCCCATCCTGTGAAAGAATCGGTGGTGGTGGTGATGGTGCTTCAAAGAGCTCCTTCTCCATGGTTCCAAAGCCTCACTTCTATAATACCTTCACC
AATCCTTCAGCTGCATGTTAA
>PtrHox28
ATGGAAGAAGAAGGGTACTGTAACACAAGACTTGGGCTTGGACTAGGAGGTGAAAACTATGCGCCATGGCCGCAGAAACAGAAGGAGAAGCCTGTGGTAC
GTCTAGACCTCTCATTTACACTCTGCCCTGATCAAGACGATTCCATGAATATAGATCATCATGGCAAGGCAGAGGGGACATGCTTCAAGTCTGAAGAAGA
TGAGGATTATGGAAATAAGAGAAGTGATCATTCCATTGATAATAGCTGCATGTATGGTACTGGTAGAAAGAAACTCAGGCTTACAAAAGACCAATCAAGC
TACCTTGAGGAGAGCTTTCGAAGGCATCCCACTCTTAATCCGGTACCCTTTTTTGCTGCTCTTTATATATTTCATTTTTTCCCTTCCTTGCCAGCAGTTT
GTGCTGCTGACTATCACTCCTGATCTTTGATTAGATATCAGAAAATCAAATTATACTCAAGTTTTTTTAATATCATTATTGTTAGTACTTGTAAATTATA
ATATTTAATTTTGCCTGGAAACTTTAATATTTTTTAGAGTTACAAATAAACCTCTCCCGGCATGACCTTTTTTGCTTATGCTTTTATTTATAATTTGCTA
TATAAATCCTTGATTCAGTTATCAAAAACATTAGTTTAATTTCAATTTATTTGTCTTCCCCCCCCCCCCCCCCTGATCTCTTGTCTTTAATTTATTTATC
CAGTGACTAAATAAAGGATTTCACCTCATGCATGCAGGCTAAGAAGCATGCACTCGCTGAGCAATTGAATTTAAAGCCGAGACAAGTTGAAGTCTGGTTT
CAAAACAGGAGGGCAAGGTAAAAACTCCATAACTCAGTTTGTTCATTTAAATCCTTGTTGTCATTTTTTCATTGGTTTCTTTTTGGGTATTCGGTTTCTT
CTCTACAGTAATAATAGTGATAAAAATAAAAAATAAAAACAATTAACGTGCATGCAGGACCAAGCTGAAGCAAACAGAGGCAGACTGTGAACTCTTGAAG
AAATGTTGTGAAAGTTTGAGCAATGAGAATAGAAGATTGAAGAGAGAATTGCAAGAATTAAGGTCACAAAAAACTGGACGGTCGTCGTCGTCGCACTCTC
AGCTTGCAAAGGATTTGGGTACAATTACAAAGTGTCCTTCATGTGAGGAAAGCACCACAACTGATCAGAACAAAATGTAG
>PtrHox29
ATGAATATGGATAATATGGATTGGAATGGCAACTTCAGAAGCTTTGTTTCTCGACCAGATCAGACTTCCTTTAACTTCCTCTACAACTATGCCTATGACC
CGCAGTATCCAGGTACGTATGCACGTAATCATCAACCTTAATCATTAATCTTAGTGAAGAGATCTCCTCACCATTAAAGAATTCCATGCATTCACTCATC
AACCCAATCATACAATCTGAATCTGCATTTATGTGTGTGTGTGTGTGATCACCTTGCTTTCAAATTGAAGCATGCATTGCATGGAAGCAAAAGCAATCAT
GCTTCAACCATTACTACCAAACTATACATCCATCATCATACCTCCTACTTATTATACTATCATATATTAATAATTAGCATGTGATTGTTTCCCATATATT
CACACACACACACGTATGAAATGTTGTCTCGATATGTATCGATCTTTCAGGCATGGACATGAAGCACCCAGCAATATTAGCAGAAAATGCACCCAACAGA
TTCGTCCCAACCGCTCTGGACAAGATCACCAGCTATGAGAGTCAAGAGAAGAAGAAGCGATTGACAAGTGACCAGTTAGAGTCGTTGGAGAAGAGCTTTC
AAGAAGAGATCAAGTTGGATCCTGATAGGAAAATGAAGCTGTCTCGTGAACTAGGGCTCCAGCCCAGGCAGATTGCTGTTTGGTTCCAGAATAGACGTGC
TAGATGGAAAGCTAAACAGCTCGAGCGCTTATATGACAACCTTAAGCAGGAGTTTGATTCTGTGTCCAAAGAGAAACAGAAGCTTCAGGAAGAGGTTAAT
TGCTCATGTCATGTCATGTCATGAATGTGTTGTATTTTCTAACAGGAATATATATATCGACCTCTTCCTTTTTCTTCTCAGCACCCACCTAGCTAGTCCA
CGGACTCCATATTTAATTAGAACCTGAACCTCCCAACTTCTATGCTTGACAACCGAATTTAAACATACATATACATATACATACATACATATATATATAT
ATATATAAATTAATGATTAATATTTGTAATTAAGTTGGTTATGCATGTCAGGTAATGAAGCTGAAAGCAGTGGTGAGAGAACAAGCCACGAGGAAGCAAG
TCTCAACAGCAGGGTACACAGAGATATCAGGGGAAGAGACAGTAGAAAGCACATCAGTTGCTGCAGCAAGTCGCAAGCTACGAGGACACAGTCACCACCA
GAACAACGCAGAACACTGCAACTATCTTCTCAATGTGGATGAATACAACCCAGTTTCATCTCCTTACTGGGCTCTTTTGCCATCTTATCCTTGA
>PtrHox30
ATGGAGCTAGCTTTGAGTTTAGGTGATACTTCCAAGCCTTTCAAGTTTCTTGACAAAACTCCAAAGTTGTCAAGCAAAGATCTCGGGTTTTGCATGGGCT
TAGGGAGTGGTTTTACTGCATCAACAAGATCGCACGACAAACTAGGTAGCCATGAAAATAATCATCAAGAAGATGAGCGAAGAGTCTCTTCAGATCCGCC
ACTTCAACTTGTTCTTTTACCTTTCTCTCCTGTTCCTCGCAGGCATCAGCCTCCTTCAAAGACTCGCTTTCCATGGCTGACAGATAACTGTAACGCCACT
TTCTTTGAACTAATTCTTTTTTTCAATTCTGTAGCAGTTTTTAGAATTTTGGTTTTGTTTATTTTTCTCATGTGTTGAGTCTCGTGGCTTGGTTTTGAGT
TTTCAGTGGTGTCTGAACCGGGTTCAACTGAAGGATCAGGGAGAGGGTTTGATGTGAACCGTTTGTCCATGGATGACGCTGATGAAGGAGCGGCGCTTTC
GTCGCCAAATAGCGCGGCCTCGTCCTTTCAAATGGATTTTGGGATTAGAAGTGGGAGAGGCAATAAGAGAGATTTAGAGGCTATAGAGGCTTCAAGAGCA
AGTGATGATGAAGAGAACGGTTTGACAAGGAAGAAACTAAGGCTCTCTAAAGATCAATCAGCTTTTCTTGAAGAGAGTTTCAAAGAACACAGTACCCTTA
ATCCTGTAAGTTATAACTTGAATAAAATTAAGTGATTTCTTGATTTTATTTCTCACCAAATCCCAAAACTACCAAGTGTTTATTAATTTTATGGAACTTA
TTTGATTAAAGCTTTTAGTACTCAATGGGGTTTCTCTTTTTTTTTAAATCATGCAGAAGCAAAAGCTAGCTTTAGCAAAGCAGTTGAATCTTCGTCCTCG
CCAAGTGGAAGTGTGGTTTCAAAACAGAAGGGCAAGGTACCTTTTCTTTACTTGTACTATCTTTTGAGAATTGATTTTTTTTTAAAAGATTTAGAATGAA
TTTGGGATTTTGTTTTTGTTTTGAATTGAATGATATACAGGACAAAATTGAAGCAGACAGAGGTAGATTGTGAGTATTTAAAGAGATGCTGCGAGACACT
GACAAAAGAGAACAGGAGGTTACAAAAGGAACTGCAAGAATTAAGAGCTTTGAAAACTTCGCAACCCTTCTACATGCAGCTTCCTGCCACCACTCTCACC
ATGTGCCCTTCTTGTGAGCGCGTGGCCACCACCACAACCACCACCAATCCATCCACTAGCACCACCACCTCTAAAACATTGTCACTGCCTGCTAAACCTA
GGTTATTTCCTTCGTCACATGGCCAAGTCCAAGCTCATCAAGCTGCTTCATGACTCACCATGACTAGTAAAAAAAAAAAACAAAATGAAAGACAGGAGGA
ACAGTGATCTCCCTTTCCCATTTGTAAATAGCTTTTCTTTGGTGGTTTTGGCTGATAAATTTTGTTGACTGATCATCTGAGATTTGGTTAGGAACTAGAC
CTCAATTTTGTGAGAAGTTAATTTTACCACCTGATGTATTTAATTGATTTTTGTATTGAATACAGTTTGGAGGTTTATTTATTTCTCATTCTCTTGGACT
GGTAGTATTCCTATGATTTATTGCTACATCTCTCTCTCTCTCTCTCTCTCTCTCTCTTAAACTCCCTGCCTCTTGCCTGCCATGGGATCAGATAGGTCAG
AAACGAGGCTGGATTTTGGGCTCTCCGATGTCCATTCTTGGCGAAACAAAATAAATTGTATATAAATTAAGAATGTTAATAACAAGCAACAATATGATGA
ATGAAGGAAGCTCGAAGGTCGTGCTTACAAATCATTTTTTAATTCGTTGATGATGAGTTTGCTCACTGCAAATGATCGTGTTGGGGTAAGCCATTGCCTT
GTTCAAAGAAAGGAAATTGGAGAAGTGCTCTTAATCATTTGTATGATTATCCTCTCCTTTAGCTCCTAAAATTGATTGGAGCGGTCATTTTCCAGGTGTT
AAGGTTAGAAAACTCCATGAGCATTACAATTTCTTGAAAGTTCATGGTCTCCTATCGAGTTAAGTCAACAAACTACTCCTACTGGAATTATTTATCGTCT
TCAAACTCGTGAAATTGAACCGAAGAATGTCTGACTTAATGTTCAAAGCATGGACCCATTGACCATGGTACATACTAGCTTGTTGCTTGGGGAGTTCATT
TTGCAGTGACCGAAGACTAATAAGCAGCTTTAGCCATGTATAAGCAGTAATGCAGATTTGAGATGTGCTATAATTGATGACCGGTCTTGATCTTCTTTTC
CATCGACTTTTGTTGACTCTTTTTTTTTAAGAGCATCTAAAGTGGTGCTCTGGTATCAAATTACAAGCAGGGAAATGTAATTTTTAAAATTAGAGAAGCA
AAATGTTATCTAGGCATCAAATTCCACGAGACGAAGTATAACTTTTTAA
>PtrHox31
ATGGACAATGGAAAGTACGTAAGGTACACACCAGAACAAGTGGAAGCACTAGAAAGGCTTTACCATGAATGTCCTAAGCCAAGCTCTATGCGTCGCCAAC
AGTTGATTAGGGAATGCCCTATTCTATCTCACATCGAGCCTAAACAAATCAAAGTTTGGTTCCAAAATCGAAGGTATTTAAGACACAAACCTTTTTGTCA
CGGATGATATAATTCTACCTTTTTTTTAAAAGAAAGGACACCAAAGTTTAGATCTTTAAAGCTCAAGATTTAGCTTATTTTTTGGTTTGCAATTCTATAA
AACTTGTTTTTTTTGTGGGTTAGTTTGAAGAATTTTGAAGGTTTTGGGCTTGAGTGATTGTGTGACTGTGTTTGTTGTGTTTAATTTGTACAGATGTAGA
GAGAAGCAGAGAAAAGAGGCATCGCGGCTTCAAGCTGTGAATAGGAAATTAACAGCAATGAATAAGCTGTTAATGGAGGAGAATGATAGGCTGCAAAAGC
AGGTGTCACAGCTGGTATATGAGAATAGTTACTTCCGCCAACAGACACAAAATGTAAAGATCTCTTCTTTTTCATATTTTGACTTGCTTATATTATGAGG
GAAATTTGGATAAAAATGAAATTCATAACCAATATGATTCTTGTCAGGCTACGGAATTGCTTGTTCATGTTAAATTTATTGCTGTTAGGCCAACAATTAT
TTTACAATTTCTTTTCATTCCCTTAAATTTTGATTGTTGGCCAATTAAAGTAGATTACATTGAGTTTTTGAGGTAATTAGTTGTATGCTAATTTTTTCAC
AAGAAAAAAATTCCGTGTTGATTTTTTTTGGGTGGTTTTTGAGTTAATTTGTTGTTTTGCAGGCTACAAACCTTGCCACCACAGACACAAGTTGTGAATC
AGTGGTGACCAGTGGTCAGCACCATTTGACTCCGCAGCATCCACCAAGGGATGCCAGCCCTGCAGGGTTAGTGGAATATTTGCAGTTTGTTCATGTTGGG
TTGTTTTCTGCCCTCGTTTTCTACAGTTCCTTTGATGTATTCTACTATATGGCTTAAGAGGTTGTGTTTGTATTTTTTCTAGACTTTTGTCCATTGCAGA
GGAGACTTTAGCACAGTTTCTTTCGAAGGCCACTGGAACTGCTGTGGAGTGGGTCCAAATGCCTGGGATGAAGGTTACTACTCACTTCGACATCATTATT
TACTTTGTTAATCCTATCCTTTGAACTTTGTCGTTATTTGGATAAATTAATAGTGCTATAATCTTGCTAAACTTCTAAGCAACATCTCAATCACATCGAT
CTCACAAATACCTGGGACACCGCTATCCAATTTTTTTACATGCCAACATGTCCCCCCTTTTCCCGTTAACATGCTTCTCTTCTCTCGAAGAAAGTAAGAG
ACTGTTGTTTGCTTTATTGTATTCTCATTTATAATCTAAGTTAGGAAATCAATGAGTTTTCGAAGCAATCTGACAACTGGTTGCATAAAATATTTCACGC
CTTCCTGTTAAAATAATAATAACATTTATAGTACGTTGATAAGGTAAATTGATAAAGCAACAAGGCAGGAATCAACTTTCCTTTCTTTTGAAGCATTAAG
CATTATCAAGACAGTATGAGTTTGTCTCTTGGCTCATGAGATTCTTCTCCATCTTGATATTTCTAGTCCCATCCTATCCTGTTGCTTAGTTCTGAAAACA
GCAGAACTTTTCCATAACATTTATTTTTAATGTGCTAGTACAAATGCACTGATAATTTCTTCTTGTTTTTTTTATTTTTCTTTGTATCTGAACAGCCTGG
TCCGGATTCCATTGGAATCGTTGCTATTTCTCATGGATGCACTGGTGTGGCAGCACGTGCATGTGGCCTTGTGGGTCTAGAACCTACGAGAGTATGTCCT
TCCTCTGCTTGGTGTAAAAAGCACACAATTCTTGGTTGTGATTTAGTGAAGAGTTGATTAGTTCTGTCTTGTGCAGGTTGCCGAAATCCTTAAAGATCGG
CCATCATGGTTTCGTGATTGCCGAGCTGTGGATGTTGTCAATGCATTGTCCACCGGAAGCGGTGGAACTATTGAATTGCTTTATATGCAGGTAAGAAATC
ATTGTTTCACTCCAGTTATTTCTGGCTTATTACTTTCATTGTATCTTCTCAATTATGAGCTTTGTTTTGGTTCAGCTCTATGCGCCTACAACTTTGGCAC
CAGCTCGTGACTTCTGGTTACTGCGCTACACATCTGTTTTGGAGGATGGTAGTCTTGTGGTATGTGGCACTGTGTAAATTTTTTCTTAATCAAGTCTCTC
TCTCTCTCTCTCAAATATGGTGCAAATTTTGATTGTCCTGTTTATTAGGTCTGTGAGAGATCTCTTAACAACACCCAAAATGGTCCAAGCATGCCACCTA
CACAGCATTTTGTGAGAGCAGAAATGCTGCCTAGCGGGTATCTTATTAGACCTTGTGAAGGAGGTGGATCAATTATTCATGTAGTTGATCATATGGATTT
AGAGGTATGTAAATCTTGTCACTGTATTATTTATGAGTGTATTCGTTCCCTTGCTGTTCGAATTAAACCATTTCTTTCATGCAGCCTTGGAGTGTACCTG
AAGTGTTGCGCCCGCTTTACGAGTCATCAACGTTGCTTGCTCAGAAGACAACAATGGCGGTAAGACTGTTTTGTATTGAGGATCTTGTCAGTTATGTTCT
TATATTGCACTTCTCAATGAGAAACATATTTTGCTATGATTCTAGCTTGATAGTTTCTATGCACAGACGAATAGTGTAATTTTGATGGATATCAGCTGTA
CCTTTAGCCAAGTATTAATGAATAAGATTGAGGAAGGAATGGAAGGGAGACTATAAACGTCTCGAGCTCTGATATAACCATGGCATTTTATGCAGGCTTT
ACGCCATTTGAGGCAGGTTTCTCAAGAAGTTTCTCAGCCAAACGTCACTGGTTGGGGAAGAAGACCTGCAGCTTTGCGTGCATTAAGTCAGAGACTGAGC
AAGTATGTAGCTCTTATTCTTTGGACAAAGCTTCTCATTAGCGCCATTGATACACGAGGTATCTAACAGATCCTATTTTACAGGGGCTTCAATGAAGCTG
TTAATGGATTTGCTGATGAGGGATGGTCTATGTTGGAAAGTGATGGCATTGATGATGTAACAGTTCTTGTAAACTCATCTCCTGCCAAAATGATGGGTGT
AAATTTTTCTTATGCCAATGGATTTCCATCTATGAGTAATGCAGTGCTTTGTGCGAAAGCATCCATGTTGTTACAGGTAAGTGTTGTACTTGTGGTCAAT
GTTATACTAATATACATATTAGACTGCTAGATGTATAAAGCATCAGCATGTAATTCCAAGGAGTTGCTACTTTGTGAGCTAAAACTTCCTTTATGGTCCT
TAATTTTATTACTTTATATCAGAACGTTCTTAGAAGAAAATTACTAGCAATTCAAGGAAGTGATTTTCTTCCATTTTCGTGTAGAATGTACCTCCAGCAA
TACTTCTCAGATTCTTGCGTGAACATCGATCAGAATGGGCAGACAGTGGTATTGATGCTTATGCAGCTGCTGCTGTTAAAGCTGGTCCTTGTAGCTTGCC
AATGTCTCGAGCTGGAAATTTTGGGGGTCAAGTTATCCTCCCTTTGGCTCACACAATTGAGCATGAAGAGGCAAGTACTTCAGTGTTGGATTACTTGGTT
TCAATTTTCTCTTGTTTGGCTTCCATCCTCTGACAAAAATCGTTGCAATTTGCTGTCTTTTAATGCCATGGCATAATTGAAGAATACTGTTTGTCCATTG
CAGTTTATGGAGGTCATTAAGCTTGAAAATATGGGCTATCGGGAGGACATGCTCATGCCCGGTGATGTTTTCCTGTTACAAGTAAGTGTCACTTCCATGT
TGATTAATTAACTTCTTCATGGACCACAGATATTTCACTTTGTTTTTATTTAACTAATATTACTTTTCTTTAGTACTATCTTTGTCAACTTGTTTCTGCG
TCCACTATTGGAATAGTTCAGTTACCATTTGTTTATATCCAACAATTAGCACTTAAATTCCTTTTTGATTCTAATGTTCCTGGTTACTCTATTTCTTCAG
CTCTGTAGTGGAGTAGACGAGAATGCTGTTGGCACCTGTGCTGAACTCATCTTTGCCCCAATTGATGCCTCTTTTTCTGATGATGCTCCTATTATTCCTT
CTGGTTTCCGTATCATTCCTCTTGATTCTGGGATGGTGAGTATTCATATAATACTAGTGAAAATGATGTCATGCTTTCTGTTAGGTTATGAGAATTCTTG
TTAATATATTAAAAAATGTTGCTTGATGTTAGCTCCTCCTTACTTTTTTCCCATTAATGTGATGCAGGATGCCTCCAGTCCAAACCGCACACTTGACCTT
GCATCTGCTCTTGAGGTTGGGCCTGCTGGAAATAGAGCATCAGGTGATCTTTCAGGCCGTAGTGGGTGCACAAAGTCAGTGATGACAATAGCATTCCAAT
TTGCATTTGAGATGCACCTTCAAGAAAATGTGACATCCATGGCTCGGCAGTATGTTCGTAGTATTATAGCTTCTGTTCAGCGGGTAGCATTAGCACTCTC
CCCTTCTCATTTTGGTTCTCATGCTGGTTTTCGGCCACCACCCGGTACTCCTGAAGCGCACACACTAGCTCGTTGGATCTGTGAAAGCTACAGGTGTGAC
TCTTTAATCTTTTTATCATGGATCCATGTCTACTTGTCCTAAAAACTTAGATACATTTACTTGATCTGTTTTCATTTCTAATGATTTAGCCTAAAACTAT
CTGATCTTCTTTGCAGGTGCTATCTAGGTGTGGAACTGCTCAAAAATGAAGGAAGTGAATCTATTCTTAAAACACTCTGGCATCACTCAGATGCACTTAT
GTGCTGCTCTTTGAAGGTATTTTATTACCATATATGAATTTTAATTATCTGCATCACAGTCTATTTGAAGATATTCTCTAATCGTTGGACACTGATATTT
CATTGATGTTGCATGATGCATCATAGTCTGACAAGAGAATGGCATTGAAACAATATGCATAGTTCTACCCATAAACCCTCCTTTATTGTCTTAAAAATGA
AGAGATGCTTTACTGTCCCTTTCTATGAACTAACTTCTAAAATTTTCACTTCTCATCAGCCTATTGCATATGTGTTTGGGTGCAGATTTGAACTTTAGTG
TCTCCATCTGAATCATTAATTGATGTATTTGCTAACCAAGGAACTTTTTTCTTCTTCCTTTCTGCATTACTGAACATAGATGTGCGTTATTTTAAATATG
GTAACTTATTTATTGCTCTATGCAGACTCTGCCGGTTTTTACATTTGCAAATCAAGCAGGACTTGACATGCTTGAGACAACTTTGGTTGCACTTCAAGAC
ATCACTTTGGAAAAGATATTTGATGATAATGGAAGGAAAACATTGTACTCAGAGTTCCCACAAATAATGCAGCAGGTATGATAACTATTAGAATGCACAT
ATGGAAAGTTTTTATGAAAAATAACATAAAATGATAAAGGATCGTCTAAACAGGAACTGGGGCTACAAAAAGCCTCTATCTTAGGTGCCTAGCATTTCCT
TAGCTTCAAATCTTCATAAGTTCTCAGAATCTCAATGTCAATGGCACCAGTAAGAATATTTGATGGACCTTGGTGATGTGTAACTTGTGTGACCAAATGT
AAATGTCAGGGAAACAATTGAAAACCATTTTCCTCAACCTTTATGAACTTATGCAAATGATGATATTAAAGAACTAATACATTTACCCTTGAAAATGTAA
CACACTGCCTTTAAAGCAAAGTACGAAAATGAATTGTCTTTTTGGAGCAGCACATATGGTCATAATTCCATGTATCACATGGTAAAGTTTTGGCTGATTT
AACATGCACATTCACTTTGATCCCTTGACTCTTGATGGGCTTACCTTAGCCTTGCACAAACTAAAAATGTCGAATTTAACCAAATCCTCCCACTGGCGGC
CATCGAAAGTCTCTTTTAATTTAGAGTTCATCTTATGTGCTCTCAAAGTTGGTAATACAACCTCTCAGCTAATAATCGTGTTCTTGCCAGGTTGATTAGC
TAAAAGAAAAGTAACCGTTAGCTTTCCTTCATTTTATCAAAGTAATGGTGGTTAATTTACTGCAAATTATTGTTGGCAGGGTTTTATGTGCCTTCAAGGT
GGTATCTGCCTGTCAAGTATGGGAAGGCCCGTCTCCTATGAAAGAGCTGTGGCATGGAAGGTATTGAATGAAGAAGAGAGCGCTCACTGCATTTGCTTCA
TGTTCATCAACTGGTCTTTTGTGTGA
>PtrHox32
ATGAATTCCCATTTACACCACCAATCTCAGAGCCATGGCAACCATGCTCTGAAACCCAGAAAGAAAAGGCTTGCTAGAGACCAACTTAGGCTCCTGGAAA
CAAGTTTCAATGCCAACCAGACGCTGAAAGCAGAACACAAGATCGAGCTTGCCAGCCAACTAGGCCTGACATCAAGACAAGTTGAAATATGGTATCAAAA
TAGAAGAGCCAGAAACAAAAATAATGCCATTGAGCATGACTACAAGAATGTCCAGCTAGAGCTAGGTAATGTAATGACAGAAAACACCAGGCTCGAGAAG
CAAGTTAGCACGCTTAAATATGAGCTGAACAAGGTTCAGCAAATGATACTTTTTGGATCAACCACATCTGCTTCAGCTCTCGCTTCTGTTTCAGGATATA
GCGATGAGCAGGCAAACTCAACCTCTCCAGGAAACATGATCTGTAATTGGAGAGATGCTGGAAATGATGAAATCTTTCCTGTAGAAGAGCTATATACTTG
TTTGACAGGCTCTGGCACTCAGTTATGGCCTCTTAGCTGA
>PtrHox33
ATGAAGAGATCACTAGGCAGCTCTGATTCCCTTGGTGCTTTGATGTCCATCTGCCCATCTGCAGGTTCTTGCGTAGACCCCATCAACTTGATTAATCTCA
TCTTCTTAATGCTATACTAGCTAATTAGCTCAGACATGCCCAAATGGTGCCATGCTTTTTATTAACTTTCTTTTCCATCTTTCGTGATAGTAACTACTCA
CCTATCAAAGTTTTGCAATAACCTTTGAATCCAAATGAACAAGTTTTGTTTTTCTTTTTAGGAATTGTCATGCTTCGGACACTACTTTTCACTTTATTCT
TTCAAGTATAAAGTTATTATTCATATTCGTATCCACTAATTTATCTTTACTCTTCTTTTGGTTATTTTATAGAGGAACACAGTCCAAGGAACCACACCCA
TGTTTATAGTAGGGAATTCCAGTCCATGTTGGATGGCTTAGATGAAGAGGGTTGTGTGGAAGAAGCCGGAGGCCATGTTACCGAGAAGAAAAGGCGCTTA
AGTGGAGATCAAGTTAAGGCCTTGGAGAAAAACTTTGAGGTCGAAAACAAACTTGAACCTGAGAGAAAAGTTAAGTTAGCCCAAGAACTTGGCTTGCAAC
CAAGACAAGTCGCTGTTTGGTTCCAAAACCGCCGTGCCCGGTGGAAAACCAAGCAATTGGAGAGAGATTATGGCGTTCTTAAAGCCAATTATGATTCTCT
TAAGCACAATTTTGATGCCCTCCAACATGACAATGAAGCTCTACTCAAAGAGGTATATATTTCAAATTTTGTCATCTTTATTTATTTTCTATGAATCAGG
ACGACAATGAACTGAATCTTTGTGAAGTTTTCGTTAGTGTGATGTCCAAAGGAGTCATTTTTCTTCGTTAATTCTGAAACGAAAGCTGCATACGGCTAGT
TTTTAAAAACTCAAGAGAATTCTTGGTTGATCTTTTTTTAATATATTTTTTTTTCATGTTGCAGATAAGGGAACTGAAAGCAAAGCTGAACGAAGAGAAC
GCGGAGAGCAATGTTTCTGTGAAAGAAGAGATAATTTTGGCCGAGTCAGAAGACAAGATGCCTGAAGAAGATACACCAGCACTCCTTGATTCTGTTGCTG
CATCGGAAACAAAAGAGCTGAATTATGAAACCTTCAACAATCACAGCAGTATTAATATTGGACTAGGAGCCTCTCTTTTCCCAGACTTCAAAGATGGGTC
ATCAGACAGTGACTCAAGTGCAATCTTGAATGAAGATAACAGCCCTAACCCAGCCATTTCCTCATCTGGGATTCTCCAAAGCCAGCTAATGATGTCCCCG
CCACCATCTTCATCACTCAGATTCAACTGCTCCGCCTCATCTTCTTCACCATCATCAATGAATTGCTTTCAGTTCTCCAAATCATATCAAACCCAGTTTG
TCAAGCTGGAAGAGCACAATTTCTTTAGCAGTGAGGAGGCTTGCAATTTCTTCTCTGATGAGCAACCTCCGAGTCTTCCTTGGTACAGTTCTGATCAATG
GAACTAG
>PtrHox34
ATGAGTTACAAGCTTGAAGATCACATGGCACTCACCTCTCAATTGTACCCAGGTGTATTCACTCAAATGGTTCCACAACAAGGTTAGAGATACGAAAAAA
CAATACAGCAAAAAAGAATAGAATTTAACAATCATGATTTCTTTTTGTGTTGATCATCAACTTTGTAAATAAGTGATTCACGATGTTTACTTAACATGAG
TTTTTGATCATGCTTAGGTGAATCTAAACCACGACGAAGGCGAAAGAAGAACAAAGACGCCGATCTTAGTGGGGCAAGGAAGAGGAAACTTAATGAGGAG
CAAGTTAATCTCCTTGAAATGAATTTTGGTAATGAACATAAGTTGGAATCTGAGAGGAAAGACAAGCTTGCTTCAGAGTTGGGACTCGATCCTCGCCAAG
TTGCCGTTTGGTTTCAAAACCGGAGGGCAAGGTGGAAGAACAAGAAGCTAGAGGAGGAGTACACAAAGTTGAAGACATCCCATGAAAACATAGTTGTCGA
GAAATGCCAGCTTGAATCCGAGGTCCATCTCTCTCTCTCTCTCTCTCTCTCTCTCTCTGTGTTTAATTTTTAGAAATGTCTCTTAAGTTCTTTATTAGTT
TAGAAAGGCTTCGAAATTTGTTTTCTTTTTATTGCACCGAAGAAGTAATTGAGTGTCTCTATATATATATATCTAGCTAATTGCTTGATCAAGTCGTAAA
TTTACATGAAGAAACACTCAACTTAGTGTGACTATTTACATGATGGAGTTTGTTGATTTATGGTAAAAGTAGACTTATCTATCTTAGTTGTAATGCCCTG
GAAAATAAAAGTGGACTCACGTGGTTGATTTTTTTCATGCACAATGATAAATTGAGGACTCCAATTTGACTTCTAGGTGCATGCTCTCCCTGCAAACGCA
AGACTCGACTAGTCTAGCAACTCATTAATTGGTTTCTTGAATGTCTTCTCTTTGGCATACTTTTTTGTCTTCTGTGTTGATTAGATTCTAGGACAAAAGC
AAGGCAGGATTTTCCTATTTCGAGCATCCAAACAGAAAGTAAAGAATGACAATTTGGAATAGTATTCTCTAGTGATTGCCACATACTTTTACTTCCTTAC
TCAACATGTAACTACTACTACTGCTACTTTGTTTTATCTTTAACGATAAGATAGTGATGCTCAATTCCGAAATTTATGACTTCCATTACTGACTTTCTTG
GAAGAAAAACAATAAAATAAGATTATATCGTGCCCAATCTCTTATACTGCAATAAGACATGGTGACCTACCATATTCTTGAACGTACATGAGCTCAAGGT
TCGAAGAAAAAAAGCCATGCCAGCTAGCTATTGGATTAGGCTACAAAGGAAAAATATCATCCTCAAAGTGAACCAAAATTTTGACAAGGAACAGCATGCT
GCCACTCTATTTAACAACAAAACACTGCTCTACTACTTTGTGTTTCAATCCACTAGTCACCATGTGTCCGTACAGGATTGTTTAAGGTTAACTGTTATAT
TGGGCCCTTCAAAGCCACTAGAACACCAGCACGTGGCACTTTCCCACTTTGGAAATGGCACGCCATTATAAAGATTGATTAAACAAATATTCCCCTGTCA
ATATTTCTCACATATATCACCTTTCTTCTTGTTTTCTCCACATAATATACTAAATCGTGGGTTCATTCATTGCAGGTTTTAAAGCTCAAGGAACAACTCT
CTGAAGCAGAAAAGGAGATCCAAAGGCTGTCAGACCGTATTGATGGGGTTTCCACTAATAGTCCTAGTTCATCCTTGTCGATGGCTATGGACCCCCCATT
TCTTGGAGAGTTTGCAATGGAAGGATATGAAGATGCTGCTTTCTACATGCCACCAGAAAACAATTACATTCCTGGCATGGAATGGATTAATCTGTATATG
TAA
>PtrHox35
ATGGGGTGCCTTGATGATGGGTGCAACACTGGCCTTGTTCTTGGGCTAGGCTTCACAACAACAAACCTAGAGAATACATCTAGGCCAGCTGATAACAACA
AGCGGCTTATAAAGCCTCAGATTAAGCCACTAATGACAGGTTTTGAGCCTTCACTTAGTTTGGGTCTTTCTGCGGAAACTTATAGCCTTGTGGATGGAAA
AAAAGGCTGTGAGGAGTCTATTGGTGCTCATGATCAGTTGTATCGTCAAGCTTCTCCTCATAGTGCTGTTTCTTCTTTCTCTAGTGGTAGGGTTAAGAGG
GAAAGAGACCTTAGCAGTGAAGATATAGAGGTAGAGAGGGTTTCTTCAAGAGTAAGTGACGAAGATGAAGATGGTTCTAATGCAAGAAAGAAACTTAGAC
TCACCAAAGAGCAATCTGCCCTTTTGGAGGAAAGCTTCAAACAACACAGCACCCTCAATCCTGTAAGTAATTAGTCTCTTGATCTCTGTTTCAATTTGAT
ATCTGATTTTGTATTTATGTGTCTGTTCTGGTGATTAGAGTTCTGATCTTTCTTTAATAAATGAACAGAAGCAAAAGCAAGCTTTAGCAAGGCAGTTGAA
TCTACGTCCGAGACAAGTTGAAGTGTGGTTCCAAAACAGGAGAGCCAGGTAATCAATATCATCTAATTTAACCGTGTAAAGACTTATATAAGCCATCAAA
ATCATCTCCACAAAACGATGCCATGATATCCATAGCAATCCAAAAGCCCCATAAAAGAAGTTTCCTATCCCTGAAAAGAATTATTATTTTTTAAATTATA
GATCAAATTGTATACAAGGGGCCGTAGTTAATGATGGCTAGTGATCATGTGCAGGACAAAACTGAAGCAAACTGAAATGGACTGTGAATTCTTGAAGAAG
TGCTGTGAAACACTAACAGATGAGAATAGGAGGCTACAGAAGGAGCTACAAGACCTTAAATCACTGAAAATGGCACAGCCCTTTTACATGCACATGCCAG
CAGCTACTCTTACCATGTGTCCATCTTGTGAAAGAATTGGTGGGGTTGGTGAAGGGGCTTCAAAGAGCCCGTTTTCAATGGCTACAAAGCCTCACTTCTA
TAATTCCTTCACTAATCCTTCGGCAGCATGTTAA
>PtrHox36
ATGGCGGTTTCACCCTCAAGCATTTCTAGCTTGGAGTTGACCATATCTATGCCTGGCTTCTCTTCTTCTCCTCCTTGTCCTTCATCTGGTAAGCCCAAAA
TCCCCCCTATCTCCTTCTTCCCCTCTTACAAGATCTTTTACCTTTTGTTTTTAAATGACGTTCTATGATCTCTTAGCTTTGTTTTTGTTTGCATGGCCGG
CTTTCTTAATAAAGAATTCTTCCTTATGTTTTCTTTTCTCAAATATGATGATAAGTACTACATGGTTTTACTGATATTGATTGAATCCAAGGAATTTTGT
TTTCTTGATTTATGAAAATGATGGTGATGAATTATTAATTGGGTGAAGAGGTTTGTGCCGTGAAAGATTTGGACATAAACCAACTACCATCAGGAACAGG
AGAAGAAGAATGGATCACTGCGGGCATGGAAGATGAAGAGGAAAGCACTAATGGAGGCCCACCTCGCAAAAAACTCCGTCTCTCTAAGGAACAGTCTCGC
CTTCTTGAAGAAAGTTTCAGGCAACATCACACCTTAAACCCTGTAACTAAACACTCCTATCTCTCTATTTATAGTAAAATAACTATGTTTTCTGAATTAA
TTATGATTAATTTATGGAGTTCAATTATTCTTTCATATATGCAGAGACAAAAAGAAGCATTAGCTTTGCAATTGAAGCTGAGGCCTAGACAAGTTGAGGT
GTGGTTTCAAAACCGGAGGGCCAGGTACTCTATCTTGTATACATACTGTTTCATGCTTGGCTTGGCTGACACATTAAATTCTTTTTTTTCTCTTTTCACT
ATATATTGTGTTGGTTGTTAAAATTAAAACTGATGATTATATATATATATCGAAGTTAACAGAACATAATTTGGATCAAATTTTATATCTAACCGTATAA
AATCGCACTGATCATATATCATTAAAAAGAAGAAAAGGATCTTTCAGTATTGGGATTTTCTTAGTAGAGGACATTAATATAACCTCAGTACCATATTGGT
TATTAGTATAAATTCAGATGCTTTAATTCTTTGATCATCTTCGTGGCTAAAGTAAAGGAATTAGACACCATAAATTATCAAACTTTTTGACCGCATTTAA
AAACCTGTTTGGGGAGGTTAATCTGTCTTTTTCATCGTTATATTATAGAGTAAAAGAAGTTAGAACGTAGTTTTTCTGCCGTTGAAATGACGGATTGCTC
ACATGCCAGTAAAGTAAGGCAGGAGTAGACATGAAACCGTGTAGTTATATATATATAGACACACACACACACTGCAAATTAAATATCTGGAAGGATCATT
GGACGCTGGCGCAAAACTGAATCAATAGGGTCCAAAATGGAAGCATATTTCTTCCTGCCGACTACCTATAAAAGGGCACAAACAATTATTCTAATACCAA
CTATGAACAGAAGATGCAGACCCTTACTGCTCACATGTCAAGTTATGAAATAATGACATCTACATGCATGTAACATGACATCTGTAGCAGCAAGTCAGCT
TATGTATTTTAGTTTTTTGCCATAGAACCCTAAGATATTGGAAATACAAATAAACTTAATTTTACAATACTATATATACGGTTTGAGAATGAAGACACGT
GACCGACAAGTGGCTCTACAAATTTATTAACTCTTAATGATGGGGTTATTTCATGAGCTCACCTTTGTGAACTACTATAATGATGGCTGTCATCTAATGA
TCATTGCACAAAATTGAGAATAAAAAGATTTGTCGGTATCAAGATGCATGTGTTCTTTGGCCTCGTGTGCTAGTCTGATCACAACTCTAATAAGTGTTCC
TTTGACTCATTATTAATAATTCTTTTCCTAGACTAGCCATGCAATATAAAATATCCCCTGTTGTTGTTGTTTGCATGTATTAATTATTAAACGAAATCAA
GAGATCGAGGCTAAGGATTTGCTCTCCTTACCATGCATTGCTATTTAATCAGTCAAAAGAAACGCAGCCAAAACTGTAAATTCCATTAATCTCTTAATTA
AAGCTGTTTTGGTTATATTAGAACAGATGAAATATGTGCTGAAACGTAAACCTTAAAATACTTTATGAGACAGATGAAAAAACTTGAATCGAACATTTAT
GAATACGATAACAACATGGAATACAACAATAACTGCCTAACTTGTATGTATGGTTATAATCAGAAAGCATTAAGGAACACCCCAGAGAAGCAGGCAATGA
CTTTAATGCGAGCTCTTAATTATGCCTACCAACTCACCTTTGTTGGCAATTATTTGTTGGAAAAAGGAAAAATTGCAAAAAACTATAATTTTTTTGCATT
TCTTTAATTACATATACAACTGATCATCTCCAACTGATCATGAACAAAATGGAGTAGCAAACATTTTGTCATATTGTTTTATTGCAATATCAAGCATTAT
TTAGCACCAGTCTTGCAATATTAACACATTTTTCTGGTCACTGATAGGAGCAAGCTTAAGCAGACAGAGATGGAGTGTGAGTATTTGAAGAGATGGTTTG
GTTCATTAACCGAGCAAAACAGAAGGTTGCAAAGAGAAGTAGAGGAGCTTAGGGCATTAAAGGTGGGTCCACCAACCGTGATGTCTCCTCACAGTTGTGA
ACCTCTTCCAGCATCCACCCTTACTATGTGTCCAAGTTGTGAGCGTGTGACAACCACCGGCTTGGACAAGGGCTCCACCAAAACCACCACCACTGCTGTG
GCCACCCCAACAACAGCCGCCACCTTGTCCTCTAAAGTTGGGACACCCGCACTCCAATCTCGGCAATCTTCTGCGGCTTGTTAG
>PtrHox37
ATGACGTGCAATGGGATGGCTTTCTTCCCAACAAATTTCATGCTCCAAAGCTCTCATGATCAAGATGATCATCAACCTCCCACTTCTCTCAATCCAATTC
TGCCATCTTGCGCACCCCGAGACTTTCATGGTACCCTCTCAATCTGATCCCTCTCTTTCTCTCTGAGCTAACTTTGACTGGATATATTCAGAGTGTTCTT
TTCTTTTCTTTTTTTCTTATTTTTTTTTTATGGAAGGGGTCGCTCCATTTCTAGGGAAGAGATCATCAATGTCGTTTTCAGGGATTGATGTATGTCATGA
AGAAGGAAATGGAGAGGATGAGTTGTCTGATGATGGCTCACAAGCAGGAGAAAAGAAGAGGAGGCTTAGTATGGAACAAGTCAAGACTCTTGAAAAAAAC
TTTGAGTTGGGTAACAAGCTTGAACCCGAGAGAAAAATGCAACTGGCTAGAGCTCTTGGTCTGCAACCAAGACAGATTGCTATATGGTTCCAAAACAGGA
GGGCCAGATGGAAAACCAAACAGCTAGAGATAGATTATGATCTCCTCAAGAGACAGTTTGATGCTGTTAAAGCTGAAAATAATGCACTACAAACTCAGAA
CCAGAGACTTCATGCAGAGGTTAGTTTTCAATTAGCTATTATATAGAGCTTCATGTTTGAATTAAAATTTGCCATTAGCTCTTGACCTCTTCACTCTTAT
TTAATGTCTATTGTACCTTTTGGGATACTAAAATCATTGATTACAAGCAGATTTTTTTGCATGGAACTACAATTATTGAGCATAATAAGTTTCGAAATCC
AATCATTGCCCCCTGGTTTATTCAGCTTCTTGGCCTTTTCTTCTTCGTACAATGATTTCTGTGAACTTTTCAATAAAGCTTCTTTTCTTATTATTAGTTC
ACCTTCTTTTTTTTTAACATACGTTGGTTTGAGCACCCACGAAAATTAAAAAAAAAGAAATTCACAAGAAACACTATTTAATATTTGAAGTGCTGAATAT
TGTTCGTGGTTTTAGAGGTAAAGTCTAATTAGTCATGCATGTATGTGAAAGGTACAGATCTTTCCTACATGTATACGTTTAGTATATATACTTCAGTTTT
TATTTTTTATTTTTTATTTTTTGAACTTAACATATAGGCGTATGCTTCATGTTGATTGGTTAACTCACGGCTGCAGATATTGGCACTGAAAAGCAGAGAA
CCGACTGAATCTATCAATCTCAATAAAGAAACTGAGGGTTCTTGCAGTAATAGAAGTGAAAACAGCTCAGATATCAAGTTGGATATCTCAAGGACGCCAG
CTATTGACAGCCCCCTACCGAATCATCATCCAACAAGCAGGCCCTTCTTTCCCTCATCATCTATCAGGCCTACAGGTATTGCACAACTCAACCAAAACAA
CTCTTCAAGGCCCGATTTTCAATACCAGAAGATGGATCATATAGTCAAGGAAGAAAGTCTCACCAATATGCTCTGCAGCATAGAGGATCAATCTGGATTT
TGGCCATGGCTTGAGCAACAGCAATTCAACTAA
>PtrHox38
ATGGCATGTATCCTCGTGGGGACACTTCCACCTTCTTTCCTCGTAAGTTACAGACTTCTGTTTTTATTTTTAAATGTTTTTTTAAAGAACATTTACATCA
CATTCCAAACACCAGTGACCTTTTTTCTGATTCCTTTCTCCGAAATATTATTTGGTTGTTTAAGAGACCAGAAAGAACATCGAAGGCAGGATTAGGCTTT
AGCTTTCATGGCGGGTGATAAAGACTGTGGCAGTTCTAAAATGACCATTTTTCTTCGAAACGGCAGGCTCCCTCCTTGTGAATCTCTCTGTATTCTCACC
TCTTTTAGCACTCTTCATGGTACTCACATTCTTTGAACTTAATTTTCTTGCTGATAAGCTACGATCTGTTTTAAGTTTCATGCTTTGTGTCTCGTCGGAA
CTGTAATATCAACTCTTTTTCTTTGCTGTTTCAAGTTTGTAAGTTATCTGTTTTCTGCTATGCGGTGATATATGCTAATGCTTTATGAGTGAAGTCTTTC
ATTCCGAGGTTGCTTATCTCTAAATCTCTATAGATTCCAGAGACTTACCTTCTTCTATTAGATGTCTTGAGAAGAATTTTCCCTTGTGCTAGCCTACAAG
GTACTACTACTAGTTTCTTTTCTTTTCCTTTTTATTTACGATGCCTTTCAAGAACAGAGTGCTTTTGTTATTTCATCATACTGTAAAGAAAAGATTGAAG
CTTTAGCATAAAAATATAGAATTCTCACGTTAGAGTTTAGGCCAGGGGCATAAATTTCTGTTTTTCTACATCTTGGGTGGTTGGTGTCCTGCTAATTTAC
TCTTGGAACTAGCCTTGTCGTGCATACATGGGCTTTCCGAAGCTAGTTTCGCTTACAGATTGAAACAAATTTGGGCCATGTTCATTATTAGCTTCTTTGG
TTGGACTGACGCTAGATAGCGACTATTCATGATCATGCTGCAAGCGATAACAGTGTTTGCCATCATTTGTTCCAGGTGCAAAATCTATGGTTAATTTTAG
GAATGATGGAGGAGACACTGTAGACATGTCTTTTTTCCAACCACATGTCAAAGAAGAAAGTAGCGATGAGGATTATGATGCGCACCTTAAGCCATCTGAA
AAGAAAAGGCGGCTTACAGCTGCTCAAGTCCAGTTTCTTGAGAAGAGCTTTGAGGCGGAGAATAAGCTTGAACCAGAGAGGAAGATGCAGCTTGCTAAAG
AACTCGGTTTGCAGCCTCGCCAGGTTGCAGTATGGTTTCAAAACCGTAGAGCTCGGTTCAAGAACAAGCAGCTGGAAAGGGACTACGACTCCTTGAGAAT
CAGCTTTGACAAACTCAAGGCTGATTATGACAAACTCCTCCTCGAGAAGCAGAATTTGAAAAACGAGGTAACCCTTACCTGTAAGCACTCAACAGTAGCA
TTCAGCAACTAATTGGCTTTCAATTATGAATTTTTCACTAATGCTTCGGTTTTTATGATTCAACAGCTTCTTTCACTGAAAGAAAAATTGCTTAGCAGAG
AGGAAAGTATGGAAAGTTCAGAACCATTTGATGTCATCCATTCACCGGATGCAGAACTTGAGCCTATGCCTGATACAGTGTCTGAAAATGTTTCCGCCAT
TGTGCCAATGGTGACACCCAAACAAGAAGAAAGTTCAGCTAAAAATGATGTTTTCAACTCAGACAGCCCACGTTCATTTTTGGAGCCCCGTGATTGTTAT
CGTGTTTTCGAGTCAGACCAACCAGATTTTTCCCAAGTTGAAGAAGATAATCTCACCAGGAGCTTTCTACCCCCTCCGTACTTTCCAAAACTCTACCGAG
AGCCACCTGCAAGTTCACGTAATTTTGAATTCTCAGCGGAAGATCAGCCCTTTTGGTCCTGGATTTTCTGA
>PtrHox39
ATGGCGATGGCGGTGGCCCCTCAGCACAGAGAGAGCAGTGGTAGTGGGAGCTTAAACAAGCACCTCACTGATAATGGAAAGTATGTTCGGTACACATCAG
AGCAAGTGGAGGCTCTTGAAAGAGTTTACGCCGAGTGCCCTAAGCCAAGCTCTTTGCGCAGGCAACAGTTGATCAGAGAGTGTCCCATTTTGGCTAATAT
TGAGCCCAAGCAGATCAAAGTCTGGTTTCAAAATCGCAGGTTAAGATAAAAGAAAATAAATTTACTCATAATCATTTTGTTTGTTTGTTTTTATTGAATT
TTTTTGGGCGATCAGGTCTTAAGGGACTGGATTAATGACATTTTTGAAGAAAAGGTTTACACTTTAACATTAATTGCGTTGATATTTTTTGTATAAATAT
TTAAGTTCACATGAATGAGTACTGGCGTCGCTTTCTTTTATTTATTTTTAGGTGGGAGAAAGGCTAGATCCTTACTGCATTTGGGTTTAATTTCCTGAAT
TTTGTTTGTTTTGCTAGTCTCTTCCTTTTTCTATTAATGCAAGCTTTCCTGTATTGGGTCATGATTTCACACCGGGTTTATGTACTTTCTATTCATAGGA
AATGCATTAGTGTACGTGGTTTACTCCAATATGGGTTTTGATTAGTTGAATTTGGGATGTACGAAAAGAGAATCACAGTGTAAAATTCTTTTGGGGATGA
AGGGTTTTCTTGGGCACTGAGAGAAGGTGGTGTTTGGGGGTGCAGGTGTCGAGAGAAGCAGAGAAAAGAGTCCTCAAGACTCCAAACTGTGAACAGGAAA
TTGACTGCAATGAATAAGCTGTTGATGGAAGAGAATGATCGCCTGCAAAAACAGGTGTCACAGCTGGTGTGTGAAAATGGTTTCATGCAGCAACAACTAC
AAACTGTAAGTTTCTGATCATGGTCTTCAATTTATAATCCATATTCCAAATTGGGAAGTACTGTGGGTGATCTTGGGATATAAATTTGGCATGATGACCC
AGAGTAACTCAAGCATGTACTTCTGGGTGATTCCTACTGTGACAGTTTTGCCAAGTGCTGTGGATGTTGCAGAGTAGAAGGTGCATTTGATGTGTGTTGA
TTACATTGGTTCTGTCATAATTGTTGCAGTCTGAGGCCCTAGCATTGAAGTCTAAACAAAGTCAGCTTCTAGGGAAAGGAAAAAAATAGTATTTACATTT
CATTTATTAACATCATGTTTTTGTCTTCATTCAAGCTAGTGGTTTTATACTTATTATGTTCATCTATTTTCTTGCTGCACTTTCTTCTGTGTTTGGTCAT
GCTTCACTTCGTTAATTAGTTATAGCACCAATATTATGTTTTACAGTTTTATAAATGATAGCTCTAATTGAGATCTCTGGATTCAGCACTTGTGTAATTT
TCTTTCTGTTCTTCATGTTTGGACATGGGTCACATAATTTGATATTTTGTACAGGCACCTGCAGCAGCTGATGCGAGCTGTGACTCCGCGGTTACCACTC
CACAGCATTCACTCAGAGATGCCAATAACCCTGCTGGGTAAATCATTCACCAGGATCTGTTTTCCATCATGTTTTTCATTGTGTTTGGTTGGATGTATGT
CTGTTGCTGTACAAGTAATATCATGTTTCTTTTTTCCTTGTTTTCTTCTGGCAGACTCCTCTCATTGGCAGAGGAGACCTTGGCAGAGTTCCTTTCAAAG
GCTACAGGAACTGCTGTCGATTGGGTCCAGATGCCTGGGATGAAGGTTGTTTTCATTAATTATTTTCTTATATGCATCAATTCCACCAGTAGTTTGGTTG
ATAGTTTTTTGTAAGCACTTTTTTTCCCATCTGAATGAGTCATTTAAATTCATTGGCAGCCTGGTCCGGATTCGGTTGGGATCTTTGCCATTTCACAAAG
GTGCAGTGGAGTGGCAGCTAGAGCCTGCGGTCTTGTAAGTTTAGAACCTACAAAGGTATGCACACTCATATTTGTAAATAATTTAAGATGTTTCTTGTCA
TTTATTACTGACTGCTTGTTTTAATGTGGTATATATGTGCTGTTTGATTTATTTTTTTTCAAAATATGACAGCTTGCAGAGATCCTTAAAGATCGTCAAT
CTTGGTTCCGGGATTGTCGGAACCTTGAAGTTTTCACTGTGTTTCCTGCTGGAAACGGTGGAACAATTGAACTATTATACAGTCAGGTAATCAGAAATGG
ATAAAGGCGGGATTTACTTGTCTATTTTTTTTTCTAGACTTCTATGCTCTTTGCCAGAGCGGCTAAAAGTGGAAGTTGGTTCAGATATATGCTCCGACAA
CTCTAGCTCCTGCGCGGGATTTCTGGACTCTGAGATACACTATAAATTTAGAGAATGGCAGTCTTGTGGTATGTATGCCTTCTATAGTTCAACTGATTCT
TATGGACTAATTGATGTTTGTCAATTCAGCTTTAGTGTCAAGATGTTGCACTTGTATTTTTAAATTGTAGTGGCCTTATGAGATGTTGCACTTGTATCTT
ATGTTAAGGTGTGTGAGAGATCTCTTTCTGGTTCTGGTGCTGGACCAAATGCAGCTGCAGCTGCTCAGTTTGTGAGGGCTGAAATGCTTCCTAGTGGTTA
TTTGATAAGGCCATGTGAAGGAGGAGGGTCAATTATCCACATCGTGGATCACCTGAATCTTCAGGTGCAGTTTTTGACAATTGACATTAAGTGTCTCTTA
AAAAGTCAGAGTTAATCTCTTTCATAATTTTTACAGGCATGGAGTGTGCCTGAGGTGCTGCGACCACTTTATGAATCATCAAAAGCAGTGGCACAAAAAG
TGACAATCACGGTGAGTAGGTTCTTGATGTGACCATCTTTCATAAAGCTGTATTATAAGGGATCAACTATCTTTGCCCTTTTTACCTCTATTATGAGAGG
ACTTTCCCTCGGTCAGTTCATTATCTATCTATTTTGGCATGGGCTGCTGCATGTAATAATTTGCATCTGTTTTACATTATTGTTTGATATGGTTGAGATG
CCTTTTATGCTTGTGAAATTGCAGGCTATTCTTCTGCAAGTTGAAAATTAGGAACCTTTTCTTTCTTTCTTTCTTTTTTTCTAATGTGGGCATGTGCTTC
TACCTTGTTATGACATTATTTTGGCATGTTTACAAGTTTGGAATCCTTGAAATAAAACGATTTCCATGTGGAGTATTATTTATTGGTCCGCTGCATATGG
TGTTATGGCTTTCATGGATAAGACAAGTTTCAACACTACTGTACTGATTACCTGGTTTCTTTCAAGGCTCTGCGCCATGTCAGGCAAATAGCTCATGAAA
CCAGTGGTGAGGTGGTGTATGGTTTGGGCAGGCAGCCAGCTGTGCTGAGAACCTTTAGCCAAAGATTAAGCAGGTAGTTATTTGACTCTGCCTGTCAATT
TAAGTGGTCTTCTTGCAAAGACAGTCATGTGGGCCAACCTAATGTATATTTAAGCATTTGAGGTGTGTGTATATGATTTAATTGTGTATTTCTGTTCTGT
GTCAACTTCTCGTAGAGGCTTCAATGATGCAATCAATGGGTTTAATGATGATGGTTGGTCACTGATGAATTCTGATGGAGCTGAGGATGTAATAATTGCT
GTTAACACAACCAAGAACTTGATCAGTGCTAATAATCCTGCTCATTCACTTTCATTCTTGGGAGGGATTCTTTGTGCAAAGGCTTCCATGCTACTGCAAG
TAAGTTTTGAAACTATGATCACAAACTTTATGTGGCCCATAGAAATAATAAAGAAATCTTTAGCATGTAATTGTTAACATCATGCTCTTGCATTCTAGCA
AACCCTGAATAAGCAAGAAGTTCATTTGCATTTTCATCTTGAGTGCTAATTGTGGTTGTTGAATAAAGTGCACTTTTTAACCAATTTAATTTTTTTCCTC
TACTTTTGACTGCTTATTTACTTTGAACTGACTATTTGTGCTGGCCATTGGAATCTGAAATTACAACTGAAATCTTTTCAGGATATTCGCTGAATGCTCT
GGCTTTTTCATCTTTCTTGCTATATGTGGAAAGTCTGTCTAAAATTTCCTTGTTTGAGGCTAGATTATACTCCCTCCATCCCATTATTATTGGCCCTTTT
TCATTTTTTTAGTTGTCCCATTATATTTGGCCAATTTGAAAATCAAACGTTTTACAAATACTAAATTTCTATTATGCCGTTTTAAATTTACAATATAATA
ATGTAGATTAGCTAAGGAAAATTAGGAGTAGAAAAGGAACAACATATTAAAGTCAACACTAATTAATTGAGCAATTGGTGTTTTCTTAAATTTTGTGTTT
TTTTGTGAAGGGGGCAATAATAATGGGACAGAGGGAGTAATATAGAAACTGATAGTTATTTCTTCCTTTTGGCATCAAGAGATGTCAAATGTTGGTGTAC
TGTTTATAGACAATGTGGAAATCTTAGGGGTAAGTGTTGAGGGTTTGCGAAGTGTTAGGAGGTAAGTGTTAAAGGATGTTTGGTAGGGGTTGAAAAAATT
AAGAGTAATAGTAGGTCCCAATATAAATGAAATCAAATTTTAAATGAAAATATAATTATTAAAATATCAAATAATATATATTTGCAGTCCGAAATAGGAA
GTGGAAGAAAAAAAAGAGTACATAAATATAAAATTCAAAAAAGGGAGGGAAAGGCACAGAAACCAGATTTTTCCTCCAAAATTGCTTTACCTTTCCCCCC
ACAAGGCTAACATTAACCCCCCTTTTGGGGTCAATGTTACCCCCCAAGAAACTTTCCTCCCTCCCCAAAATCATACCAAACATTACTAAAGGGGGTAACT
TTTCACCTCTTTTGCCCCATGCCAAACGTAGCGTTAGCACGTGTATGATTAAAAGAAGAATTTAGTGCAACATGTCTTTGGATAAAACTGATTTCTCTTT
CCTTTTACCTGCTAGAATGTGCCTCCAGCTGTGCTGGTCCGCTTCCTAAGGGAGCATCGCTCTGAGTGGGCTGATTTCAGTGTTGATGCCTATTCTGCTG
CATCGTTGAAAGCTGGTTCATATGCATATCCAGGGATGAGATCTATGAGGTTTACTGGGAGCCAAATCATCATGCCATTGGGCCACACAATTGAACAAGA
AGAGGTATGTTTTCTGATGGCAATTGTTTCATGCTCATTATCGCAACATTGCTGATAAATGGAACCAAAAGGATTATGTAATTTCTTAAAAATGAGATGA
TGTGATATCCCAATCCATATTTTATTTTGGTGCTCTATGGGTTTCCCTTTTCATGAGCTTCCCTGCATTCAGTATTCAGATTGTCACGATGATTACTGAG
CATTTGCTTTGTGTCCATGGTTGCTTCTTTTTTCATGACCTCGCACCCTAGTCCTCTCAAGGGATTTCAGAACATTATCATGCTTTAGTGGGCGAGTCTT
CTGTCCAAACAAAAATGTTGTGCCCTGCTTAACTTGGCCATATACTGCCATGAGTGCAATCATGTGTTGCGAACATGTATCTTCAAGTACTTTTGTTCCT
AACTGAAACTTGTGTCCAGTTGCTTGAAGTTATTCGACTTGAAGGCCATTCTTTTGCACAAGAAGATGCTTTTGTTTCACGGGACATCCATCTCCTACAG
GTGCTATTTTTTAGCATTTCTATTTATTTACCTTTTCCTTTTCTATAGCATGTAGGAGTCAGTTTTTTTTTTTGGTTTAATTGAGTGTTAAAGAGTTTTG
GGGCTGCTACAGTTGCAATCTGCACCCCTCTTTTGACACGGCTAACCTCAACCAGTTCAACTTGGGCATGGTAACCAGGTTGATGAGTCTTTTAGGTTCA
CAATTTTACTGTGTTAGTTTATACCAAGGTTGAGATCAGTTTCTTGTTTCACTCCAATTTACTATTTTACAGAATTCAGAAAATTTCTTTAGCACTTTTT
TTTATGCTGTACTTTTGGCTGCCTGAAAGGCCTGATCATGTTCTTTAATCAGGCGTGCATATACTGACAAGAACCAACTGCATATGCTTTAATGGTGTTT
CCTTTCTTTTGGGCAGATATGTAGTGGAATTGATGAGAATGCTGTTGGAGCCTGTTCTGAACTAGTTTTTGCTCCAATTGATGAAATGTTCCCGGATGAT
GCTCCACTGCTACCCTCTGGTTTCCGCGTCATTCCACTGGAATCAAAAACAGTTGAGTATGAGTGGATTTTTTTCCTTTCCATTGGCCTCATTGGACCAG
AGTTTCATTTGTTACGTATGTTGCTTATAAAGTAAACATATCTCAGTTGCATTTTACCCTGTGTTGGCTTGAGGCCTTACCGGAAGTTGCATCCCATTTT
TTTTTCAATATGTTGATGTTGTTATACAGAAGGATGCGCAGGAGGCATTGACCACAAATCGCACTCTGGATCTAACATCAAGTCTTGAAGTGGGCCCGGT
AACAAACCATGCTTCAGTGGATGGTTCATCATGTCATTTGCGATCAGTGTTGACTATTGCTTTCCAGTTCCCGTTTGAGAGCAATCTACAGGATAATGTT
GCCACCATGGCCCGTCAGTATGTCCGCAGTGTGATTTCATCTGTCCAGAGGGTTGCCACGGCCATATCTCCATCAGGATTGAATCCAGCTTTGGGACCAA
AGCTATCTGCAGGCTCCCCTGAAGCTCTAACACTGGCTCACTGGATCTGCCAAAGTTATTGGCAAGTCCTGCCTCAAGTTTCATCATGGTTTAGTGACTA
TATTAATAATATTAATAGTAATGAAGCTATAATAATCAAGTTGTCCCATGTACTGTTATTATGTGTTTTAGAGTAGAATATCTGTTCATTAATTTGCCAA
AGCATCTTGTTATGCAGCTTCTATGATATTTTGAGCTTGATAGAACTTTCTGATCTTTCTTTTTTTTACTCAGTTACCATTTAGGAGCAGAATTACTGAG
ATCTGATTCTGTGGGTGGAGATTCTGTCCTGAAACATCTATGGCATCATCCGGATGCAATTTTATGTTGTTCATTGGAGGTATGTCTACATCCAATTAGA
TAACATTATCTATCTGTCAAATATTTAGTTGAAGCGCCTCTTAAAAATTGCATATGGTACACCAGACCAGCGATGCCACTATTGAGGACAACATCCATTC
TTCAGTATCTGAGATAACATCAGAGATTGTTTCATGTATCTATGTTTTTTTGGTGTTGCAGGCACTACCAGTGTTCATCTTTGCTAACCAGGCAGGACTT
GACATGCTGGAGACAACTCTAGTGGCTCTGCAAGACATCACACTGGATAAGATATTTGATGAATCTGGACGCAAGGCATTGTTTACAGACTTCGCAAAGT
TAATGCAACAGGCAAGTTTTACATGGAAATATGTTTTTTTCCTTCTGATCGTTTGCTTACTTATGTGTTGAGAAACGTTGGATGTTTGCCTTCAAGTTAG
GTTCTTTATGAGAATTTCCCTCATCATTATAAGGCACTGTAAAGATCTGTGACATTATTGTTCTCTTTCTTATGATTGGATAATTCTAAGACAATGTGTG
TTTCTGTTCTGTGTATTCCCCAAAATTTTCTAAGCAAAAGGGGTAGTTGAGGATGGTTGTAGCTGGTTTGATTAATGAGATCCTGGCTATAGTAAATATG
TTTTCTGTGCATTGTCTTCTGTTATTACTGGGCCCAGCTAGTCTCCGGGTTGCCTTCCTTAGGGAAAAATGGAACATAAACTGTATTACTTACAAACCCT
AATTGGTGAAACTTGTCCTTCTGTGATCAGGGATTTGCATGCTTGCCTGCTGGAATCTGCATGTCAACAATGGGGCGCAATGTATCATATGAACAAGCTG
TTTCATGGAAAGTGCTTGCTGCTGAAGAGAACACTGTCCACTGCATTGCTTTCTCTTTTGTAAACTGGTCTTTTTTGTGA
>PtrHox40
ATGCAAAATAAAAGAGAAATGGAGCTTGGGTTAAGCTTAGGAGATGCTGCTACTACTTCAAAACCATTTGGGTTCATGGAGAAATCTACACAGCTCACCA
ACAAAGTCACTTCTGGGTTTTGCATGGGTTTATCAATTGGTACAAATCACACCCTACAAGAAGAAGACGAAGATAAAGATGATCACAAACTTAGCAATAA
TATTGATCATAACTCTGACAATACAAACACAAGAACAGCAACAGTACAAGCCAACAAGGGAACAATTTTGACTGTAGATACCAGTACTGATCCACCTATC
CAGCTTGATCTTCTCCCTAACACCCCTGTCCCTCGTAACCAGAACAGCATCCTCACGTTGGCATCTGATAATGGTACCCAAAACCATTTTTTCTTTCCTT
TGAATATTTGAGATTTTCCGTTTGCGTTATAATCTGTTTTTTTTTTTTTTTGTATCGTTATAATCTGTCAATTGCACTGTTTTTACCCCCAAAAAAATGT
TTTCGTTTGTTTTCACTTTTTGGTACCTAAACCTTTTGTTTTCTTTCCTGTTATCTGGTTTTTGAACCAGACATCTCAACAAACCATCCTATTCACAAAC
CTTTTGCTTTCTTTATATATTTTTTGGTTTTTGAAATTTTGCCCTTTTTTCTTCTTCTTTTGCAGGGACTAATTTTGAAGCTGGCTCTTCAGGTAACATG
TCAAGAGGGTTTGATGTGAATAGATTCTCTGCTGTTATGGTACATGAAGATCAGGCTGATCAAGATGGGGCTACCCTTTCATCTTCACCACCAAACAGTG
CAACCTCTTCTTTTCAAATGGATTTTTGCATTTACAGTAGTAAAGGTGGAAGCGGATCAAATATTGAAGCTGATCAGGCCGAGAGGGCTTCTTCTAGAGC
CAGTGATGAAGAGGAGAATGGTAGTGCTAGAAAGAAACTCAGGCTCTCTAAAGAACAGTCTTCTTTTCTTGAAGAAAGCTTCAAAGAACACAATACCCTC
ACTCCTGTAAGAGAATCATGTCTAAGGATCAATACCTTTTTTTGTGATTAACTTGTTTCTCCATCTTGATTAGTTTGCTAATCTCTTTCTTTAATTAATT
AAATATCATGGTGTAGAAACAAAAGCTTGCACTTGCTAAGGAGCTTAATCTTCGTCCTCGCCAAGTAGAAGTCTGGTTTCAAAATAGAAGAGCAAGGTAA
TTAATTAATTATTGGCTTGGATTTTAATAAAGTAAATAGTAGTTTTAATGTAAATATTTAATCTTGATATGTGTTGATTTGCAGGACTAAACTGAAGCAA
ACTGAAGTGGATTGTGAGTACTTGAAGAGATGTTGTGAGACATTAACAGAAGAGAACAGAAGACTACACAAGGAGCTTCAAGAATTAAGAGCTTTAAAGA
CTTCAAATCCTTATTACATGCAACTCCCAGCCACTACTCTCACCATGTGCCCCTCTTGTGAACGAGTTGCCGCCGCCGCCACCTCTGCCACAGCAACTAC
CGCAACCACCACCACAACCAATACCCAGAATAATACCACTGACCCCACTTCTAATACCACGGGGTTATCCCTTAGCAGTTCTAGACCAAGGTTCTATCCA
TTTTCTCACACACAAACTCACCCCCACCAGCCCAAAGCGTGA
>PtrHox41
ATGACGTGCAATGGGATGGCTTTCTTCCCAACAAATTTCATGCTCCAGATTTCTCATGATCAAGATGATCATCAACCTCCCACATCTCTCAATCCAATTC
TACCCTCACCCCAAGATTTCCATGGTACGCACCTTCTCCATGCGATCTCTTTCACACTGAGCTAAATTTGACTAGATATTGATCAGAGTGTTGGTTTTTT
CTTCTTTTTTTGGTCGCAGGGGTGGCATCATTTATAGGGAAGAGATCATCAATGTCATTTTCAGGGATTGATGCGTGTCATGAAGAAGGCAATGGAGAAG
ATGAGTTGTCTGATGATGGCTCACAAGCAGGAGAAAAGAAGAGGAGGCTCAATATGGAACAAGTCAAGACTCTTGAAAAAAACTTTGAGTTGGGTAACAA
GCTTGAACCTGAGAGAAAAATGCAACTGGCTAGAGCTCTTGGTCTGCAGCCAAGACAGATTGCTATATGGTTCCAAAACAGGAGGGCCAGATGGAAAACC
AAACAACTAGAGAAAGATTATGATCTCCTCAAGAGACAGTTTGATGCTATTAAAGCCGAAAACGATGCGCTACAAGCACAGAACCAGAAACTTCATGCGG
AGGTAATTAGCTGCAAGAATTTGACACATCATCGACTGGCTATAGAGGTTCTTACTTTAGAGCTTCTTGTTTGAATTAAGATTTGCGATTAGTTCTTGAT
CTCTTCTTAATTTATTGATGTCTATGGTACTTTTTGGGATAGTAAAACCATTAATTAGCAGATGTTGCATGGAGAACTGCAATTATTGTTTCGAAATCCC
AATCATTTTTTTCCCCTGGTTTGTGCAGCTTTTTTTACCTGTACTTCTTGCAATGATTTCTGCGAACTTTTCAATAAAGCTTCTTTTCTCATGATTAGCT
CACCTTTTTCATTTTTAATATATGTTGGTTTTAGCACCCTTGAAAAACTTTTTAAAAATATACAGGAAACAATATTTTGAAGTGCTGAATATTAATTGTT
CGTGGTTTAGAGATAAAGGCTAATTAATCATTCATGTCTGTGAAGTACTAAATATCTTTCCTGCATACTTAAAATTTAAGAGTATATAATAGCTCTTCTT
CTTTTTTAAAAAAATAAAAAACTTTGCATTCATGCATGCTTCAAGTTGATTGGTTAACTTCCGGCTGCAGATATTGACACTGAAAAGCAGAGAACCGACT
GAACCTATCAACCTCAACAAAGAAACAGAGGGTTCTAGCAGTAATAGAAGTGAAAACAGCTCTGATATCAAGTTGGATATCTCGAGGACGCCAGCAATTG
ACAGCCCTCTATCTAATCATCATCCAACGAGTAGATCCTTTTTCCCCTCATCATCATCATCTATAAGGCCTGCAGGCGTTGCTATAAGACCTACAGGTGT
TGCTCAACTCTTCCAAACAAACCCTTCAAGGCCTGATATTCAATGCCAGAAGATTGATCAATTAGTCAAAGAAGAAAATCTTGGCAATATGTTCTGTAGC
ATCGAAGATCAATCTGGATTTTGGCCCTGGCTTGAGCAACAACATTTCAATTAA
>PtrHox42
ATGGCCGTTTCACGCTCAAGCTCTTCTAGCTTGGAGCTGACCATGTCCATGCCTGGTTTCGTTTCTTCTCCTTCTTTTCCTTCATCTGGCAAGCCCCAAC
CCCTCCCTGATCTCCTTCTTTCCTTTTGTTTTTATATGATATTCTATCTCATAGCTTTGTTCTTGTTGCGTGGCCGGTTTTCTTAATAAGAAATCTTCCT
TCTGTTTTCTTTTTTTAATATGATGAAAATACATGGTTTTGCTGATTTATTAATTAAATAACTGATTCATTTTATGCCAGAAAATTTATTTTCTTGATTT
ATGAAAATGATCATGATGGATAATTAATCGGCGAAGGGGTTTGCGCAGTGAAAGATTTCGACATAAACCAAGTACCATCAGGAGCAGCAGAAGAAGAATG
GATCTCTGCAGGCATGGAGGATGAAGAGGAAAGCACTGATGGAGCCCCACCTCGCAAAAAACTCCGTCTCTCTAAAGAACAGTCTCGCCTTCTTGAAGAA
AGTTTCAGGCAACATCACTCCTTGAATCCCGTAAGTACTAAACCTCCCCTCTTCTCTCTCTCTATTTATAGTAAAACAATTATGTTTTGTGATTTATTTA
AGATTAATTTGTGGAGTTTAACTATTTTTTTATGTATGCAGAGACAGAAAGAAGCATTAGCTTTGCAGTTGAAGCTGAGGCCTAGACAAGTTGAGGTGTG
GTTTCAAAACCGCAGGGCCAGGTACTGTACCTTACATTTATACTATTTCATGCTTGGGCTTGGCTTGGGTAACACATTAAACTCTCTTTTGATCCCATCG
CTGTATATTTTGTTGGTTGTTAGGATTAAAATTGATGATTATAAGGTGGATACACACACACACACACACACACACACACATATTAAAGTTGACAGAATAT
AATCTGAATCGGATTCTATATCTACCCGTATAAATCGTACTGATTATCATCACCAGGAAGAATAGATCTTTTGAGTAATGGGTTTTTCTTAAAACATTAT
ATATATATATCTGTGTGTGTGCAGAGTACAATATAACCTCAATACTACGTTGGTTAGCAGTATAAATAATTAAGATGCTTTAATTCTTTGGCCATTTTCA
TGGCTAAAACAAAGAAATTAGGCATCATAAATTATCGAACTTTTCCACCGCATTTAAAACCTGTCTGGGGCGGTTAACGTGTCCCTTTCATGATTATATT
ATACAGTAAAAGATGTTAGAATGTGATTCTTGAGCTCTTAAAATGACGAATTGTTCATATATATGCCAGTAAAGGGAGGCAGAAGTTGACGCGAAACTGT
ATAGTTATACGTGCTTGTTATGAAACTTTTTTTTATTTTTTGTTGAGTTATGATTTTGAGACTTGTTAAGTGATGAAATTAAATTGTTTGTCTTTTGTTG
GTTAGTCATGGAGCGGATTTAGTTAAAAATATGGTTACATTAAAATTTATATTTATGCTAAAATATCTGGAATTAGATTTCAATCGAATATCCACATACA
TGGCAAAAATGAATGCAGATAAGCAAGGCCGGGGGTGCAAACAATAATTCTAATAGTAATAGTAGCAATTAAGATAGATAACCCTTACTGCGTATATAGT
TGTCAAGTTATGAAGGTAGATGACATCTGAAATATGAAGTTAATTAGCCAAGGTGTTTTAGTTTCTTGCCATAGAACCCTAAAATATTGCATATATAATT
AATTAATAAACTTGATTTAATACTACTAGTCTACTACTATATGGTTTGAGAATAAATTAAGACACGTGAGCGACAAGTGGCTCAACAAATTTATGAACAT
TTAATGATGAGGTTATTTCATGAGCTAACCTTTGTGAACTAATATAATGACGGTCGTCGTTCAAATATATAACAATCTAGTATCAAGATGCATGTGTTCT
TTGGCCTCGTGCGCTAGTCTGATCATAACTCTAATAAGTGTTACTTTGACTCACTGTTAATAATCCTTTTCTTGGACCTTTATTATTATTAATATTAATA
TAATTATTTGCGTTTATTGCAATATTATTGAACGAAATCAAGAGAGAGACTAAGCATTTGCTCTTCATTATCATATTCACTGCTATTTTAATCAGTCAAA
AGAAACGGATCCAAAGCTGTAAATTCGACAATGAGTCTCTTAAAGCTTGACTCCATAATTATACCAGATCAACAGACGAGATATACATTGAATTAAAGTT
GAGTCTAACGATGCTTTATGAGATAATTTGATAAAAACTGGAATATTGAACATATATGATATGATAACAACAGGTATTGAATGCATCCATAAATGCTTAC
CTTGTATGTATGGTTTACGGAAACAAAATTCTCAAAAGTGCACTTGTTATACTCTGAGAGCAGTAAGGAACACCCAGCGAATCGGGGGAAGCAGGCAATG
GCTTTATTGCAAGCTCTTAAATATGCCTACCAGCTCGCCTTTGTTGGACAAGTTAACATGGCATACATTTATGATTATTTTCATCACTTTACATTTACAA
CTGATCAAATCCAAATTAATGATCACAAACCAATATATATGGAGTACTAGCGCAAACGTTTTCTCACATTGTTTTATCACAATGTCACACATTATTTTGT
ACCAATCTTCCAATGTTAACACATTTTTCTGGTCACGTATAGGAGCAAACTTAAGCAGACAGAGATGGAGTGCGAGTACTTGAAGAGATGGTTTGGTTCA
TTAACAGAGCAGAACAGGAGGCTGCAAAGAGAAGTAGAGGAGCTTAGGGCATTAAAGGTGGGTCCACCAACCGTGATATCTCCTCACAGTCGTGAACCTC
TCCCAGCATCCACGCTTACAATGTGTCCGCGTTGTGAACGTGTGACAACCACCGGCGTGGACAAGGGCTCCACCAAAACCACACGTACTGCTGTGGCCAA
CCCAACAATAGCCGCCACCTTGTCCTCTGAAAATGGAGCACCCGCACTCCAATCTCGGCAATCTTGCTAG
>PtrHox43
ATGTTCGATAGCCACCATATGCTTGATATGACTCCCAAAAGCTCTGAAAATGACTTGAGCAAGCTCAAAGATGATGACTATGAGACCAAATCCGGCACCG
AAACTATGGAAGCTCCCTCCGGTGATGATCAGGATCCCAGCGGCCAACGCCCCAAAAAGAAGCGTTATCATCGCCATACGCAGCGTCAAATCCAAGAAAT
GGAAGCGTAAGCAGCATCCATCTTCACTCCTATTGATTTCGCAACGATACATAGATCATGCTAATTGATTCTTCTTTATTTTTATTTTTATTTTGCAATT
TAAGATTTTTGGTGGTTAATTTATGAACTTTTTTTTACTTAGTTTCTTCCAGGAATGCCCTCATCCGGACGACAAGCAGCGGAAGGAGCTCAGCCGCGAG
CTAGGGCTGGATCCATTGCAAGTAAAATTTTGGTTCCAAAACAAGCGTACTCAAATGAAGGTAACGCTTCTACTACATTTCAGGCATCCTCTATATTGTC
TCTAATCTTCATAGATATTATTGCAAGGTAAGCATTAACTTCCCACATTTATTAATATCACAAATATTATTTTTCTCTTTAGGAAACAAAAAATCATTTC
CCATTCCAGCAATGTAAAGTCCCATTTTTTTTTATCAATTTTAATTTTGGTTTGCAATAAGCTCTTTTTCAAAAAAATAAAAATAAAAATCTAGAATATA
GCTTACAGGCTTGTAGATATTGTTAATCGTTCTTTTCATTTTGTAGGCGCAACATGAACGCAGTGAGAATTCAATTCTCAAGGCTGAGAATGAAAAGCTT
CGTATGGAGAACAATAGGTACAAGGAAGCCCTAAGCAGTGCCTCATGCCCTAACTGTGGTGGTCCAGCTGCTCTTGGTGAGATGTCTTTTGATGAGCAGC
ATTTGAGGATTGAGAATGCTCGTCTTAGAGAAGAGGTTACAAAAACAAAACTTCTATTAGTCTCACGAGATCAAAAATTATATTCCCTTGAAACAATATT
TTAACAGAAGTGTTGTTTGGTTACAGATTGACAGGATATCTGGAATTGCTGCCAAGTATGTTGGCAAGCCTTTGTCTTCTCTTTCCAACCTTTCTCATCA
TTTACCATCCCGATCTCTTGATCTCGGAGTTAGCAATTATGGGGCACATTCGGGCTTCGTAGGGGAGATGTTTGGAGCTACTGCTCTCCTTGGAGCAGTT
ACTGGACCTACTGAGGCAGATAAACCAATGATAGTTGAAGTCGCGGTTGCGGCAATGGAGGAACTAATGAGAATGGCTCAGGCTGGAGAACCCTTGTGGA
TTCAAGGAGAGAACAATACCGAGGTTCTCAATGAAGAGGAATATTTGAGAACTTTCACTAGGGGAATTGGACCAAGACCTTTAGGAATGAGATCTGAAGC
TTCAAGGGAATCCGCAGTTGTTATCATGAGTCATGTTAATCTTGTTGAAATTCTCATGGATGCGGTAGGTTTCTTTCTTGTTCATAGTAAATAGATCCGT
ATATATTTGCGATATTTTTTGAATATTGGTTAGGACCTAACAAAATAAGGTCTCTAAATCATCACACAAGAATTTATAGATTTGAATATGAGACATAGAA
GTTAACCGAGGCAATTTAGCTCACTTCTGGAGCATCGGAAGTTTTGAAGTTCCAAACTAACTATAACGAGATGAAAACTTTGGTTGCAGAATCAATGGTC
AACTATTTTCTGTGGTATTGTATCAAGAGCAATGACCCTGGAAGTCCTATCAACAGGAGTGGCAGGGAACTATAATGGAGCATTGCAAGTGGTATAAACA
AATTTTCAAATTCCGTAATCTACTGCTATGGATCTATTGATCTTTTTTGTGAATGAAATGGTACCTTCTCCATGCATGATAATCAGCATTTCCATTTGGT
TCTACTTCTCAACATACCTATCATTGCTTTCACAGATGACAGCTGAGTTCCAGGTCCCTTCCCCACTTGTTCCTACTAGAGAAAATTACTTTGTGAGGTA
CTGTAAACAGCATACCGATGCGACTTGGGCAGTGGTAGACGTTTCTTTGGACAGTTTATGCCCTAGTCTGATGTCTAAATGTAGAAGAAGGTCATCAGGT
TGCTTGATCCAAGAATTGCCAAATGGTTATTCCAATGTAATACTCTCACTTGAACATCACTTTCAAGGTCTTACTTTCATTGCCACCCTCAAATATAATT
GTCAAAATCATCATATGACCATAGATCATGATTGTGAAGGTCGTTTGGGTTGAGCACACTGAAGTGGACGACAGGTCTGTTCACAATATATACAGACCCC
TGGTTAATTCTGGTCTTGCTTTTGGAGCAAAGCGTTGGGTGGGAACATTAGATCGACAATGCGAACGTCTTGCAAGTTCAATGGCCATTAACATTCCAAC
TGGAGATCTATGTGGTAATGTATTTTCATCTTTCTCCTTTAGCTAGTTTCATAGAGCTGAAGGGGTGTGCTCATTTGGATTTTATCCTGATGGCATAACA
CCTATCAATCTTTCTTCTCAATAGTGATAACAACCCCTGAAGGGAGGAAAAGTATTCTGAAGCTGGCTGAGAGAATGGTGATGAGCTTTTGCACTGGAGT
TGGTGCTTCTACTGCACATACTTGGACAACATTGTCTGCAACTGGTTCTGATGATGTGAGAGTAATGACTCGAAAGAGTATGGATGATCCAGGCAGGCCT
CCAGGTATTGTGCTCAGCGCAGCGACTTCCTTCTGGATTCCTGTTCCATCCAAGAAGGTGTTTGATTTCCTTAAGGATGAGAACCATCGAAGTGAGGTAT
ATGAAATCAAGGTTTTAGTTTCATGTAGCTTTTAAGCCCAATTTCCTATCAGTAACTAAAATAATTTCAAAGAATTCAAGGTTTTAGTTTCTTCTCAAAG
TAAACTTCTTATCTTTGCATACAGTGGGATATCCTTTCAAATGGTGGCCAGGTTCAAGAAATGGCTCATATTGCTAATGGACGTGATCCCGGGAACTGTG
TCTCATTGCTCCGTGTCAATGTAAGTTGCCAAAACATGATTGTGCGTGCGCGCTCGCGTGTCCCCTCTTCAGATATCTTATTTCAGAATCATGTCATTGC
TGACATAAAAAATAAATTGCAGAGTACAAATTCAAGCCAGAGCAACATGCTGATCTTACAAGAGAGCTGCACTGATTCTACAGGCTCATATGTGATTTAT
GCACCAGTGGACATTTCGGCCATGAATATAGTCCTAAGTGGTGGAGACCCAGATTATGTTGCTCTGCTTCCATCAGGTTTTGCTATTCTCCCTGATGGAC
CAGGATATGGCCCTGCAGGAATTCTTGATGTCGGGTCTGGCGGCTCTCTGTTGACTGTTGCATTTCAGATATTAGTGGATTCAGTCCCATCAGTGAAACT
TTCGCTTGGATCAGTAGCAACTGTAAACAGTCTAATTAAGTGCACAGTTGAAAGGATTAAGGCTGCAGTAATGTGTGACAATCCTTGA
>PtrHox44
ATGGCGCTTTCTATGCACAGTAAGGACAAGCAGATGGATTCAAGTAAGTATGTGCGGTATACACCTGAGCAAGTTGAGGCTTTGGAGAGGGTGTATACAG
AATGTCCAAAGCCTAGTTCCTTGAGAAGACAACAACTCATTAGAGAGTGTCCTATTCTCTGCAACATTGAGCCTAAACAGATCAAAGTCTGGTTTCAAAA
TCGCAGGTACATTAATAAATTACGAAACAAAGCTACGTAACCTAAAATCAGAGTGTACATGTTTGTTTGGATCAAATGGAGATCTGTGGTCTGTTTCGTT
TGGATCCAAATTGAGTGTGTATTTTTTTCTGCTATTTTTATTTATTTACTTTCATGTTACTGTGTGTTATGTGTTTTAGATTTTAGTCACAAAATGATGA
ATGGGATTATTGGTTTCGTACTCCTTTTCTTGGCTTTTTAAATTGGATATTTTTTGTTTTGTTCGATTGTTGTTTACTAGTCATATAAGGTTGTCTTTTG
TGATGAAATTTAAGGTGGTTTCCATGGATTTTTAGGAGAGAATTGGAAGGGGAAATGGGTTTTTGATTCAATTGCTCTTGGTTTCGTGTGCTAGCTTGAC
GTTCATTGTTTAAAAATAACTAAGATGGTTGTGGGGGCGTTTTCTAGAAACTGTGGGCTTGGTTTGGATTTGTTCTTCCCTTGTCTTCTAACCTATGAAG
CAGGAAAGTAAGGTCTTGAGAAGAAAAGATCAGTTTTTCTTCAGTTAATATCATCCTCTTTCTTCTTCTTTGGTTGAGCATAATTGTTGGTTTATATATC
TTCTTTTTATCTGTTTGGAGTGATCAAGTTTTAAAGGTCATGCCTTTCTTCTAAATTGATTAAAAAAATTGTTACTTTTGTTTGTTTTTCCTTTTTAGTT
AATAGCTTCTTGTTTTTTATCTTGGCTTTCGAGGAGATTCATGATTACAAGTAACATTCCTTGAATAATGTAGCTGTTATTTGTTTATTGATCCATCTTT
GGAAAGGTTTTTCATTTTTGCTCTCTGTAATTTCAATATCCCTCAAATTGAATGGATTGTCAGCTATTTACCAGGCTTTCAATGTGGCTTTCAAATTGAA
TGGAAGATGATTACATCCAAACAATATGTTTTGGGCTACGCCTTCTGTTTCTTCTCCGGGTTTTCATTGCGCTTTATCGTTTGTCTCCTTTTTCCTTTGC
CTTGGAGAGATTAAGAAACAGATATTTGATTAAAGGGGAGCACTTTTTTCCTTTTTCTTCTTCTTCTGCGGAATAGTGGTTCAGATATCTTTTTTTCAGC
TGCATAATAAGCCAGGGGGTTTGGCTAAAAACAAGGGACAATGGGACAAACTTGAAGTCCGTTCTAGTTTTGCTATTATGCAAGTAAAATGTGTGTTTTA
AAGCAGCAGCTTCGTGATAAAGATATAGTGTCCTTTTTCTAGGATTGTCATGACAATGTAATCGTGAAAGCTCAGGGACTTTCTGAAGATTATTATTTTG
AAAAGCTTGGATGCTCACTTTTGTGTTTTGAATGTTTGACATGAAGTTTGAAAGAGCTCCCGCGACTTGGCCTTATAAACCATCCTATGTCCGTTCTTTT
TTGGCATGACCATTATTGTGAGATTGGTCTCATTTTTGTTATGTTAATGTGTTTGTGAAATAGATTTTTTCTGCAAGTTTCCGCATTCTTTTGGTGACCT
CTTTGAAGAAGTTTGCTGTGTAAGTTAATGTTTTGGGTTTTTCATTGTTCTATTTTGTAGATGTCGTGAAAAACAGAGAAAGGAATCTTCTCGTCTCCAG
ACAGTGAATAGAAAGCTGACTGCCATGAACAAGCTGTTAATGGAAGAGAATGATCGTTTGCAGAAGCAAGTCTCCCATTTGGTTTATGAAAATGGATACA
TGCGCCAACAAATTCAGACCGTAAGATACTCTGCAATTTTTCTGTTAGTTCTTTACTTCAGGACTTAGGTCTTTTAGGTTGACACTGGTAAATCTCTCCT
CCTTAGGAAATCACCATGTCACTGTGTCTTAAATCTTATTTTATTCACCAGCAAATCACTGATATCTCTCTAACTTGATGATAGTTTTTGCCAATAAGTG
CTTCATAATTTAATCAAACATTTGAAACTGTTAATATTGGCAATTAAGTTGCCTACTTTAGTAGTTTTCTTCTTTTCATTGATCATGGGTTAGGTTTTGT
CCATTTTGTATGTATTCACTGGCATTGCTTTTGTGAAAAAAATGTGATTTTTTCCATGTACATGCTCAATAAGCCTTTATTTTGGTGGATTCTACACAGG
CTTCAGCAACGGCCACAGACAATAGCTGTGAGTCTGTGGTCATGAGCGGTCAGCACCAACAACAGCAAAACCCAACACCTCAGCAACCCCAAAGGGATGC
TAACAACCCAGCTGGGTAAGTAATTACATTCGCTTTGAATCAATGTGATCTAGAGACGCAATGTATCTCACAGGCTTAACTGTGTTTTGAACTTTTACTT
TTGTCAGTCTTCTCACAATAGCTGAGGAGACCCTGGCAGAGTTCCTTTCCAAAGCTACTGGAACTGCTGTCGACTGGGTCCAGATGATTGGGATGAAGGT
AACACCCATTGAAGTTTTTGTTTTTCTTATCTTCTGTGTGTTATTGTTTTTATTCTTTACTTGTTCTGTGGTAAAATCTGACTTCCTATGACAATGTAGC
CTGGTCCAGATTCTATTGGAATCGTTGCTGTTTCCCGCAACTGCAGTGGGGTAGCAGCGCGAGCCTGTGGCCTTGTGAGCCTGGAGCCCATTAAGGTGCA
TATCTATTTAAACAGTTTAAATTATTCAGGTTTTTTATGTCCTTTCTCTTTTATAGCATGTGATGAATTTGTGTCTGTTCAGGTTGCTGAAATCCTCAAA
GATCGTCCTTCTTGGTTTCGTGACTGCCGATGCCTAGACATAATGAGTGTGATTCCTACAGGAAGTGGAGGGACAATTGAGCTGATATACATGCAGGTTT
GTACATGTACATTATGAAATATTCATTTTTCTGGCTGGCCTTTGAAATAACTGTTTTTGCTATGTTGCTGTATTAATCTATCTATTATTTTCATCAGACT
TATGCACCTACAACACTGGCCGCAGCACGTGACTTTTGGACACTAAGATACACTACAACCTTGGAAGACGGGAGTCTTGTGGTGAGTCATTAGTGTTTTT
GTTTCTCTTTATTTCCTCAATAAAAGGTGTTTAAGATCAGCAGCATTCACTTGTCTCAAAATTTTGTGCAGATATGTGAGAGGTCATTGACTTCTTCTAC
TGGTGGCCCAACAGGACCTCCTTCTTCAAGCTTTGTAAGAGCTGATATGCTTCCTAGTGGCTATCTAATTCGACCATGTGAGGGTGGTGGCTCCATCATT
CACATTGTTGATCATGTTGACTTAGATGTAAGAATAAGATCTAATTCAACTTTTCAAGTTTTCCCCTAATTGATGTTTGATTTAATGACTTTATGCATCA
ATTAAAATCTGTTATCTTAGGTTTGGAGTGTTCCTGAAGTTCTGAGGCCACTTTATGAGTCATCCAAAATTCTTGCTCAGAAAATGACCATGGCGGTAAT
AACATCATCGTGACTGTTACCTTTTTTCTGATTCAATCAAAATATGTTTCATGATTGTTTTGTAATTTGATTGTTCAGGCCTTGCGGTACATAAGACAAA
TTGCACAAGAGACTAGTGGGGAAATTCAGTATGGAGGTGGTCGTCAGCCTGCTGTTTTAAGGACATTTAGTCAGAGGCTCTGCAGGTAAAGATATCCCAG
TGTAACATTTGATTACTGGGGAAGCACCATTCTGTTGAATTTCCAACCATCTAAGATAATTGGAGAATGATCCCACTAAGTCAGCAGATTTAAGCCAAGG
ATTAAAATTTCTGTCATAGCTGATGCTTTGCTTGGTCTTGATTTGTTTAGAGCATAAGAACCTGCAATAATTTGTAATCTTTGTGCTTGCATGAGCGTTG
CTACTTAACTTGTTTGGGTTTCAGGGGTTTCAATGATGCTGTAAATGGATTCACAGATAGTGGGTGGTCACTTCTGGATGGTGATGGTGGGGATGATGTG
ACCATCGTCATAAATTCATCGCCAACTAAATTTCTAGGATCTCAATACAACGCATCTATATCACCTACATTTGGAGGAGTCCTGTGTGCGAAGGCATCAA
TGTTGCTGCAGGTAATCTCTAATCATATAATTCTGGGGTGTTTTTGTTTCTGATCTGTGCCAATACTGAACCAGAAACTCTACTGCCCCTTGCACTTATC
TGTTTTGCTTATCAATAATAAAATGTCACATGTTACTTTACTGTAATAATAATAACTGTGTACTTCTTTGTAGAATGTTCCTCCTGCTTTGCTTGTTCGT
TTTCTGAGAGAACATCGTTCGGAGTGGGCTGATTATGGGGTTGATGTGTACTCTGCTGCATGTCTTAAAGCAAGTCCTTATGCAGTTCCATGTGCAAGAC
CTGGTGGCTTCCCTAGTAGCCAGGTCATTTTACCTCTTGCACATACCGTGGAGCATGAGGAGGTAAGCATTTTGAGTGTATATACTTCTCTTCAGTTTCT
CTATTGGAATGTCTCGATTTTTGATGTACCATGTGATAATTTTGCATTTCCTTCACTGGTAGTTCTTGGAGGTAGTTCGGCTGGAGGGCCATGCATTCTC
CCCAGAAGATGTAGCCCTGGCACAGGATATGTACTTGTTGCAGGTTGGTTTACCTGTTGTTTTTCAGTGGAAACTGAATCTGAGTTTTTTTATTTTATAT
TTTTACTGGGAATGTTTCTCATGAATAATGGATAACATTTTTAAAATCTTACTTGGCAGCTATGCAGCGGAGTTGATGAAAATGCTCTTGGTGCTTGTGC
TCAGCTCGTCTTTGCGCCTATTGATGAATCCTTTGCTGATGATGCACCATTGTTGCCATCTGGATTTCGTGTCATACCATTAGATCCTAAAACAGTTGGG
TGACCTCTACCTTTTAACTATCATAATCATGCCTCTCTAACACTTTTGCACCATTTCTCTTATTTGTTTTGGTTTTCTTGTATCTCAGGATGCACCTGCT
GCTACTCGAACTTTAGATTTAGCCTCTACACTTGAAGTAGGACCTGGTGGTGCCCGTCCAGCTAGTGAAGCTGACACCAACAGTTATAACCTTAGGTCAG
TACTGACAATCGCTTTCCAATTTACGTTTGAGAACCACTTCCGAGACAATGTGGCTGCTATGGCTCGCCAATATGTGCGTGGTGTTGTGGCGTCTGTTCA
GAGGGTTGCAATGGCAATTTCCCCTTCCCGGCTCAGCTCCAATATGGGGCCGAAGTCCCTTCCTGTCTCTCCTGAGGCTTTAACTTTAGCTCGATGGATA
TACCGAAGCTACAGGTATCCTATCTTTATTCATTTAAACGGTCATTTTCTTCGGGTTCAAAATAGCAAAATTGAAGATCAAGAACTAAATTTGCTCAGTT
TTTGTTCATCCTTGTCATTGAATGTACGCTAGAAGAGAATAACTTTTAGTCCCTGGAATTTTCAAATTATGAATGATTGATGAAATATGATGTATTGCTT
CTGAACTTGATTTGTCCTTCAATGGATGATTGAGTTGCAGAAAACAAAATAATTTAACCATGCAATTTGATTAAAAATCGTTAAAGCAACTAGTGCCTGG
AATGTGGTAGAACTCTGTGCAAGATATAGCACAGGGTGATTGTAGCTGTTGCATAGTCTGAAGTTAGTTTCTTTCATATGTTTTCCCCAAATTTCCTGGT
TATTGTAACTTCTTTGTTTTTGCTCTTTCAAAATGCGGCAAGTTGTATATTTGTTGTAATCCTGTACAAATATTGAAGGATTCATACTGGAGGAGAACTA
TTTCGGGTTGACTCCCAAGCTGGGGATGCTTTGCTGAAGCGACTGTGGCACCATTCAGATGCAATTATGTGCTGCTCCTTGAAAACAAACGTAACCACTC
TTATTCTGTCCATTGTTCAACTAGAGGGAGCTCTTTAGGTTTTGGCAAAGGAAAATTAACTTGATTGGATAAAAAATAATTGCAGGCATCTCCAGTTTTC
ACTTTTGCGAACCAGGCTGGACTTGATATGCTTGAAACTACTCTTGTGGCCCTTCAAGATATCATGCTTGACAAGATTCTTGATGAAGCAGGTCGGAAGA
TTCTCTGCTCTGAGTTCTCTAAAATAATGCAACAGGTGAAATTTCTCTATTCCTGAAACTATGATAAATTTCTTGTTCCATCTCTACCTATTGCACTGGC
ATCTCTTAAAGCATATTAGCCCTTAAGGGATGCGCTGAGACCTGGAGACTGTTCTAAAGTGTCCTATGTGCTATTATAAATTTCAGGGATATGCTTATCT
GCCCGCCGGAATATGTGTATCCAGCATGGGGAGGCCGGTCTCCTACGAGCAGGCCATTGCATGGAAAGTTCTTAATGATGATAATTCCAACCACTGTCTG
GCTTTCATGTTCATTAACTGGTCCTTTGTGTAG
>PtrHox45
ATGGATTTCTTCCATTCTCAAAACCAACACTCGCCAAAACACCAAAACAGCAGCAACAAGAAAAGGCTAACACATGACCAAGTGAGGCTCCTTGAGAGAA
CCTTCACAACCACCAAGAAACTCGAGCCTGAGCTTAAGGTCCAGCTTGCAAACCAACTAGGGGTGCCCCCAAGACAAATTGCTATATGGTACCAAAACAA
GCGAGCAAGATGGAAGACACAGAGCCTTGAGCTTGACTATAATTCACTTCATGCGAAACTAGAGGATGCATTAGCCGATAGGAGGCGACTAGAAAGAGAA
GTGGTACAACTTCAAGAGGAGTTGAGGAGGGCTCAACAAATGGTGTTCCACTTGAACCAAGGACCAGCTCAACCTCCTGTTAATGTTTCTTCTAACTCCT
CTTGTGATGAGGGAGGCAGCTCTAGCTTGCACGAGGAAGCGAATGGTGAGGTCTTGCAACTTGAAGAGCTCTATGCTTGTTTGTATGGCGCTGGTGGGTC
AACTTGGGGTTAA
>PtrHox46
ATGGACAGATTCATTCTAACTTATTGCAACATGAGCTATCAAATACTGATAGAGGGAGTTGTGGATTTTGACCAGGCAGTAGCAGGAGATCATGCAGAAG
CAGCTGAAAGTTTTGCCTGTGTTGATGATGATGATCATCAGCAGCAGCTAGAACAAATTTCAAGGAGGAAGAAGAAGAAGAAGAAGGGAAGCAAGATGAA
TACTAGGAGGTTTAGTGATGAACAGGTTAGGTCACTAGAGTCGATGTTTGAGTCAGAGACAAAGCTGGAGCCAAGAAAGAAGATGCAACTAGCAAGAGAA
CTCGGGCTGCAGCCTCGTCAGGTTGCTATATGGTTTCAGAACAGAAGAGCTAGGTGGAAGACAAAACAGATGGAGCAAAAGTACAAGACTTTGAAAGCTA
GTTATGACAACTTAGCCTCAAGTTATGAGTCCTTGAAGAATGAAAGAGAGTCCTTACTTTTACAGGTACAGACCATTTTTTTTACTTCAGATTTTTTTTT
CTTCATCTTCTCAACCATCATTTTACCTCTTTCTTTTCCTTCAACAGTTGCAGACGGTAAGTAATCAGCTTGGCAACCCTTGTAAGGGGTTGGAAAGATG
TGACAGAGGCATTGATGAAGTTCTTCATGATGGAATCACCAACCTTGAGGTTGAAGCGCAGCAAGGACAAGACAACAGTACTATAATGGCCAACGTGTGT
GATGATATGAGCATGGGAAATGGACATTCTGGTGATCAAGGACAAGGATTTCTCTATACGGGTTCCCCAGAATACAGTGATGGGACATTAGCATCAGCCT
ATGAGAAATGCTACAGCACTGATTCAGGGGCCCCGTTTGATCTATCATGGAACAATTCGTATTGTTTTAGTTTCAGGAGTTGA
>PtrHox47
ATGTTTAAGGAGTTTCCACACCCAGATGAGAAACAAAGGTTACAGTTAAGTAGAGAGTTGGGTTTGGCACCAAGACAGATCAAGTTTTGGTTCCAAAACA
GGAGGACCCAGATGAAGGTGAATTAAAGATTATCATTTTGTTTGTCTCTTTGTTTTGTTTTAAATTGAATTTTGTTGAGACAATTAAAAGGTTGTTTTGT
TGTTGTTGGAAAATGATCCAGGCTCAACATGAAAGAGCAGATAACAGCTCTCTTAGAGCTGAGAATGATAAGATCCGGTGTGAGAATATAGCCATTAGAG
AGGCGCTCAAGAATGTTATTTGCCCCTCTTGTGGGGCGCCTCCTGTTACGGAGGATTCCTATTTTGATGAACAGAAATTAAGAATCGAGAATGCTCAATT
GAAAGAAGAGGTTTGCTTCTGTGTTTTGAGTTCCCTCTATCTTTGCATTTTTTTTTTAATTGTTCCATGCATAATTTGTGGAATATTTTGCTAAATTTTG
GTTGATGTGTGTTATATGGTTGTTGCAGCTTGATAGAGTTTCTAGCATTGCTGCTAAATACATAGGGAGACCAATTTCCCAACTCCCTCCGGTGCAACCT
GTTCACATTTCTTCATTGGATTTATCAATGGGGAATTTTGGTGGCCAAGGTCTTGGTGGTCCTGCACTTGATCTTGATCTTGATCTTGATCTTATCCCGA
CTAATTCAAATTTGGCTTTTCAACCGCCTGGCATTTCGGACATGGACAAGTCTCTCATGACTGATGTTGCTACAAACGCAATGGAGGAACTGTTGAGGCT
TTTGCAAGCTAATGAATCTTTATGGATGAAATCGTCCACTGATGGGAGAGATGTTCTTAATCTCGATAGCTACCAAAGGATCTTTCCAAGGGCTATGAGT
CACTTAAAGAATCCCAATGTTCGAATTGAATCATCCCGAGATTCAGGTGTTGTTATCATGAATGGTGTAGCCTTGGTTGACATGTTTATGGATTCAGTAA
GTCTTTTTCTTAGTCTCTAACGATAAATATTTTTGGACCCCCAAAATATCCTACTTATTAAGGGTGTCACTGAGTGTCGTCACTGATTGGAGCTTGCAGA
ACAAGTGGGTCGAATCATTTCCCACCATCGTGTCTGTGGCAAAGACCATTGAAGTCATTTCATCTGGAATGTTGGGTAATCACAGCGGTTCCTTGCAACT
GGTAAAGAAAAGGAGCTTTAAAATTCTTTCCTTTTTTGTTTCAGCTTTTGCTTGAAGAATGATTTATCATATGAAACATGCTTCTTGCAGATGTATGAAG
AGTTGCAGGTGCTTTCACCCCTGGTTCCAACTCGGGAATTCTGTATCCTCCGGTATTGTCAGCAAATTGAGCAAGGCTTGTGGGCAATTGTTAGTGTTTC
ATATGATATTCCACAGTTTGCTTCCCAATTTCAATGTCACAGGCTTCCCTCTGGATGCTTGATTCAGGATATGCCTAATGGATACTCAAAGGTTGTCTAG
TTGCTCCTGAGAATTTCATTATGTGATTACTTTGGTGTTTCAATTTCAAAATAGTGAAAGTCGTAGAATTATTTTTCGCACATAGTTACTCACCTGAAGT
GCGAAACAGGTTATTTGGGTGGAACATGTAGAGATAGAAGACAAAGCCCCAACCCACCAGCTTTATAGGGATCTCATTCACAGCGGTTTGGCCTTTGGAG
CAGAACGGTGGCTTGCTACACTGCAAAGGATGTGTGAAAGGGTGGCATGTCAAATGGTGTCAGGAAGTTCAACTCGAGATCTTGGAGGAGGTAAGTCTAG
TGCCATAATCACATCCTTCTATTTCTTAATCACGAGTTTAACTGGATATTTCATTTTCCAGTAATTCCATCACCAGAAGGTAAGAGAAGTATGATGAAAC
TTGGCCAGCGAATGGTCAGCAGTTTCTGTTCTAGCATAAGCACATCTAACAGCCACCGATGGAGCACACTATCCGGGTTGCATGACGTTGGAGTTCGAAT
TACACTCCATAAGAACACGGATCCTGGCCAACCTAATGGTGTAGTTCTAAGTGCGGCGACTACATTTTCGCTTCCAGTATCTCCTCAAAATGTCTTCAAT
TTCTTCAAGGATGAAAAGACTCGACCACAGGTAACATCGATTTTGAAATTGAAAGTGGAATGATTCATGGCATGTTCAATTCATCGATTTTGAAATTAAA
ATGTTTCTGATATTTTGCCTTTGGTTTTGATACTTCTTTAGTGGGATGTTCTCTCTAGTGGCAATGCAGTCCAAGAAGTTGCCCATATTGCAAATGGGTC
CCATCCTGGGAACTGCATATCTGTTCTTCGAGTAAGGCTACCTCAGTTTGCCTCTCTCTCTATCTTTTATAGCGAATCGTTTCACTTTATATAGTAAAAT
GCATGCTTAATGACTTTAATCACTCTATAATATTCTGGAATAGGCCTACAACACTAGCCAGAACAATATGTTAATACTTCAAGAGAGCTGCATGGACTCA
TCAGGTTCACTTGTAGTCTATTGCCCTGTCGATCTACCAGCCATCAACATAGCAATGAGTGGGGAGGACCCTTCCTATATACCTCTTCTGCCATCAGGAT
TCACCATTTCACCTGATGGTTATCCTGACCAAGGAGATGGTGCATCCACAAGCTCTAATACACAAGGACGCATGGCTAGGTCGAGTGGTTCACTAATCAC
AGTAGCTTTTCAAATATTAGTTAGCAGCTTGCCATCTGCTAGACTGAACCTGGAGTCAGTGAATACCGTTAATAGCCTTATTGGAACCACCATCCAGCAA
ATTAAGGCTGCCTTGAGTTGTCCTGGTTCCTGA
>PtrHox48
ATGGCGGCTTGTGGTGGTGGTGGTGGTGGTTCTAATCCCAATTTGTCTGTTTTAGTTCAAAGCCAAAGAGGCCCTTGTGCTGCTTCTCAACCTCTTGAAG
CTTTTTTCCTTTCTGGCTCTTCTCCTTCTTTTCTTGGTATTCTTTCTAATTATCTATTTGCTTTACTTCCTGTATTAAAAAAACTGTTCCTTGTTTCTTT
TCTTTTTCTTTTTAATTTTGTTAATTCCTGGTGTTTCAAACTTATGATTTCATGGATAAATAAAAAATTCAGGTCTTTTGAACCTCAATTACCTCTATAT
CATCCTCTCTTTACTTTTTAATTTGGTTATTTGTTTTTTTTTAATCTTTTGATGAATATAGGGAGGATTTTTTTTTATGATTATTATTTTAACTCGTTGA
TGCTCAAAATATCAAATTAGATTTCTCTAATTTGTCTCCTATAAGATTTTTATATATGATTGCAGTAAATATTCTATCTTTTATTAAACGTTTGCTCAAT
GGATGCCTTCTTATTCGGCTATAGTGTTTTTTTTTCCGCTTTTTCTTGAATTCTTGATAAAAAAAAAATTTAAGAATTCAAGATGGAAATCAATTGAACC
AAAATGATTGCTGATTTCTGCATGTAGCTCTTGTGATTGATTGAAACATGGCCTTTGACTTGTGGTGTATCAATAATATAGGTTCAAGATCCATGATGAG
TTTTGCAGATGTTCACCAAGCAAATGGATCAACTAGACCGTTTTTCCGCCCATATGATCACGAAGACAACGGCGACGATGATTTGGATGAATATTTTCAT
CAACCTGAAAAGAAGAGGAGACTTACTGTTGATCAAGTTCAGTTTCTTGAAAGAAGTTTTGAGGTTGAGAACAAGCTTGAACCCGAAAGGAAAATCCAGC
TGGCGAAGGATCTTGGCTTGCAGCCTCGGCAGGTTGCCATATGGTTTCAAAACCGCCGGGCAAGATGGAAGACGAAACAGCTTGAAAAAGATTATGAGGT
TCTGCAATCTAGCTACAATGGCCTTAAGGCTGACTACGACAACCTCTTCAAGGAGAAGGAGAAACTAAAAGCTGAGGTAAAAACACTGTCCTTTTGTAAG
AGAATTCAACAACCTTGCTGCTATACTCGTTTAGCATTGATGTGAAACTAAGATTGTACTATGGTATAATTGTTTTCAGGTTAATCTTCTCACCAACGAG
TTGCTCCTTAAAGAGAAAGAGAAAGGAAGCTCAGAATTGTCTGATAAAGATGCATTATCTCAAGAGCCACCCAAAAAGGCAATAGCCGATTCAGCTTCAG
AGGGTGAAGTGTCGAAAACTTCAACCGTGGCCTGCCAGCAGGAAGATATTAGCTCAGCCAAAAGTGATATGTTTGATTCAGACAGCCCACATTTTGCGGA
TGGGGTACATTCCTCACTCTTAGAGGCAGGTGATTCTTCACATGTCTTCGAGCCCGACCAATCGGATTTATCACAAGATGAAGAAGATAACTTGAGCAAG
AGTCTTTTGCCTCCGTACGTCTTTCCAAAGCTTGAAGATGGTGATTACTCTGACCCGCCAGCAAGTTTTGAAGATCATGCCTTTTGGTGCTGGTCATACT
AA
>PtrHox49
ATGGATGGTCGTGGTGATATGGGTCTGTTTGGGGAACATTTTGATCCTTGTTTGGTAGGGAGGATCAAGGAGGATGGTTATGAGAGCAGGTCTGGTAGTG
ATAACATTGAAGGAGCATCTGGTGAAGATCAGGATGTTGGAGACGATCAAAGGCCTAGGAAGAAGTACAACAGACACACTGCTAATCAAATACAAGAGCT
TGAATCGTATGAGTTCTTCCTTTGGCTATGTTATTTATGCTAAGAGATCTATGTATTGTGTTTACTTATCTTTGATTGAAAGATTTTTTTTCCTAAAAGA
GCTTTGTTTCTATTTGTTTGTGATGTTAATAGTTTCTTCAAGGAGTGTCCTCATCCTGATGAGAAACAAAGATCAGAGCTTAGCAGGAGGCTTGGCTTGG
AAAGCAAGCAAATCAAGTTTTGGTTTCAAAATAGGAGAACTCAAATGAAGGTAAATTGATAGACTTGTTTGTACCCTTTTAATTTGCTTCCTTCTATTTT
CCCTCTTGAAAATTTTGATTTTGGTCATTTTGGACTTCAGACCCAATTGGAACGGCATGAGAATGTAATCCTCAGGCAAGATAATGATAAACTCCGACTT
GAGAATGAGTTGTTGAAACAAAACATGAGTGATCCAATTTGCAACAATTGTGGTGGTCCTGTGGTGCCTGGTCCAGTGTCTGATGAGCAACAGCAGTTAA
GGATCGAAAATGCTCGATTGACGGATGAATTAGGTCGTGTTTGTGCCTTGGCCAATAAGTTTTTAGGCAGACCCCTCACATCCTCAGCCAATCCTATCCC
TCCGTTTAGCACAAACTCCAAGTTGGACCTTGCAGTTGGGATAAATGGATATGGCAATTTAGGCCATACAGACAACATGTTGCCAATGGGGCTTGATAAT
AATAGAGGGATTATGATGCCTCTGATGAAACCAATAGGCAATGCTGTTGGCAAGGAAGTACCACATGATAGATCAATATTTGTAGATCTTGCACTTGCTG
CTATGGATGAATTGATAAAGATGGCTCAGATTGAAAGTCCCATTTGGATCAAAAGCTTAGATGGAGGAAAGGAAGTCCTGAACCATGAGGAGTATACGAG
GACTTTTCCTCGCATTGGCATGAAACCCAGCAATTTTGTTACTGAGGCTACACGGGTGAGTGGTGTAGTACTCGTCAACATCTCGGCTCTAGTTGAGACA
TTGATGGACGTGGTATGCTACCTAACTCTTTGTGCTGTTATGAATTTTTCAATTATTTTTCTCTTAAGCATGAGCTCGTTACTAGGATTTGACTTCTGTA
TTTCATTTTTCTTAGTGTATTTTTGTGTCAAAGACAATATAACTATCAATTTTGAAGCACTTTGTCAAGATTAGAATAGTTTGGTGAGATTGTTTACATT
TGTTTGTTTATGATCTCACGTCTGCTGAATCCCCTTATCTGAAAGGATGGTGCTGAGAAAGCTGCAAATTCAATCTTAATATGCTTCATTTATTCAACTA
GAAATGGTGAAATGCTTCTAGTTTTGTACATGCATGGTAGCTTAACTGCTCTTCCATATACAGAATGGATGGGTGGAGATGTTTCCCAGCTTGATTGCTA
GAGCTGCCACCACTGATATCATATCAAGTGGCATGGGTGGAACAAAAAGTGGAGCTTTGCAAATGGTATGCCGTTATCCTACATGTTCTATAGTCTTTTG
CAGTGAAGCTGGAGTTTACGAGTGTTTTTCTTTTCCAGATACACGCCGAGTTTCAATTGATTTCGCCTTTTGTCCCTGTGCGTCAAGTGAAGTTCCTTCG
GTTATGCAAGCAACTCACGGAGGGTGTGTGGGCTGTAGTTGATGTTTCCATTGATGCAAACCAGGAAAATCTAAATGCACAAGCCCCTGTAACCTGCAAG
AGGCTTCCTTCTGGCTGCATTATACAAGATATGAACAATGGTTGCTCTAAGGTGATGACTTGTATAGATTCTTCGTTTGTTGTACTTGTATATAATTGTG
GTTTCTTTATTCATTATGGTTGTGCACCAAAGATTCTCTCCTTGCTGTAATGAAATATATTATTAATTTACTTGAAAACCTGAGCTTTGATTATCATTTA
ACTAAAGTTTCTTCTTTGATTCAAATAAATTAAACTCTCCAATTCCAAAGCGAAATCTGCTTACTGCATGCATTTAATCCCATTGCTAGTTTCTAAGACG
ACGATATCACTTGCATTTGACACGCATGCGCGTACACACACATGTTTTTGATTCCTTGGTCTTGGATTCAGTGCATTCACAATCTTTCTATCCAGGTAAA
GCCTTGTGGTTTTCAATCTTTTCTGTACACCTCCTTCATTTGATGTTTTTATTCCTATCTCTTCTGTTCTTCAGCTGTTTACTCTTGTTGTCCGTGAGGT
AACATGACCCAGGTCCAATCATTATATTTTAATCTTCTGATTCCAAGTAATGACCTGCTACGACTGTATTATATATGATAGAATCACCTTCCTGTATATG
TAATTGAAAAACCTCATGAAATCTTATTTTCAAGTTCTAAGAAGGATAGTATTTTATATTTTGTGCAATGCTCTCTCCTCATTTTGTCAATACTGTGCCT
TGAATTTGTAGCTTTTCTTGTCCTTTCCATGGACTTCCTTTCGACGTGGTATGGAACTGCATGATATATGTTACTTTATTAGTCTGCTCTAACCATTGGC
TGTAAGTCTATTTTTCTATGTATTCACCATTTCATTATTATTCTCACCATTAATGGAAGAGTTAAGTGTTTAACATCGCCAGAACTTTGAATTAAGAATA
ACTCAGCAGCATCAGAATTTTACAGGCTTCATGGTTTACTAATTAATGATAAAAACAAGTGAAACATTTTAAACTGTGCTCATAGAAACGTCTTCGTGGA
ATTGTTTTTATTTGAGGTGAATGGAACCCAGTAAACCAAAGTTTGATTGCTTGCTAAATAGAGGTGTACTGTTGATAGATGCTAGGAATATGCAGGTGCT
TATATGTTCCAAAATGCTGACTGATATTAAAATGCAGGTTACATGGGTGGAACATTCCGAATATGATGAGAGTGCAGTCCATCAACTCTACCGACCCATA
CTTAGTTCTGGCAGGGGCTTTGGTGCACAGAGGTGGCTTGCTGCCCTTCAACGGTATTACGAGGGCATGGCAATGATTATGTCTCCTAGCATTTTGGGTG
AAGATCAGACAGGTCTGGGAATCTGCTCAATCCTTTCTTTATTAATTTGTTTATTTTCTCGAATTAATATTGTTTGTGCCGTCTTTTGTGTTGTAATTAT
ACTATAATGATACAGTGATAAATCTGGGAGGTAAGAAAAGCATGTTAAAGTTAGCACGACGAATGGTGGATAACTTCTGTTCTGGGGTTTGTGCTTCTTC
TTTGCACAATTGGGGCAACCTTGTGGCTGGAAATGTGAGTGAAGATGTGAGGATTTTGACCCGAAAGAGTATTAATGAACCTGGTGAGCCAGATGGTATT
GTGTTGAGTGCTGCGACTTCTGTTTGGCTGCCAGTTTCACGACAAAGGTTATTTGACTTCTTGAGGGATGAACAATCAAGGAGCCATTGGGACATTTTAT
CCAATGGTGGAATGTTGCAGGAGATTATCCAAATCCCCAAGGGACAGGGACAATGCAACCGTGTCTCTCTCCTGCGTTCAACTGTGCCATAACCAACTTT
CAACCTTTTGGTTTCTTAATTTTACCAAGTGTTTAATTGTATAATTTCTGTTTCTTGCAACTTTTTAGGCTGTTGATGCTGATGCGGGTGAGAACAACAT
GTTAATATTACAAGAAACCAGGAATGATGTCTCAGGTTCGCAAGTAGTGTATGCACCAGTCGACATACAATCGATGAGTGTAGTGACGTCTGGTGGAGAC
TCTACCTATGTGGCTCTCCTGCCATCAGGGTTTGTGATTCTTCCAGATAATTCATTTAGTAATGGTGAGCCCAGCAACAGCGATGGGAATCCAGTCAAAA
GAGATAGCGATAGCAACAATGGAGGTGGATCGTTTTTTACTGTCGGATTCCAAATTTTGGCGAGCAACCTTCCTTCAGCCAAACTTACAGTCGAGTCAGT
CGAGACGATTCATAATCTCATCTCCTGCACAATGCAGAGGATCAGAACAGCCTTCAACTAA
>PtrHox50
ATGGGTGATAAAAATGATGGACTGGGCTTGAGTTTGAGCTTGGGATTCGATGCTACACAACAAAATCATCAACAGCAGCCTTCTTTGAAGCTAAATCTCA
TGCCCGTACCTTCACAAAACAATCATAGAAAAACTTCCTTGACTGACCTCTTTCAATCATCAGGTACTTGTTTCGTTTCATGGGTTTTTGCTGGGCTCTA
AATAAACAAGCTTATAGTACTGTCTTTGATCCAGATCTGTGTTTTGGATTAATTACATGATTCCCATTGTTTTTTTTATTGCAGATAGAGCATGTGGTAC
GAGGTTTTTTCAACGAGGAATTGACATGAACAGGGTGCCAGCTGCAGTGACAGATTGTGATGACGAAACTGGGGTTTCTTCACCAAACAGTACGCTATCC
AGCTTAAGTGGTAAAAGAAGCGAAAGAGAACAGATTGGAGAAGAAACAGAAGCGGAGAGGGCCTCTTGCTCTCGTGACAGTGATGATGAAGATGGTGCTG
GTGGTGATGCTTCTAGGAAGAAGCTGAGACTCTCAAAGGAACAGTCTTTAGTGCTTGAAGAGACTTTCAAGGAACATAATACTCTTAATCCCGTGAGTAG
TGTCATTTTTATTTATTTTTTTATCATGTTAGGGTGGTTTTTAATTCTGGGTTTGGTGTAATTTGGTGAAGTGTGGTGGTTTTGTGGTTGCAGAAGGAGA
AGCTGGCCTTGGCAAAGCAGTTGAATCTCAGGCCTAGGCAAGTGGAGGTGTGGTTTCAGAACCGAAGAGCAAGGTGAGATATCCCCCCGTCAGGGCTACT
GTTTGTATTTCGAAGTAGTATGATCATCAAATGAGTTGATAAGGATGGAATTGTCTTCTTGGATGATTTTTAGTGGAAGACTCAATTTAGTGAGTGTTAA
TGAAGGGAAAGATTGTTGCCTCTATTGTTCAAGTCAATAGCATTTAATGCACATAGGACTATCAACTAGTTATAATTGCATCCAGTGTTTACAACAGCAG
TCGTTCTTTGTGATAATGCATTACCCTATTCATGGGTCAACTACATCTTGAGCAGGAAAAAGAAATAAATTCATTAGGTCTGAAGTTCAGTATCCATGCT
TCTGTGGAAGTCATGTAATCTTCAATATCGACAAGTAGGGTGTTTTTGTTGCCAAGTAAATGGATTTGTATTTTTACATTTTGTGATTTCAGAAATTACA
TATTTATTGTGATTTAAAGTGCTTTTGTTTTTATGCGGAGGAAAATGTCTTGGAAAGTGAACATTTTCTCATCGAATTGATGCAGGACTAAGTTGAAGCA
AACTGAAGTCGATTGCGAGTACCTAAAGAGGTGCTGTGAAAATCTAACAGAGGAGAACAGGAGGTTACAGAAGGAGGTGCAAGAGCTTAGAGCACTGAAA
CTTTCCCCTCAGCTCTACATGCACATGAACCCTCCCACCACCCTCACCATGTGCCCTTCATGCGAGCGAGTTGCTGTCTCGTCAGCCTCATCATCTTCTG
CTGCTGCCGCGTCCTCTGCTCTTGCTCCAACTGCCTCAACCCGCCAACCACAACGACCCGTGCCCATTAACCCTTGGGCAACAATGCCCGTCCACCAACG
AACTTTTGATGCTCCTGCTTCCAGGTCATGA
>PtrHox51
ATGAGTTTTGGGGGTTTTCTTGAAAACACTAGTCCTGGTGGTGGTGGCGCAAGAATTGTGGCTGATATACCTTATAACAACAACAACATGCCCACTGGTG
CAATAGTTCAGCCTCGCCTTGTCTCTCCTTCTATCACTAAATCCATGTTCAACTCTCCTGGACTCTCACTGGCTCTTGTACTTATCTTCTTCTTCCTCTT
TGTTTTTTTTTTAGGCTACCTGGTGATATGGGGCTGTTTGTTTGTTGAAGTCTTTAACTTTTATGCTCTTGCTTGTGTTTTGTTTAATTGTCTTGATCAG
CAACAACCAAACATAGATGGTCAAGGAGATATAACTAGAATGTCTGAGAACTTTGAGACAAGTGTGGGTAGGAGAAGCCGAGAAGAAGAACATGAGAGCA
GATCTGGTAGTGATAACATGGATGGTGCTTCTGGTGATGACCAAGATGCAGCTGATAATCCTCCAAGAAAAAAGAGATACCACCGACACACCCCACAACA
AATCCAAGAACTTGAAGCGTATGATATCTATCACAAATTTGCACTATCAACAAGATTTTTTGAGTGATATTCAGAGATTGTGTTATGCTGTTGCTTTTGT
TTGTTATACAGTTTGTTTAAGGAGTGTCCTCATCCTGATGAGAAACAAAGATTGGAGCTTAGTAGAAGGCTGTGCTTGGAGACCAGGCAAGTGAAGTTCT
GGTTTCAAAATCGTCGAACCCAAATGAAGGTAATGAACGATAATTAACAATCCGTAGATGTTTTTCCTTTTTGGGTTGGAATTTTACGGATCGAAAGTCG
AAGTTATCTGCTTGTTTGCTGCAACAGACTCAATTGGAGCGCCATGAGAACTCATTACTCAGGCAAGAGAACGACAAGCTTCGAGCGGAAAACATGTCCA
TAAGAGATGCTATGAGAAATCCAATGTGCTCAAACTGTGGTGGTCCTGCAATAATTGGTGATATTTCACTTGAAGAACAGCATCTGAGGATTGAGAATGC
TAGGTTAAAAGATGAACTAGATCGAGTTTGTGCGCTTGCTGGCAAGTTCTTAGGTCGCCCCATATCTTCGTTGGCTTCTTCACTTGGCCCTCCGATGCCA
AATTCAAGCTTGGAGCTTGGTGTTGGTAGTAATGGTTTTGCTGGTTTAAGCACTGTAGCTACAACATTGCCTTTGGGACCTGATTTTGTAGGTGGGATTT
CTGGTGCTTTGCCTGTACTAACTCAAACTAGACCAGCGACAACTGGTGTTACTGGGATTGGTAGATCACTGGAGAGATCCATGTTCTTGGAGTTGGCTTT
GGCTGCCATGGATGAATTGGTTAAGATGGCTCAGACTGATGAGCCTCTTTGGATCAGGAGCTTCGATGGTGGTAGGGAAATATTGAACCATGAGGAGTAC
TTGAGAACTATCACTCCTTGCATTGGAATGAAGCCTAGTGGCTTTGTTAGTGAGGCTTCGAGAGAGACTGGGATGGTAATCATCAACAGTTTGGCCCTAG
TTGAGACACTGATGGATTCAGTGAGTTATTCCAAATCTCTCATTATTAGTGTCCTTTTTCATGATAAACTAAAACTTGATTTTTTTGTTGGATTGTGAGG
ATACACATTTTTAATGTCACTGGAAATTAATTTTTGTTTTGCTTTCTGTTTACTAGAACCGATGGGCAGAAATGTTTCCTTGCGTGATTGCCAGGACCTC
TACAACTGATGTGATAGCCAATGGAATGGGGGGAACTAGAAATGGTTCACTTCAATTGGTAAGCTACTCGTCTTTTATTCTACTGCTGTTATCAACATCT
CTACTCTTTTATGTGGTCTTTTGCTAGCAACCAGTTTAGCTGTTTGTTTAATGCTAAATTAAACATTCTTAGATGCACGCGGAGCTCCAAGTCTTATCCC
CTTTGGTTCCTGTTCGTGAGGTCAATTTTCTCCGATTTTGCAAGCAGCACGCCGAGGGGGTTTGGGCTGTTGTTGATGTGTCCGTCGATACCATCAGAGA
AACTTCTGGTGCGTCACCGACATTCGTGAACTGTAGGAGGCTTCCTTCTGGCTGTGTGGTGCAAGATATGCCCAATGGGTACTCTAAGGTAATAATATAA
AAACTATTGTACATTTTGGTTTCTAGCATGCCCAGATGGTACCTGTTTTTTCTTTAAATTTATTGTGTTTATCCAGGTGGGTGTTCTGCGCCTTTAGTCT
TTAATGAGTTTGGTGAAGTAATTGCAACAGTGTAGTTTCATTTGAGAGCATTTAATTTTGTGGTAAAACACCAGGTCAAAAATCATGAGCATTTGCATTC
CCAAGCCGCTTAGAGAGCTCACGCATCAAAGAGTCTTGTTTGCCTAGTGAATACTCACTGTTATCCCCACACTGTCACTGTCTGAACCTTCCTAGAGTCG
TATAATATTGTCTTTGATGTCAAATTACTGTTTAAATCTCAAGTTTCAACAACTAGGGTTGCTTAATCAATTAAAAGATTGTTATGGTACAGCAGCAGAT
CGAGATCACACCATTTATTTTATCAAATAGAAGCCCCATTACTTGAATTCTGGTGTCTTGGACACATTGATTTCATATCCTTCATTAGTAAATGCCTAGT
TACCCTCAACTTCGGTTGAATAAACAATATATTTGATGCTTCTATTCCAATGATCCCATCTTTGATGTACTCTTGGTTATCTTCTTTGTCTTATATTTAA
TCATGTTACAGCATATGACCTGGTTCCAGCCTTATGATTTTCTTTCCTTTTTTAACTAAATGAAGAGACCTAATTGTCAAAGCCCGAGACTGACTACTTT
GTTTCCATTCGAGTATCCAAGCTGATATAGACAATAGTACACGCATATCGATGTCATCTTCTACGGTGTACTTTGTTCCCTCAAATCTTGCAAAAAAAAT
TTCTATTTCATTACTTTATGCCAGCACTACTTGATTCCATTTCTTTATTTGAGCCCAACCTAAAGCCCTTTCCCTGGATTTCCCTTCTATTTTAATATGG
AAAAATAGTTTGTGAATGACATTATAAAAATTGTCACCCTTCATTTCTTTCTTTCTTTCTTTGAAAGTGTTATCCATTGACATAATATATGTTTGTATTA
TAATATAATAAAATGGCCCCGAGGAAGGTTTATACTTTATAGTGTGCTAGAACCTACTACATACTGTTTCAGTTTGTTTAATCTTCTTCGGAGTCTGACT
GATGGAACTGGCATTTGATCTTTTATTTGTGTGGCTTAAATTCCTAATCATTAGCTACGGGAAAAAGAAGATGATCTTTTTGCTGAATAATAGAGAGGCA
ATCAGTTCTCATGTAGCAATCAATAAGCAAATTATGAATATAATTTTTTTCCAACTGAGAAGTTGGTGCAATCAACCCCATAACTAACAAAAACTACTAA
AATGCAGGTTACATGGATTGAGCATGCAGAATATGATGAAAGCCAAACACACCAGCTCTATCGGCCGTTGATAAGTTCCGGCATGGGCTTTGGGGCCCAA
CGATGGATAGCCACTCTCCAACGCCAAAGCGAGTGCCTAGCCATTCTCATGTCCTCTAATGTACCCAGTCGAGACCACACAGGTTAATATTGATTTTAAT
TTCCTAAACAATTTGTGGCATCCTTTAACTTGCCAAAAGAACCGTCGTTGACATGGAAGGTGTTGATGTAGCTATAACTGCAAGTGGTCGCCGAAGCATG
CTGAAGCTGGCGCAAAGAATGACGGCTAACTTCTGTGCCGGGGTTTGTGCCTCAACAGTGCACAAATGGAACAAGCTAAATGCAGGAAATGTCGATGAAG
ATGTTAGGGTTATGACCAGAAAGAGCGTTGATGATCCTGGTGAGCCACCAGGCATTGTTTTGAGCGCTGCCACCTCTGTCTGGCTACCTGTTTCTCCACA
GAGACTCTTTGATTTCCTCCGCGATGAACGGCTCAGAAGCGAATGGGACATCCTCTCCAACGGCGGACCAATGCAGGAAATGGCCCACATTGCCAAAGGC
CAAGATCATGGCAACTGTGTCTCCCTCCTACGGGCTAGCGTAATTTCTCTCTCCCCCCCTTGCCTCAACAATTATTTAATAATTTACATATCCGTTGCAA
AGTTTCTTTTTTCTCTCATGTTTGTGGACCGTCAGGTCAAATTGTCTGTCATGAAAAGAATTTTCATTGCATAATATTTTCATCCATAACATGCCATAAA
AAATCTAATGTTAGGCAGCACATGTTTTTTTTGGACATTAATGTCATGGGGAGTCTAATTTAAACGTCTGGTGTCTGTCCGGGGGTGTGTAAGGTCCCCC
ATTAGTGTTTGTCGTGGTTATATAAAAGGTGAAATATAAATAAAGGACGAGTTTGGAATTTGGAAGTATCTGTAGAGTCACAGACAGGACCAGATTTTAG
GGACAGTTTCTATCTTTAACTTGTAAGCTTCAAAAAGTCAAAATAAAAAAACACATGTCACCTTTTATGTGATAAACCTGATCTCGTCTTTTCCTTTTGA
CTCCGATGCCACCCTAAAAACAGAGGTTAAAACGTCATGTAATGTAAATTCAAGTCAAATTCGGGGACCATCTTGTGATTCACTGCTTCTCTCTTGGCAG
GCCATGAATGCTAACCAGAGTAGCATGTTGATACTGCAAGAGACTTGCATAGATGCAGCAGGGTCACTTGTAGTGTACGCTCCCGTTGACATTCCGGCCA
TGCACGTGGTGATGAATGGTGGCGATTCAGCCTACGTAGCGCTTCTTCCGTCAGGTTTCGCTATCGTACCAGATGGGCCCGGTTCACGTGGGCCCCCAAC
AACAAACGGTGGCCCAACTGCTAATAATAATAGCAATGGTGGTGGCCCAGAGAGGGTGAGTGGGTCCCTCTTGACGGTGGCGTTCCAAATATTGGTGAAT
AGTCTTCCTACAGCCAAGCTCACGGTAGAATCGGTGGAGACAGTCAACAACCTCATTTCATGCACTGTCCAGAAGATCAAGGCAGCTCTGCAGTGTGAAA
GCTGA
>PtrHox52
ATGTTTGATGGAGGAGAATATTCTCCTTCAGCAACAGAGCCTTTTAGCTGCTTGAACAGTGTCACAACCTCCAGAAAGAAGAAGAACAAGATTAAAAGGA
GGTTTAGCGATGAGCAGATTAAATCATTGGAAACTATGTTCGAATCGGAAACAAGGCTTGAGCCTCGAAAGAAGATGCAGTTGGCAAGAGAGCTTGGGTT
GCAACCACGACAGGTTGCGATATGGTTTCAGAATAAGAGAGCTAGATGGAAGTCTAAGCAACTCGAAAGAGACTACAGCATGCTACGAGCTAATTACAAC
AGCTTGGCTTCCCGGTTTGAGACTCTGAAGAAAGAGAAGCAAGCGTTGGCGATACAGGTACTTGATATACACCATATTCATCTTCAGTTTTTTGTTCTCT
ACTGGTAGTAGAGGGGAAGAAAAGAAACATTTGCGTGCATAGTACTAACGAAGGGTTTTCCAAAATCTGACAGTTGCAGAAGCTAAATGATCTGATGAAG
AAGCCGGTAGAGGAAGGAGAGTGTTGTGGCCAAGGAGCTGCTGTGAACAGCAGTGAGGGCGAATCGGAGAATGGAGACGCAACCAAGGGTGAATCAGAAA
CGAAACCTAGATTGTCAATTGAACAACCAGAGCATGGATTAGGAGTCCTTTCAGATGAAGATAGCAGCATAAAGGTAGATTATTTTGAATTAGAAGAAGA
ACCGAACCTAATGAGTATGGTGGAACCGGCTGAAGGATCATTGACATCACAAGAAGATTGGGGGAGTATAGACTCCGATGGCCTCTTCGATCAATCAAGC
AGTGGATATCAGTGGTGGGATTTCTGGGCTTGA
>PtrHox53
ATGCCAGCGGGAATGATGATTCCGGCAAGAAACATGCCATCTATGATTGGGGTTAATGGAAATGCTGGTGGGTTTGGATCGTCTTCAGGACTTGCTCTTG
GTCAGGTCTGCACATGAGTTCTTTTCCATGTCCTTCCTCTCTGCTATTTGTGCCTTTTAAGCTTTATGATCCACTTTTCTTAAATATTTGTTTGGTTATT
ATACATGATTCTTCATTTCTTAACGACCCCATACTAATTTCCTTACACCCCCTTAACATTTTTCAACACATCAGATCTCTTCTTCTTCTTCTTCTTCTTC
TTCTTCTTCTTCTGCTACTGTTCAGGAGTTAAAAAGGTGTATTATGTTTGTTATTTGGCTTTTAGAAGGACAAATTTGTTTTCTTTAAGCAAAATCCTTC
TCGATACTTGCAAAACGCGTAAAGGGCTTTGCTCTTTTCTTCACACGGACACAGAGGGAGAGAGAGGGACTTGAGAATCTATTATTTTGACATGGGCCTT
CTTGTCCTCTACAGGATCTAACAATTTTCTACTTTTAAGCAGTTTTCAAACGTGGTTTCCCCACAAGTCCTTGACTTTTGAATATTATAAAATATCCTTT
TAGCACCTCTCTCTCATACATATATGTAGCTATATGTTGGCATTAGAACATTAGCTTTCTGTGTGTGGAAATTAATTTCCATTATGTTGTTAGATTGAAA
AACAATAAGCTTCAGGAATCTTAAAGATCTGTAGATAATGTTCCAGCCAAACATGATGGAAGGTCAGCTTCACCGTCTAGACATGACACAAAACACACCT
GAAGGCGACATGGCTCGGATCAGAGATGATGAATTTGATAGTACCAACACTAAATCAGGCAGTGAGAACCAAGATGGTGCATCCGGTGATGATCAAGATC
CACGCCCCAAAAAGAAGCGTTATCATCGCCACACTCAGCATCAGATCCAAGAAATGGAAGCGTAAGCCCCACCTTAATCAAATTATATACTTCTTTATAT
GGTAATGTTCTATTGCCTTTGTTGACAAATATAACTTGTAATGAACTCTTCTTCGTTTTTGGTCTTAGTTTCTTCAAAGAGTGTCCACACCCAGATGACA
AGCAAAGGAAGGAGTTAAGCCGAGAATTAGGGTTAGAGCCATTGCAAGTCAAATTTTGGTTCCAAAATAAGCGCACCCAAATGAAGGTATAACGTTTGTG
CATAACCTTAGCCTAGAATTTACTAATTTATACCATAAAATAAAATACCACAAATTGCCTTCTGTTTTTTTTTTTTTTTTTGTGGGGCTATCTTAATTAC
ATCAAGGGGCGGTTACAATATCTTGGTCTCCTCTTGGAAAGTTTTCTTTAGGGGGGTTCGGATATTTCTCAAACCTCCTAATAATTAAATGTTGAGCTGA
ATTCTTTTTCATTACAGACCCAGCATGAGCGCCATGAAAACACACAGCTTCGAAATGAGAATGAAAAGCTTAGGGCTGACAACATGCGGTACAGAGAAGC
TCTTAGCAATGCCTCGTGTCCTAATTGTGGAGGGCCTACTGCCATTGGAGAAATGTCCTTTGATGAACATCATTTGAGACTGGAAAATGCCAGATTAAGA
GAAGAGGTCCATTTATTAGGTTTATCTTGTTGTTGGATTTTGTAACAAATCCTGATCATATCTTCAAAATTTAATCTGTTTCCTTTTGTTCGCAGATTGA
CCGTATTTCAGCAATCGCTGCTAAGTATGTTGGCAAGCCTGTGGTGAACTATCCACTTATATCGGCTCCGATGCCTCCACGTCCACTTGACCTTGGTGTT
GGGAATTTTGGTGGACAGCCAGGCATTGGAGGGGAGATTTATGGAGCTGGAGACCTACTTAGGTCGATAACTGCTCCTACTGAGGCTGATAAGCCCATGA
TAATTGAGCTTGCAGTTGCAGCCATGGAGGAGCTAGTTAGAATGGCCCAAATGGATGAACCCTTATGGATGGGTAGCCTTGATGGAACAAATGCAGTATT
AGATGAAGATGAATACGTAAGGATATTTCCTCGTGGTATTGGGCCTAAACCTACTGGTTTTAAATGTGAGGCTTCAAGAGAGTCTGCTGTTGTTATCATG
AACCACATCAACCTTGTTGAGTATCTCATGGATGTGGTGAGGTTCCTTTAATTATTTTGCAAAGTATACAACATTTAAGAATATAAATACATTTTGATTC
AATATTAATTTTTGATAATGTCTTGGCTTTCAGAATCAGTGGTCTACATTGTTTTCCGGCATAGTCTCAAGGGCTTTGACTTTGGAAGTGTTATCAACAG
GAGTTGCAGGGAACTATAATGGTGCCTTGCAAGTGGTAATATACGTAAATTTTCTTCAATTATCTTCCAAATGGCAACACCTTCGCTAACTTGATTAACG
GCGGATATAACCCGATACTTGATTTAAAATATAGTCGATATATTTATTTCACATCCCTGACATTTTAGGTGTGGAGTTCAGAATCATGAAACTAAATATG
TGAAGGTCATATATGATATCATTCTCTCCAAGAATATATAACTAATTGTTTGAGTTCTATCCAGATGACGGCTGAATTTCAACTTCCAACTCCACTTGTT
CCTACCCGAGAAAGTTACTTTGTGAGGTACTGTAAACAACATGCCGATGGTACTTGGGCAGTGGTTGATGTTTCATTGGACAATTTACGCCCTAGTCCGG
GAGCTAGGTGTCGAAGGAGGCCATCTGGATGTTTGATTCAAGAAATGCTTAATGGATACTCCAAGGTGAACACTTCATTATTGTTGGAAGTTGTTATACT
CTACTTTAGTTAAGCTGCACCATTTCCATAAGCAATGATTTGTTTTTGCTACGTTTGTAATCGAATTTCTTCATACCGTAGGTTACATGGGTTGAACATG
TAGAGGTGGATGATAGAGGTGTTCATAATCTATACAAGCAACTTGTTAGCTCAGGACATGCATTCGGGGCAAAACGATGGGTGGCAACCCTAGATCGGCA
ATGCGAGCGCCTTGCCAGTGCCATGGCAACAAATATTCCTGCTGGCGATGTTGGTGGTAATATATACTACGTAGTTTTTCATTCTTAATAGGTAACATTG
TACTGGATGATATGCTTGGCCCTGGACTTATAGCCCATTAATTTGTTTATTCACAGTGATTACTAATCAAGAAGGGAGAAAGAGTATGATGAAGCTGGCA
GAGAGAATGGTGATAAGCTTCTGTGCTGGAGTGAGCGCCTCTACTGCTCATACTTGGACTACACTATCTGGAACTGGAGCTGATGATGTTAGGGTCATGA
CAAGGAAGAGTGTAGATGATCCAGGGAGGCCTCCTGGGATTGTGCTTAGTGCTGCAACTTCCTTCTGGCTTCCAGTTCCTCCAAAAAGGGTTTTTGATTT
TCTTCGTGACGAGAGCACTCGAAATGAGGTATAATAATCAGGAGTATTGGATCCTCAATTTTCTTGCTTCGAATTTTTCTTTTATTCCTGTGAAGTGAAA
TTGAAAGAATAAAACTAGTTTCAATTTGTACTCCCTAATTAAATTATTGGATCTCATTCTAAGACTTGATTGCTTAAAATACAGTGGGATATTCTATCAA
ATGGTGGAGTTGTCCAAGAAATGGCACACATTGCTAATGGCCGGGATACAGGCAATTGTGTATCTCTACTTCGAGTTAATGTAAGTATCATACGAAAATC
TTTGTTCTTATTATGCAGTTGTCCTTCTATGATCATAATTAGTCTACTGTTGTTACCAATAATTTAATTGATCTAATACATGCACAATTATAGAGCGCGA
ATTCGAGCCAGAGCAACATGCTGATTTTACAAGAGAGTTGCGCTGATCAAACAGCCTCTTTCGTAATCTATGCACCGGTTGATATTGTTGCAATGAACGT
CGTACTTAATGGAGGCGATCCAGACTATGTAGCACTTCTTCCTTCAGGGTTTGCTGTTCTTCCCGATGGAACTGGAGCGCATGTAGGAGGCATGGAGGAG
GCTGCAGGTGGATCTCTTCTAACTGTTGCATTCCAGATTTTGGTTGATTCAGTTCCTACAGCAAAACTATCTCTCGGCTCAGTGGCAACTGTTAACAACT
TGATTGCCTGCACCGTGGAGAGGATTAAGGCTTCTTTATCATGCGAATCTGCATGA
>PtrHox54
ATGGAGTATGGCAGTGTTGGAGGAGGAACTAGTGGCGGTGGTGGTGGAGACCATGACTCCTCTGATCCTCAAAGGAGGAAGAAGCGTTATCACCGCCACA
CTGCTCTCCAGATTCAGAAGTTGGAGTCGTAAGCACTCTTTCGCATTGCAATCTCTTTGTTTTCGTCAATCATGCAATCCGTTGATGATTTAGTAGTGTT
GCTTTTGTGGGGTATATGACATGTGTGTGTGTAATGTTTCTTGAAGTATTGGTCTTTATGGGTTGTTGATGTTTTTTTTTTTTATCTTGTTTTGTGTTTG
TACTATGTGGGAATGAAGAATGTTTAAGGAGTGTCCACACCCAGATGAGAAACAAAGGTTACAGTTAAGTAGAGAGTTGGGTTTGGCACCAAGACAGATC
AAGTTTTGGTTTCAAAACAGGAGGACCCAGATGAAGGTGAATTAGAGATTTTTGTTTTGTTTGTCTCTTTGTTTTGTTTTTGATTGAATTTTGTTAAAAG
TTATTAAAAGGTTTGTTTTGTTGTTGTTGGTTAATGGTTCAGGCTCAACATGAAAGAGCAGATAACTCTTCTCTTAGAGCTGAGAATGATAAGATCCGAT
GTGAGAATATAGCCATTAGAGAGGCACTCAAGAATGTAATATGCCCCTCTTGTGGGGGTCCTCCTGTTACGGAGGATTCCTATTTTGATGAACACAAACT
AAGAATGGAGAATGTTCAATTGAAAGAAGAGGTGAGCTTCTGTGTTTTCAATTCTCTCTCTCTCTCTCTCTCTCTCTCTCTCTCTCTTTCTCTAATTTTT
TATTTTAATTTTTTCTTGCGCCATTCATGAAATGGTTTGCAAAATTTTGATTGTTGCAGCTTGATAGAGTTTCTAGCATTGCTGCTAAATACATAGGGAG
GCCAATTTCCCAACTCCCTCCAGTGCAACCTTTTCACATTTCTTCCTTGGATTTATCAATGGGGAATTTTGGGGCCCAAGGGATTGGTGGCCCTTCACTT
GATCTTGATCTTATCCCAACTAGTTCAAATTTGGCTTTCCAACCTCCAGTCATTTCGGATATGGACAAGTCCCTTATGACTGATGTTGCTGCAAATGCTA
TGGAGGAATTGTTAAGGCTTTTGCAAACCAACGAACCTTTGTGGATGAAATCGTCCGCTGATGGGAGAGATGTTCTTAATCTCGATAGCTACCAGAGGAT
CTTTCCAAGGGCTATGAGTCACTTAAAGAATCCCAATGTTCGAATAGAAGCATCCCGAGATTCAGGTGTTGTTATCATGAATGGTGTAGCTTTGGTTGAC
ATGTTTATGGATTCAGTAAGTCCTTTTCTTACTCTCTAATAATATATATTTTTTTGACACCCAAAATATCTTAATTATTAAGGCTGTCTCTGAGTTGTAT
CATTGATTGGAGCTCGCAGAACAAGTGGGTCGAATCATTTCCCACGATGGTGTCTGTGGCAAAGACCATTGAAGTAATTTCATCTGGAATGTTGGGTAGT
CACAGTGGTTCTTTGCAACTGGTAATGAAAAAAAGCTTTAAGTTGCTTGCTTTTGTTTCAACAACTGGCTCGAAGAATGGTTTATCATATGAAATGTGCT
TTTTTGCAGATGTATGAAGAGTTGCAGGTGCTTTCACCCCTGGTTCCGACTCGGGAATTCTGTATCCTCCGGTATTGTCAGCAAATTGAGCAAGGCTTAT
GGGCAATTGTTAGTGTTTCATATGATATTCCACAGTTTGCCTCCCAATTTCGATGTCATAGGCTTCCCTCTGGATGCTTGATTCAGGATATGCCAAATGG
ATACTCAAAGGTTGTCTAGTTGCTCCTGAAAGCTTCATTATATGTTATTACTTTGGTGTTTCAACTTCAAAACAGTGATAGTTGTAGAACTATTTCCTGT
ACTTAGTTATTAACCTGAAGTGTGAAACAGGTTACTTGGGTGGAACATGTAGAGATCGAAGACAAAACCACAACTCATCAGCTTTATAGGGATCTCATTC
ACAGTGGTATGGCTTTTGGAGCTGAACGATGGCTTGCTACACTTCAAAGGATGTGCGAAAGAGTGGCATGTCAAATGGTGTCCGGCAATTCGACCCGGGA
TCTTGGAGGAGGTAAATTTATTGCCATAGTCAAATCTTTTTAGTTAATCATGATTTTAACTGTGCATTTCATTTTCCAGTAATTCCATCACCAGAAGGTA
AGAGAAGCATGATGAAACTTGCCCAACGAATGGTCAGCAGTTTCTGTTCTAGCATAAGCACATCTAACAGCCACCGATGGAGCACACTATCTGGGTTGCA
TGATGTTGGAGTTCGAGTTACACTCCATAAGAGCACGGATCCTGGCCAACCTAATGGTGTAGTTCTAAGTGCAGCTACCACATTTTCACTTCCAGTTTCT
CCTCAAAATGTCTTCAGTTTCTTCAAGGATGAAAGAACCCGACCACAGGTGATGTAGATTTTGAAATTGGCTGATTCATGGCATGTTCAATTGCTTGTAA
AATGTTTTCCTTTGATAAACTTCTTGCTGATATTTTGGCTTTGGTTTTGGTACTTTTTTTCTTTAGTGGGATGTACTCTCTAGCGGCAATGCAGTCCAAG
AAGTTGCCCATATCACAAATGGTTCACATCCCGGGAACTGCATATCTGTTCTTCGAGTAAGGCTATCTCTGTTTGGCTCATTCTCTACCTTTTATAGTGA
TTGTTTCACTGTATAAAGTAAAATGCTTATTTAATGACTTTCATAACTCTATAATATTCTGTAATAGGCCTACAACACTAGTCAGAACAATATGTTAATA
CTGCAAGAGAGCTGTGTCGACTCATCAGGTTCACTTGTAGTCTATTGTCCCGTCGATCTACCAGCCATCAACATAGCAATGAGCGGTGAGGACCCTTCTT
ATATACCTCTGCTGCCATCAGGATTCGCCATTTCTCCTGATGGCCGTCCTGACCAAGGAGATGGTGCATCAACAAGCTCTAATACACAAGGAAGCACGGC
CAGGTTGAGCGGTTCACTAATTACAGTAGCATTTCAAATACTAGTCAGCAGCTTGCCATCTGCTAAACTGAACCTGGAGTCAGTGAATACTGTTAATAAC
CTTATTGGCACCACTGTCCAGCAAATTAAGGCTGCCATGAATTGTCCTAGTTCCTGA
>PtrHox55
ATGGCGGGTGGTACCGGTGGTTCTAATTCCAATTTGTCTGTTTTGCTTCAAAGCCAAAGAGGCCCTTGTGCTGCTTCACAACCTCTTGAATCTTTTTTCC
TTTCTGGCTCTTCTCCTTCTTTTCTTGGTATTCTTTCTAACCCTGGTTCTATCTCTTTTTCCTGCTGAGTTGTTTTCAATGGAAAAATCATCACACAATT
AGTGAAGTAAAAAAATCTGGTCTTTTGAACCATCCTGTCTATACTTGTAATTTGATTATTGGTTTTCTTTATCTAGGATAATTTTGTATTTGCTCAAATT
ATCAAATCAGATTTCTCTAATTTATCTCCTATATACATATATTCAATGGAACCTTTCTTCTTCTTCTTCTTTTTCCTGAGAAATTATCAGATAAGAACAC
ATTCAACCATGTGTCGCAATTATTCAATATCGATCAATAAGAGCGAAATGAAAACAACCAAACCGTAAGATCGAAAGCAAGTGATACTGCCGCAGAAATG
ATTGCTAATTGGTGTGTGTTGTTATTGTGATTGATTGAAATACGATCTTCTAATTATCGTGTGTCAATAATTTAGGTTCAAGATCCATGATGAGTTTTGA
AGATGTTCATCAAGCAAACGGATCAACCAGGCCTTTTTTCCGCTCGTTTGATCACGAAGACAATGGAGACGATGATCTGGATGAATATTTTCATCAACCT
GAAAAGAAGAGGAGACTTACTGTTGATCAAGTTCAGTTTCTTGAAAAGAGTTTTGAGCTTGAGAACAAGCTTGAACCTGAAAGGAAAATCCAGCTTGCAA
AGGATCTTGGCCTTCAGCCGCGTCAGGTTGCTATATGGTTTCAAAACCGCCGAGCAAGATGGAAGACTAAACAGCTGGAAAAGGATTATGACGTTTTGCA
ATCTAGCTACAATAGCCTTAAGGCTGACTATGACAACCTCCTCAAGGAGAAGGAGAAACTAAAAGCTGAGGTAAATAAACACCATCCTTTTTTTAGAGAA
TTCAACATCCTTGCTGCCATACGTATCTCTAGTATAGAAGGGAAATAAGATCGAGCAATGGTTTAATTGTTTTCAGGTTAATCTTCTCACCGACAAGTTG
CTCCTCAAAGAGAAAGAGAAGGGAATCTCAGAATTGTCTGATAAAGATGCATTATCGCAAGAGCCACCTAAAAGGGCTATAGCTGATTCAGCTTCCGAGG
GTGAAGTGTCGAAAATCTCAACAGTGGCCTGTAAGCAGGAAGATATCAGCTCAGCCAAAAGCGACATATTTGATTCAGACAGCCCACATTACGCTGATGG
GGTGCATTCCTCACTCTTAGAGGCAGGAGATTCTTCATATGTTTTCGAACCCGATCAATCAGATTTGTCACAAGATGAAGAAGATAACTTTAGCAAGAGC
TTATTGCCTCCATACGTCTTTCCGAAGCTTGAAGATGACGATTACTCTGACCCGCCTGCAAGTTTTGAAGATCATGCCTTTTGGTCCTGGTCATACTAA
>PtrHox56
ATGGATAGTCATGGTGACATGGGCCTACTTGGGGAACATTTTGATCCTAGTTTGGTAGGGAGGATGAGGGAGGATGGTTATGAGAGCAGGTCTGGAAGTG
ATAACATTGAAGGTGCATCTGGGGAAGATCAGGATGCTGGAGATTATCAAAGGCCTAGGAAGAAGTACAATAGACACACTGCTAATCAAATACAAGAGCT
TGAATCGTATGATTCTTCTTTTGGCTATTTTGTTTATGTCAAGGGATTTATGTATTCGTGTCACTAGTCTTTGTTTGAAGGATTCTTTTTTATCTAAAAG
ATATTTGTTTCTGTTTGTGATGTCAATAGTTTCTTTAAGGAATGTCCTCATCCTGATGAAAAACAAAGATCAGAGCTTAGCAGGAGGCTTGGCTTGGAAA
GCAAGCAAATCAAGTTTTGGTTTCAAAATAGGAGAACTCAAATGAAGGTAAATTGATAAACTTTTGCGTACCCTTTTGATTCTTTTCATTATCCCTTGTG
AAGATTTTGATTTTGGTCATTTTATACTCCAGACCCAGTTGGAACGGCATGAGAATGCAATCCTCAGGCAAGAAAATGATAAACTCCGAGCTGAGAATGA
GTTGTTGAAACAAAACATGAGTGATCCAATTTGCAACAATTGTGGTGGTCCTGTGGTGCCTGTTCCAGTGTCTTATGAGCAGCAGCAGTTAAGAATTGAA
AATGCTCGATTGAAGGATGAATTAGGCCGTGTTTGTGCCCTAGCCAATAAGTTTTTAGGCAGACCTCTCACATCCTCGGCCAGTCCTGTCCCTCCCTTTG
GCTCAAACACCAAGTTCGACCTTGCAGTTGGGAGAAATGGTTATGGCAATTTAGGCCATACAGACAACACGTTGCCAATGGGGCTTGACAATAATGGAGG
GGTTATGATGCCTCTGATGAAACCAATAGGCAATGCTGTTGGCAATGAAGTACCATTTGATAGATCAATGTTTGTAGATCTTGCACTGGCTGCTATGGAT
GAATTGATTAAGATTGCTCAGGTTGAAAGTCCCATTTGGATCAAAAGCTTGGATGGAGGGAAGGAAGTCCTGAACCATGAAGAGTATATGAGGACTTTTC
CTCCTTGTATTGGCATGAAACCCAGCAATTTTGTTATCGAGGCAACTCGGGAGAGTGGTGTAGTACTCGCCAACAGCTTGGATCTGGTTGAGACATTGAT
GGACGTGGTATGCTATCTAAATCTTAATGCTGCTATGAAGTTTTTAATGATTTCTCTTAAGCATAAGCGTGCTATTGGGATTTGATTTCTGTATTTCATT
TTTCCGTGTATTTTTATGTCAATGTAATTATCAATTTTGGAGCACTTTATCAAGATTAGAATAGTTTGGTGAGCTTTTGTTCATTTTTTTGTTTATAATC
TCGCATTTCACCATTTTATCACCTGTCGAATTCCCTTGTATGATAGAATGGCGTTGAGAAAGCTGCAAAAGTAATCTTAATTTCTTCAGCTATTCAAATC
TAGAAATGGCGCAATGCTTCTAGTTTTGTACTTGAACAGTTGGTTAACTTCTTTTCCATATACAGAATGGATGGGTGGAAATGTTTCCCAGCTTGATTGC
TAGAGCTGCGACCATTGATATCGTATCAAGTGGCATGGGCGGAACAAAAAGTGGAGCTTTGCAAATGGTATGCCATTATCCTATATGTCTTATAGTCTTT
TGCAGTGAAGCAGGAATTAATGAATGTTTCTTTTCCAGATACATGCTGAATTTCAAGTGATTTCTCCTTTTGTCCCTGTGCGTCAAGTGAAGTTCCTTCG
GTTATGCAAGCAACTAGCAGAGGGTGTGTGGGCTGTGGCTGATGTTTCTGTTGATGGAAACCAGGAAAATCTAAATGCACAAACCCCTGTAACCTGCAGA
AGGCTTCCTTCTGGCTGCATAATACAAGACATGAACAATGGTTGCTGCAAGGTAATGATTTGCATAGATTCTTCATTTGTGCTGCTTATACTTATGATCA
CTCATAGCTTTTTCATCCTTGGACGTACCTTACTAGGATTTTGCAATAACTGCAACTTCGTATTCAGTTGGCACTACATTAATTTGAATTATGTGCAATT
ACACAACTAGTCTTTTGTGCATCCCCAAATTAAATTTATTATGGTTGTGCTCCCAAGTTTTGCTCTCTCCTCTCTTAATGAAATACATTAGTGGTTTACT
TGAAAACTTCGAGCTTTGATTATTATTTAACTAAAATAAGATTCTTCTATGATTTAATTAATCTAGACTCTTCAATTCTAAAGCAAGAATAGCTTATTTT
ATGTGCTTAATTGTCTGCTGCTACTTTCGAAGATCACGAAATCAAGGGCACTAGCATTTGACAAGCGCACGCACGCACACATATTTATTTGATTCCTCAG
TCTTGAATGTAGTGCAGTGCATTCACAATTTTCCTATCCAGGTAAAGCCTTGTAGTTTTCAATCTTTGCTGTACACCTCACGCATTTGATGTTTCTATTC
TTATCTCCTGTTCTTCTGCTGATAGGTTTTTTTTTTTCTGTCCTCGAGGTGATATGACCTAGATCTAATTATTATATTTTAACCTTCTATTTCCAAGTAA
TGATCCTGCCATGATTGTATTATAATAAAATCACCTTTCTATCCAATTTAAAATTCTCATCAGATCTTCTTTTCAAGTTCTAAGAAAGGATTCCATCTTA
TATTATTTGGAGTGCTCAACACTATGCCTTGATTTTTGACTTCTGCTTGTCCTTTCAGACTTGTTTAAAATGTAGTGTGGGACTGTGTGATATATTTTAC
CGTGTTAGCTTGTTCTACCCTTTGGTTGCAAGTCTATTTTTCTATGTACTCCCCTCTTCTTTTAATCCAAGAATTAAGTTTTTAGCATCACAAGAACTTT
CACTCAAGGATGACTCGGCAGCACTAGAATTTCGCAGGCTTCATGGTTTGCTAATGTTTAATAATAAAAACAAGTGAACTTTTTAGAACATGTTCTCAGA
AAAATCTTTGTGGAATTGTTCCTATTTGAGGTGAATGGAACCCTGTGAAGCCAAGTTTGATTGCTTGCTAGATAGAGGTGTACTGTTGATAAATGCTAGG
ATGATGCGGTTGCATACGTGCTCTAGAATGCTGACTGATAGTAAAATGCAGGTTACATGGGTGGAACATTCTGAATATGATGAGAGTGCAGTCCATCGAC
TCTACCGACACATACTAAATTCTGGCATGGGCTTTGGTGCACAGAGGTGGATTGCCGCCCTTCAACGGCACTACGAGTGCATGGCAATGCTCTTGTCCCC
TACCATTTTGGGTGAAGATCAGACAGGTCTAGGAATGCTACTTTACCCTTCCTTCACTTGTTTATTTTCTCCAAAGATATTGTATGTGTCGTTTTCTGAG
TTGTTACTATCATGCTACAGTGATAAATCTGGGAGGTAAGAAAAGCATGTTAAAGTTGGCACGACGAATGGTGGATAGCTTCTGTTCTGGGGTCTGTGCT
TCTACTTTGCATAACTGGGGCAACCTTGTGGTTGAAAGTGTGAGTGAAGATGTGAGGATTTTGACCCGAAAGATTATCAATGAACCTGGTGAGCCAGATG
GTATTGTGCTGAGTGTTTCAACTTCTGTTTGGCTGCCGGTTTCACAACAAAGGTTATTTGACTTTTTGAGGGATGAACAATCAAGGAGCCAATGGGACAT
TTTATCCAATGGTGGAATATTGCAGGAGATGGTCCAAATCCCCAAGGGCCAGGGACATTGGAACACTGTCTCTGTCTTGCGTTCAACTGTGAGTGGCCAT
AAATCAACTTCCAATTTCCAGGTTTCTTTTGTTCTTATAAAGAGTTTAACTATATATTTTCTGCTTTCTGAGACTTTGCAGGCTGTTGATGCTAACGCGA
GTGACAACATGTTGATATTACAAGAAACCTGGAATGATGTCTCGGGTTCGTTAGTAGTGTACGCACCAGTCGACGTACAATCAGTGAGTGTAGTGATGAA
TGGTGGAGACTCTACCTATGTGGCTCTCTTGCCATCAGGATTTGTGATTCTTCCAGGCAATTCATTCAGTAATGGTGAGCCAAACAACTGCAATGGGAAT
CCAGCTAAGAGAGACTGTGATGGCAACAGTGGAGGCGGATCTTTTTTGACTGTTGGATTCCAAATTTTGGCGAGCAACCTTCCTTCAGCCAAACTCACAG
TCGAGTCAGTCAAGACAGTTCACAATCTTATCTCCTGCACCATGCAGAGGATCAAAACAGCCTTCAACTAA
>PtrHox57
ATGGAGCTGGCCTTGAGTCTAGGTGATACATCAAAGCCTTTCAAGTTTCTTGACAAAACCCCAAAGTTATCAAGCAAAGATCTTGGGTTTTGCATGGGCT
TAGGGAGTGGTTTTCCTGCAACAACAAGATCACAAGACAAACTAGGTAGCCATGAAAGTAACTATCAAGACGATGAAAGAAGGGTATCATCAGATCCGCC
ACTTCAACTTGATCTTTTGCCCTTCTCTCCTGTTCCTCGTGGACATCAGGCTCCTTCCAGGATTCGCTTTCCATGGCTGACAGATAACTGTAACGTCACT
TTGGACTAAAATATTTTTTTAGCAGCTCTGTAGCAGTTTTTAAGATTTGGGTTAGGTTTTTTTTTTTATCACTTGTTGATTCTTGGCTTGGTTTCGAATT
TTTGCAGTGGTGTCCGAACCTGGTTCAACCGAAGCACCAGGGAGAAGGTTTGATGTGAACCGGTTGTCCATGGATGATGCTGATGAAGGAGCGGCGATTT
CGTCGCCAAATAGTGCAGCGTCGTCCTTTCAAATGGATTTTGGGATTAGAAGTGGGAGAGACCGTAAGAGAGATTTAGATGCTATTGATGCTGAGAGAGC
AAGTTCAAGAGCAAGTGATGATGACGAGAACGGTTTGACAAGGAAGAAACTAAGGCTCTCTAAAGAACAATCAGCTTTTCTTGAAGAGAGCTTCAAAGAG
CACAATACCCTCAATCCTGTAAGTCATCATATCTTGAAGGATATCAAATGATTTCTTGATTTTATTTCTAACTAAATCCCAAAAATCTCATGGGTTTACT
AATCTTGTGGAACTTGTTTAATTAGAGTTTAGCACTGAATGAAGTTTTCTCTTTCTTGTAATCATGCAGAAGCAAAAGCTAGCTTTAGCAAAGCAGTTGA
ATCTTCGTCCTCGCCAAGTGGAAGTGTGGTTTCAGAATCGAAGGGCAAGGTGCTTTTCTTTGACAGTATTATATGTTGAGAAACGATTTTTTTTTAGAAA
AATATATTCTTAGAATGAATTTGTGATTTAGGTTTTGTTTTGAATGATATACAGGACAAAATTGAAGCAGACAGAAGTAGATTGTGAGTATTTAAAGAGG
TGCTGTGAGACATTGACAGAAGAGAACAGGAGGTTACAAAAGGAACTGCAAGAATTAAGAGCTTTGAAAACTTCACAACCTTTCTACATGCAGCTTCCTG
CCACCACTCTCACCATGTGTCCTTCATGTGAGCGCGTGGCCACCACCACCACTTCCTCTTCGGGCACCACCACCACCACCACCACCACCAACCCATCCAC
CACCACCACCACTAGCACCACCAGCTCTAAACCATTGTCACTACCTGCAAAGCCTCGGTTATTTCCTTTGTCACATGGCCAGGTCCAACCTCACCATGCT
GCTTCATGA
>PtrHox58
ATGGAGCTTCAATTGGGAAACAATGGAGGTGTTTCTGGTGATGAACATGAAGCTTTTAACTCTGGAAATAAGGGAAAGAAGGCTTACCATCGCCATACTT
GTCAACAGATTCTGCAGCTTGAAAAGTATTATAAAATTATCATTGAATTTATCTTATCAAGAACTATATTTTATGTTCTTCAGATATGATAGGTTTGATT
TCTAGTTTTGCCATCCATTTTTTATGACTTTGGAGTTTTTGTTGATGTTCATGAGGAAATCCTTGTATATCTTTTACATGTTCTGTTTTTCTAGTGTTTC
TCTCTTGGTTTACTCTCTGTTGGTAAGGGCTTGATTAGGGTTAATTTGCCTTCGAATCTTAGTTGGTATAGATATATAGTCTTGTAAAGGCATAGTTGAG
TGGCTTTTGGACTAAGTCATTTCACTTGACATAATGGATCTATTTTATTTATCAGTGAATTGAAAAGGATTTTTCCATCATTTCCACATTTCAGATAGAT
GGCGGTGTTTTTAATGGAGATTTACTCTTATGTTAATGCATTCATTTCTGTCTTGATTAAGTCAATTTTCCTATGTGTTTGTTTGGCCCTTAATTGTGTT
GTTCGGCTTGTTTGCTTCCTTAATTAATTAATTACTTGGCTTAGTTAATTACTAAATGTCAGGATTTGTATATGCATCTTGTAAGAATATTTTATGTTTC
TTCAGAAAGTCCTTCCAAAATAATCTGTGTTTTTGCTGGTCTGATGAAGATTTTTCAAGGAATGTCCACATCCGAATGAAAAACAGCGGCGTCAGTTGAG
CAGGGAACTAGGCCTTGAGGCTAAACAGATCAAGTTCTGGTTTCAAAACAGAAGGACGCAGGAAAAGGTACAAGTGATTTCTTAGTCTAAGCTTTTGTGT
TTGAATAAATTGTATCCCTTAATGATAAACTGATGCTCTTATGCCTTCTGATCCATTTCGCAGGCGCAAAGTGAGCGATCAGATAATTCAGTTCTTCGGA
CAGAAAATGAGAGGATTCATTGTGAAAATCTTTCTATCAGAGAGGCAATGAAAAACGTGATTTGCCCAGCTTGTGGAGGACACCCTTTCGGAGAAGAAGA
ACGCCAACTTAATTTGCAGAAACTGAGGCAGGAAAATGCTAGATTGAGAGAAGAGGCTAGTTTGGATTTTTTTCAACTAACTTCCCTTTCTAATATCACC
TCATACTTTTTAATGATTCATAAAGGTTCTTGTCTCGAGAGTTTTAAGGATTTAGTTTTGGTGATGATTGTTTATGATTGTTGTGCAGCATGAAAAAGTA
TCCAGCCTTCTTGCCAAGTATATTGGAAAACCAAAGTCACAGATTGATTTGTTGACGTCTGACACTGGATCTTCACAAGAAGAACTGCCAACATTTGTCC
AGAATCAAAGGATGGGAAACCCTGGCATTGATTGGGGACGGAATCCAGGATCGGACATTAGTCATTTCGCATGTAGACTTGAAGGAATTCCAGATATGGA
AAATGCACTCATGGCTGAGACTGCTGCCGGTGCAATGGATGAGTTGATCAGACTTTTGCGAGTAAATGAGCCTTTTTGGATCAAGTCTCCATCTGACGGA
AGACTCATCCTTGATCGGCTCAGTTATGAGAGAATTTACCCCAGGGCCGCTCATTTCATAAGTTGCAATGCTCGTGTCGAATCATCCAAGGATTCGGCAA
CAGTGACCATGCCTGGAATGGACTTGGTTGTCATGTTTTTGGATCCTGTTAGTGCTCAATATTGGCTGTTAGTTTCCATCCTGTAAAATCAGATAATATT
TTGCTAAAGAGGAAACAAGTTTAACTATATGCTTTGATTTTACAGAATAAATGGGTGGATCTTTTTCCGACAATTGTTACCGAAGCAAGAACAATTCACG
TACTTGAAGCTGGAACAGTAGGGAACCGTCATGGTTCGTTGCAGATGGTATTTTAAGTTGCTAATTATTTCTAGCATTCCTTAAATTTTGTTAAAGCATG
AGTTATGTATTGATTTGAAGAGGTTAAATGCAGATGTATGAACAAATGCACATACTATCACCCTTGGTTCCGCCTAGGGAATTTTACTTCCTTCGCCTTT
GTCTGCAACTTGAACCTGGGCAATGGGTGATAGCAGATGTATCTTATGACTACTTGAAAGAAAGCGGATCCCCTCCCTGCGCTTGGCGGCTTCCTTCTGG
ATGCATGATCCAAGACATGCCTAATGGATGTTCCAAGGTGATTAGTAACTGCATCTCTGTATCAGAAATAATCAAATGAATGAGCAAGCAGCACTTCTGA
GAACTGCTTGTCCTAGATCAAGCAGATTAGGGCTGATTCCTGATGAGCTTTACAATCATCGAATGATACCAATTCTGACGAATAACGACAAAGTTCGGAA
GTGCAGTTGTCAGTTAATCAATGAACTATGAATTGAATGGAGCCTAGCATCTCTATCCTTTTTTAACAGGATATCTGCACAACACGACACGATTTGATTA
ACGGCTGCATTTAGTGTAATGATCATATCAATAAATGAGCATGACTATTCTAAATCAAGCATATCTGCAGAACCTCATTAATATGATACCAACTTTTTCA
TCACTGGTAAATATCATATATGATCTTTTTCTGTCATAAGCAGGCATTTGTATGCGTCTCCATGAGCTACCAATGATGACTTCAAAATTGTGTGCCTAAT
TTAGCATGGAATCGTTATCATAGCATTATATCTTAACTTGTCTGACAATAATTTACGGGAATCGCGTGCGAGACTAATTTCTTATTGCTCAAACTTTGAT
AGATAATATGGGTAGAACATGTGGAAGCGAATGATAGGATTCAAACTCACTGCCTGTACCGAGATCTCATATGTGGTAGTTATGCTTATGGGGCCGAAAG
ATGGATTGCTAGTCTCCAGAGGATTTGTGAGAGGCTCGCTTTCTCTACAGCTGTGCCTCCACGAGAACTCGGAGGAGGTAACAATAATCAGTTTTTGGCC
TTTCCTTTTCTCTGATTCCCAATCTTTGCAATATTGCTGCTTTAACATCTTCCATTTGCTCAGTGGTCACTTCCCCTGAGGGTAGAAAGAGCATAGTAAA
CCTAGCCCACAGGATGGTGAAGATTTTCTGTTCAAGTTTGGGTATGTCAGGAAAACTGGATTTCCGTCAATTGTCTGAAGGGAACAATAGTGGAGTTCGG
GTGGCTATTTGTAAGAATGCAGAACAAGGCCAGCCGATTGGCACAGTTGTTAGTGCTGCTACTTCTTTTTGGCTTCCACTCTCACCTCAGAACGTGTTTA
ACTTCTTCAAAGCCGAGAAATCGCGAACTCAGGTTTACAAATGGTTCATTCTGTGATCAATAGATACGTACATGTTTTGCACATTCAGATGTTTACAGAA
ATGGAAAAATAAGCATTTCCTTCCATTGTCTTCAACAGTGGGATATTCTGTCGAATGGCAATCCTGTGCTTGAGATTTCACACATTTCTAATGGGGCTGA
TCCAGGGAACTGCATCTCCATTATTCGAGTAATTTCTCATCCTTTCTCTCCTATTCTGGTGTGTAGAAAATAGCTGAAATTCCTAATATAACAATGTCTT
GATTCATTCTCAGAAAGTTTATCAACGCAAGTTTACTGAAAATTTTTTCTATCAAATTAAAACAGCCTTTCATTCCTGCTGAGAACAACATGCTGATACT
GCAAGAGAGCTGCACAGACTCCTCGGTATCAATGGTAGTATACGCTCCAGTAGGCATTCCAGCCATGAACGTGGCGATAAGCGGTGATGACTCATCAATC
ATTCCCATACTTCCATCAGGTTTTGTAATATCTGGCGACGGCCGTATGGACACAAGAGGGACCAGTTCTAGTTCCACCAGTTCTACTGGGTCAAACTCAG
GAGGTTCACTCCTTACAATAGCCTTCCAAATTCTGGTCTCTGGCTCTAATTCCTCATCCTCCACAGAATTCAACATGGAATCTGTGGCAACAGTGAATAC
CCTCATCAGCACCACTGTTCTGAAAATTAAATCTGCTTTTAATTGCTCAGATTTGGATTAA
>PtrHox59
ATGAATTCCCATTTACACCACCAGTCACAAAGCCAAGGCAACCGACCTCTCAAACCCAGAAAGAAAAGGCTTGCTAGAGACCAGCTTAACCTCCTGGAAA
CAAGTTTCAATGCTAACCAGAAGCTCAAAGCAGAGCACAAGACTGAGCTTGCCCGCCAACTAGGCGTGCCACCAAAACAAGTTGCAATATGGTATCAAAA
TAGAAGAGCCAGGCACAAAAATGATGCCATAGAGCATGACTACATGAACATCCAGCTAGAGCTAGGTAATGTATTTGCAGAAAACATCAGGCTCGAGAAA
CAAGTCAGCATGCTTAAATTTGAGCTGAACAAGGTTCAACAAATGATACTTTTTGGACCAACCTCATCTGCTGCAACTCTCCCTTCAGTGTCAGGATCTA
GTGATGAGCAGGCAAACTCAAGTTCTCCTGGAAACATGATCTGTAATTGGGGAGACGCTGGAAATGATGACATGTTTCCTGTAGAAGAGCTATATACTTG
TTTGATAGGCTCTGACACTCAGTTATGGCCTCTTAACTGA
>PtrHox60
ATGAATGAAAGATCTTTTGCGCTGAGTGATCATCAACATCATATGGCATTTCCTCCACATCATGGTTTTATGTTCCATTCCCATGAAGACAATGACCATC
ATCCCTCTCCTTCTTCTCTCAACTCTCTTCCCTCCTGCCCTCCTCAGCTTTTTCCCGGTCTCTCTCTCTCTCTCTCTCTTTCTGCTTTAAATTCTCTATC
TATATTAGTAATTATTTATGCATATTTGATTGTGGAAAAATAATATGGAGTTCTACTCTTTACCATGTATGATATGAGTTTGATGTTTTTAATTTGTGTT
GTGATATTGGTGCAGGAAGTGGAGGGCAGTTCTTGATGAAGAGATCGATGTCGTTTTCTGGAATGGAAAAATGTGAAGAAGTAGGGCATGGAGAAGATGA
CTTGTCTGATGATGGGTCACAGATAGGGGAGAAAAAGAAGAGGCTCAACTTGGAGCAAGTTAAGGCACTTGAGAAGAGCTTTGAGTTAGGAAACAAGCTT
GAACCTGAGAGGAAAATGCAGCTGGCCAAGGCTTTGGGTTTGCAGCCAAGGCAGATAGCTATTTGGTTTCAAAACAGGAGGGCTAGATGGAAGACTAAGC
AGTTAGAGAAAGACTATGAGGTCTTAAAGAAACAGTTTGATGCACTTAAGGCTGATAATGATGCCCTTCAAGCCCAGAACAAGAAACTTCATGCAGAGGT
AATCATTTCTAGTCTACAAAAACAAAGTACTGATCAAATTAATTACATCGTATCTGTGTTAGTTCTGCTTGCTTAGCTAGGTGACATAGAATTTTCCTAC
CCATCTGGTTTATATTGGGAAATTAAGGAAAATTATTTCTTACGATACCTATTTGATCTGAGGATTTTTATTAATTTTTTCCCCAGCTAAGATTTTCGTG
ATATTGCACAAAAGTAATCTTTCTTAACTGCTCTCTTTTCATGGAGTTTTTGTACATCGATCCATTCTCTAGTTGATAGGAGTTCGAGAGTGGCACACCA
GCTAGCCACTGACAACGCATTTATGTTCATGTTCTGAGAGATATGAGTTTACATTTCTAGGAATTGATTGATCATGTTACCTCGGCAATTCCATTATTCT
ATTTTTTTGTTATAAAAAAATAATAATGACTTTCAGAAAAGTCATAGCATTCCCTTACTTTAGCACTAGATTAGGTCATGATGGATAGCTTTTTAGGTGC
CAGTAGTATATATATGAAGCACTTGGCAAAAGTTAAAGCTAATTTCAATTATACTACTAGCTTTCCAGTTGATAGCCATATTGGTTTATGTAAATTGAAT
CAAATTAGTATTTTCATGTTCTCATGGACAATGCATCAAGCTGTATTTTTAATGGTTCCATATCTCCATGTGCATCTTCTCAAGTCTTGACTGTTTCCAT
GCTGCAGCTACTGTCTCTAAAAAGTAGAGAATCAAATGAAGTTAACCTCAAGAAAGAAACTGAGGGTTCTTGGAGCAATGGAAGTGAGAACAGTTGTGAT
GTCAACTTAGATATCTCAAGAAATCCAGTAGCATCAAGTCCCGTATCATCCCAACTAACCACTAAACATCTCTTCTCCGCACCCATCAGGCCTGCAACCA
TCACTCAACTTCTCCAAGGTTCATCAAGATCAGACCTTCAATGTTTGAAGGTTGATCAGTTGATTCATCAAGATGAAAACTTCTGCAGCATGTTCAATGG
CATAGAGGAGCAGCAAGGATTTTGGCCATGGCCTGAGCAACAGCATGCTACATTTTCATTGAACCAAGCTCAGTTCTCCAACAATTAG
>PtrHox61
ATGGACAACGGAAAGTACGTAAGGTACACACCAGAGCAAGTGGAAGCACTAGAAAGGCTTTACCATGAATGTCCTAAACCAACTTCTACGCGTCGCCAAC
AGTTGATCAGGGAATGCCCTATTCTTTCTCACATCGAGCCTAAGCAAATCAAAGTCTGGTTCCAAAATCGAAGGTAAAATCCTCTTAGTTACACATAATA
TTAGACCAAAAGTTAAATGATCTTACTGTTCAAGATTTAGTTTATTTTTTTGGCCTTCGATTCCTTACAATTTTTTGTTTTGTTTTTGTGTTTAATCTGT
ACAGATGTAGAGAGAAGCAGAGGAAAGAGGCATCGCGGCTGCAAGCTGTGAATAGGAAATTGACGGCAATGAATAAGTTGTTAATGGAGGAGAACGATAG
GTTGCAAAAGCAGGTGTCACAGCTGGTGTATGAGAATAGTTACTTCCGCCAGCAGACACAAAATGTAAAGATCTCCCCTTTTTCTTTTTAATTTGTTTTG
ATTTACTTAAATTATGAGAGAAACTAGGATGAAAAAAAAAAAAAAATGAAATTCAGAACCAATATGGTTCTTTGTTGGGCTATGAATTTTCTTTCCATGT
TTAATTCAAGTTGATTTGAGTGCTGTTAGGCCAACATATGATTAGCAATTTCTTTTCATTCCTTAATTCTGTTTGTTGGCTAATTAAATTAGATAACTTT
AAGTTTTCGTGGTAATTAGCTGTTACTGAATCTTGGTATATAAAAAAAATATTTTTGTGTCAAATTTTGTTTGATGGTTTCTTGAGTTTAATTTGTTGTT
TTGCAGGCTACAACCCTTGCCACCACAGACACAAGTTGTGAATCCGTGGTGACCAGTGGTCAGCACCGCTTGACTCCTCAGCATCCACCAAGGGATGCCA
GCCCTGCAGGGTTAGTGGAATATTTGCAGCTTGTTCATGTTGGGTTATTTTCTGGCCTCGTTTTCTACAATTCCTTTGTTGTATTCTACAAAGTGGCTTA
AGAGGTTGTGTTTGTATGTTTTCTAGACTTTTGTCCATTGCGGAGGAGAATTTAGCACAGTTTCTTTCGAAGGCCACAGGAACTGCCGTCGAGTGGGTCC
AAATGCCTGGGATGAAGGTTACTGCTTACTTTACCATCATTATTTACTTTGTTAATCTCATTCCTTCGTTCTTAGACACTGTTTCGATAAATTAAATAGA
AACACTATAATCTTGCCATGCTTCTAAGCAACACCTAGATCTCATCACGCAAATACCTGGGATGCCACTATCCCAATTTTTTTTTTACATGCCAACATGT
CCCCTTTTTTTCTGTTGACATGCTTCTCTTCTATCGAAGAAGGTAAGAGAATGTTTAATAACCTAAGTTAGGAAATAAAAACGAGTTCACAAAGCAATCT
GACCAATGGATGCATAAAATATTTCACGCCTTCCTGTTAAACCAATAATTTAGTTTATAATATGTTGACAAGGTAAGTTGCTAAAGCAAAAAGGCAGAAA
TGAGCTTTTCTTTCATTTTAAGCATTATCCAGACATTGTTTCCTGACACATGAGATTCTTCCCCATCTTGATATTCTTAGTCCCATGCTATCCTGTTGCT
TGGCAGCAGAACGTGTGCCATAATTAACATTTATTTTAATGTGCTAGTACCAATTAACTGATAATATTTTTTTCTTAAACTTGGGATGGGTCCAAAGTCT
TGTTTCTGGTGTTTAATATCCTTTTAATTTTGTGTATCTGTGCAGCCTGGTCCGGATTCCATTGGAATCGTTGCTATTTCTCATGGTTGCACTGGTGTGG
CAGCACGTGCATGCGGCCTTGTGGGTCTAGAACCGACAAGAGTATGTCCTTCCTCTGCTTGGTGTAAAGAGTACAATCCTTGGTTGTGAATTAGTGAAGG
ATTAATTTTTTCCTGTGTAGGTTGCTGAAATCCTTAAGGATCGGCCATCATGGTTTCGTGATTGCCGAGCTGTGGATGTTATCAATGCGATGTCCACTGC
AAATGGTGGAACTATTGAACTGCTTTATATGCAGGTATGGAACTCACTGTTTCACTCCAGTTATTTCTGGCTTAGTATTGTTATTGAATCTTCTCACTTG
TGAGCTTTGTGTTGGTTCAGCTCTATGCGCCTACAACTTTGGCACCAGCTCGTGACTTCTTGTTACTGCGCTACACATCTGTTTTGGAGGATGGTAGTCT
TGTGGTATGTGACAAAGTGTCAAATTTTTATGATTAAAGTCTCTCTCTCTCTCTCGATACGGTGCCAATTTAATTGTGCTGCTTACTAGGTCTGTGAGAG
ATCACTAAACAACACTCAAAATGGTCCAAGTATGCCACCCACTCAGCATTTTGTGAGAGCAGAAATGTTGCCTAGCGGGTATCTTATCAGACCATGTGAA
GGAGGTGGATCAATTATTCATATAGTTGATCATATGGACTTGGAGGTATGCAAATCTTGTCACTTTGTATTATGAGTGTACCTGTTCCCTTGCTATTCGA
ATTAAATCATTACCTTCATGCAGCCCTGGAGTGTTCCTGAAGTGTTGCGCCCACTTTATGAGTCATCGACGTTGCTTGCCCAGAAGACAACAATGGCGGT
AAGACTTTCTCTATTCAAGATATTGTCACTTCATGTTCTTCTGTTGCATTTCTCTTTGCGAAACATATCATGCTATGATTTCTAGCTTGATGGTTTCTCT
GCACTAAACGAAGGATAGTGTAATTTTGATGGACATCAACTTTCTATTTATCCAAGGAATCTGATATAACCATGGCATTTTATGCAGGCTTTACGCCATT
TGAGGCAGATTTCTCAAGAAATTTCCCAGCCAAATGTCACTGGTTGGGGAAGAAGACCTGCAGCTCTACGTGCACTAAGTCAAAGACTGAGCAAGTATAT
AGCGGTTACTCTTTGGACTAAACTTGTAAGTATTATCATCGACACATCAGGGTCTTAACACATCCTATTTTACAGGGGCTTCAATGAAGCTGTTAATGGA
TTTGCTGATGAGGGATGGTCTTTGTTGGAAAGTGATGGCATTGATGATGTAACAGTTCTTGTAAACTCTTCTCCTACCAAAACGATGGGAGTAAATTTTT
CGTATGACAATGGATTTCCATCCATGAACAACGCAGTGCTTTGTGCAAAAGCATCCATGTTATTACAGGTAAGTTCAGTGCTTGTGTTCAATGACAGCAG
GATATCTGTAGAATTTGAAAATGATACTTCTACAAACATTAGATGCTGAATGTATAATTTGTCGGTATGTAAATCAAGGAGTTGCAACTTTGTCAGCTGA
AACATCCTTCATGGTCAATAATCGTATCACTTTCTACCTTAAAAGAAACTAACTAGCAATTCAACGAAGTGATTTTCTTTTCTTTCTTTCTTTCTTTTTG
TCATGTAGAACGTGCCTCCAGCAATACTTCTCAGATTCTTGCGTGAACATCGATCAGAATGGGCAGACAATGGAATTGATGCTTATGCAGCTTCGGCCAT
TAAAGCTGGTCCTTGCAGCTTGCCAGTGTCTCGAGCTGGAAATTTTGGGGGTCAAGTTATCCTCCCCCTGGCTCACACAATTGAGAATGAAGAGGCAAGT
ACTCCACTGTTTGATCATTTGGGTTTCAATATTTTCTCATTTTTGGTTCCATCCTCTGACAAAAATCCTTGCACTTTGCTGTTTTCTAATGCCATGGCAT
AGCTGAATAATACTGTCTGTCCATTGCAGTTTATAGAGGTCATTAAGCTTGAAAATATGGGCTATCGGGAGGACATGCTCATGCCGGGTGATGTTTTCCT
GTTACAAGTAAATGTTACTTCATCTTGATTAATTTTCATTACTACAGATATTTCACTTTGTGTTTATATTAAGTTTTATCTTTTTTTTTTTTTTTATCTT
TTTTTTTTAAGTTGCCAACACTTATTATAGCATCCACTCTTGCAAAAGAGTTAAGTTACCACGTTTGTTTTTATCCAAACAAAATGTACTTAAATTCGTT
TTCGTTGTTGATTTCTAATGTTCATGGTTACCTTATTTCTTCAGCTTTGTAGTGGCGTGGATGAGAATGCTGTTGGCACTTGCGCAGAACTCATCTTTGC
CCCAATTGATGCGTCCTTTTCTGATGATGCTCCAATTATTCCTTCTGGTTTCCGCATAATTCCTCTTGATTCTGGGATGGTGAGTGTTCATATAAGACAA
GTGGAAATGATGTCTTGCTGTTTTTGTCATGTTATTAGTGTTCTTGTTGATCTATTAAAAACTGCTGCTTGATGTCTGTTCCTACTTCCTGACCTTTTTC
CCATTCATGTGATGCAGGATGCGTCGAGTCCAAACCGCACACTTGACCTTGCATCTGCTCTGGAGGTTGGACCTGCTGGAAACAGAGCATCAGGTGATCT
TTCAGGCCGCAGTGGGTGCACAAAATCAGTAATGACGATAGCATTCCAATTTGCATTTGAGATGCACCTTCAAGAGAATGTAGCATCCATGGCTCGGCAG
TATGTTCGTAGTATCATAGCTTCTGTTCAGCGGGTAGCATTAGCGCTCTCCCCTTCTCATTTTGGTTCTCATGCTGGTTTTTGGCCACCACATGGAACCC
CTGAAGCGCACACACTTGCTCGTTGGATATGCGAAAGCTACAGGTGTGGCACTTTGATCTTTGTCTTGGATCCTTGTATCTATATCTACTTATCCTAAAC
ACTCGTATCTACTTAATTTGTTTTTCATTTCAATGATTTAGCCTAAAACTGTCTGATCTTATTTCCAGGATCTATCTAGGTGTGAAACTGCTTAAAAATG
AAGGAAGTGATTCTATTCTTAAAACACTCTGGCATCACTCTGATGCACTAGTGTGCTGCTCTTTGAAGGTATTTCTAAAATACAGATACAATTTTATTCT
CTATATCACAGTCTACTTTAAAATATTCTCTAATCATTGGGGACATTTATGTATTTCATTGTTGTTGTATGATGCACTATAGTTTGACAAGAGAATGGCA
CTGAAACAATATGCATTGTCCTGGACATAACCCTCCCCTTTTGTCTTAAAATGACGAGATGCTTCATGTCCCTTCTAGGAACTAGCTTCTAAAATCTTCT
CTTCCCATCAGCCTATTGCATTGTGCTCTAGTGCAGATTTGACCTTTATTGTCTCCATATGAATCAATAATTGTTTATTTTCTAATCAAGGAACTTTATT
CTTCTCCCTTTCCGCATTGCAGAACATAGATTTGCATTATTAAAATATGTTAACTTAATTAGTGCTCTCTGCAGACTCTGCCGGTTTTCACATTTTCAAA
TCAGGCTGGACTTGACATGCTTGAGACAACTTTGGTTGCTCTTCAAGACATCACTTTGGAAAAGATATTTGATGATAATGGAAGGAAAACATTGTGCTCA
GAGTTCCCACAAATAATGCAGCAGGTACAATAACTATTAGAATGCACGTAAGGCAAGTTGGTAAGAAAAATTAACGCAGAAGAATAAAGGATCGTCTAAA
CAGGAACTGGGGGGATGTAGGGAAACACGAAAGGAAATTTATGTTCTAACTAGGATATAAATGCCTCCATCTCAGGTCCCTAGCATTTCCTGAGCTTCAA
ATCTCTATATGTTCTCAATTTGTTTTGCAAGGTCAATGGCGCCAGTAAGAGAATGCCAAGAACCTTGGCGATGAGTATTTAGTGACCAAATGTTAAGTAA
ACATCTGGGAAACAATAGAACACATTTTTCTCAAGCTTTATGAGCTTATGCAATCGAAATAGGTTTCCTGATATTAAGGAATAATGTTTTCCCTTGAAAA
TTAACACGCAACCTTTAAAGCAAGTGAGAAACTGAATTGTCTTTTTAGGGCTAAACATACGGATCATAATTCCATGTAATACACATTTAAGTTTTGGCTG
ATTTAGCATGAACATTCTCACTTGGATCCATTGAATGTAACCCCACCTTTTGATGGGCGTGCTTTAGCTTTATACAAACTAAAAATGTTGAACTAAAACT
AAATTCCCTTACTGGCTGCCTGTGAAGGTCCTTTTTTTTTTTATTTAGAGATGTGCTATCAAAGTTGGTTCCTTTGATAGCTAATACTTGTTTTCATGCC
AGGTTGATCCACTAAAAGAAAAGTAACTGTTTTCCTCCATTTTATCAAGTATTGTTGTTAACTTGTTGCAAATTGCTGTCAGCAGGGTTTTATGTGCCTT
CCAGGTGGTATCTGCCTGTCAAGTATGGGAAGGCCAGTCTCCTATGAGAGAGCAGTGGCATGGAAGGTATTGAACGAAGAAGAAAGCGCTCACTGCATTT
GCTTCATGTTCATGAACTGGTCTTTTGTGTGA
>PtrHox62
ATGGAAGCAGAAGGATACTGTGACACAAGACTCGGGCTTGGACTAGGTGGTGATAACCATGAGCCATGGCCACAGAAAAAGAAGGAGAAGCCCGTGGTAC
GTTTAGACCTCTCATTTACACTGTGCCCGAAAAACGATGCCATGGATATGGATCATCATGACAAGGCAGATGGGATATGTTTCAAGTCTGAAGAAGATGA
AGAATATGGAATTAAGAGACGTGATAATTCCATTGATAGTAACATCGATGGTTCTGGTAGAAAGAAACTCAGGCTTACAAAAGAGCAATCCAGCTTGCTC
GAGGAGAGCTTCAGAAGGCATACCACTCTTAATCCGGTACCCTTTTGAGCAGCTCTTCTTGTCCTTTTCTTTTCTTTTCTCTTCCTTGGGCAGTTACTTC
TGGCTATCCTGCTAAAAGCAACACAAATTTTCCATCTCTTGATCTTGATAAGATATCAGAAAATTAAAATGATATATGTTTCTTTTTTTTTAATATATCA
TTAATTATTGTAAGTACTTATGATTAATAAATATATTATAGTTTGGAAACTTTAATTTTTAAAATAATTACAAAGTTCTTCATGCATGAACTTTTTATAA
ATCCTTGATCCTGCTATCAAAAACTTCAAATTAGGATGCCTGTAATACTTGCTTTGTTTATTATTTGTCTTTTTGTTTAATTACCTCTTGTTATTTAATT
TATTAATTATCCAGTGGCTTGATGAGATATTCACAACGTGCATGCAGGCTCAAAAGCATTCACTTGCCGAGCAATTGAATCTGAAGCCAAGACAAGTTGA
AGTTTGGTTTCAGAACAGGAGAGCAAGGTATATAACTCAGTTTGTACATTAAATTAATTCCACGATATCTTTGTTTTTTTGTCTGTCGGTTTCTTTTGGG
TTTTCAGTTTCTTTTCTATAGTTAAAACTACTCGCTCCCAATAATGACAACAAAATAATAACATGCAGGACCAAGCTGAAGCAAACAGAGGTAGACTGTG
AGTTCTTGAAAAAATGTTGTGAAAGTTTAAGCAATGAGAATAGAAGATTGAAGAAAGAACTGCAGCAGTTAAGGTCACAGAAAATGGGACGATCATCACC
ATTATACACTCAGCTTGCCAAGGAAGGCACAAGCACCATGTGCTGTTCTTCATGTAAAGGAAAGTATCACGACTAA
>PtrHox63
ATGAAAAGAGAAAGGTAGTTTCATCCTTTTTATTTTGTGTCCTGATATCAAACCCAAAATAAATAGGAGTAAATAAATAAATAAAAGGCAGCTTCTATTC
CAAAATGTGAAAAACTAAATGAATTGATTTCATTTACAAGAGGACAAAGAACAATAGGATCTAGTCCTTGGTACATAGCTTACACTAGATTCTAAACAGT
TTTGAATTAAATCAGACCCCAATTATAGCAGATGCAAAACATATTAGCCTGTTTAACAGCAATTTAACGTAAAGGAGAACATTGCAATCTATTTCTAACA
GGAAAACCAATAGATTGAACTGTGCTAGTTGGAGATGACCACTGATTATCATGCATTCTAGAATTTCTTTGCTTACTTGAAAAATAAGGGCAGGCATAGC
AAGAGATCCTTAGAATCCCAGAGATCAAATTATTTTTAGAATGAATTTGTGATTTAGGTTTTGTTTTGAATGATATACAGGACAAAATTGAAGCAGACAG
AAGCTATTGATGCTGAGAGAGCAAGTTCAAGAGCAAGTGATGATGACGAGAACGGTTTGACAAGGAAGAAACTAAGGCTCTCTAAAGGACAATCAGCTTT
TCTTGAAGAGAGCTTCAAAGAGCACAATATCCTCAATCCTGTAAGTCATCATATCTTGAAGGATATCAAATGATTTCTTGATTTTATTTCTAACTAAATC
CTAAAAATCTCATGGGTTTACTAATCTTGTGGAACTTGTTTAATTAGAGTTTAGCACTGAATGAAGTTTCTCTTTCTTATAATCATGCAGAAGCAAATGC
TAGCTTTAGCAAAGCAGTTGAATCTTCGTCCTCGCCAAGTGGAAGTGTGGTTTCAGAATCGAAGGGCAAGGTGCTTTTCTTTGACAGTACTATATATTGA
GAAACGATTTTTATTTAGAAAAATATATTCTTAGAATGAATTTGTGATTTAGGTTTTGTTTTGAATGATATACAGGACAAAATTGAAGCAGACAGAAGTA
GATTGTGAGTATTTAAAGAGGTGCTGTGAGACATTGACAGAAGAGAACAGGAGGTTACAAAAGGAACTGCAAGAATTAAGAGCTTTGAAAACTTCACAAC
CTTTCTATATGCAGCTTCCTGCCACCACTCTCACCATGTGTCCTTCATGTGAGCGCGTGGCCACCACCACCACTTCCTCTTCTGGCACCACCACCACCAC
CACCACCAACCCATCCACCACCACCACCACCACCACTAGCACCACCAACTCTAAACCATTGTCACTACCTGCTAAGCCTCGGTTATTTCCTTTGTCACAT
GGCCAGGTCCAACCTCACCATGCTGCTTCATGA
