# Supplementary material for: Genome-Wide Identification, Evolutionary Expansion, and Expression Profile of Homeodomain-Leucine Zipper Gene Family in Poplar (Populus trichocarpa)
Source: PLoS One. 2012 Feb 16;7(2):e31149. doi: 10.1371/journal.pone.0031149 (PMC3281058; doi:10.1371/journal.pone.0031149)
Supplement: Table S2 — A list of HD-ZIP protein sequences identified from eight plant species in this study. (TXT) [file pone.0031149.s003.txt]

>ATHB-16
MKRLSSSDSMCGLISTSTDEQSPRGYGSNYQSMLEGYDEDATLIEEYSGNHHHMGLSEKKRRLKVDQVKALEKNFELENKLEPERKTKLAQELGLQPRQVAVWFQNRRARWKTKQLEKDYGVLKGQYDSLRHNFDSLRRDNDSLLQEISKIKAKVNGEEDNNNNKAITEGVKEEEVHKTDSIPSSPLQFLEHSSGFNYRRSFTDLRDLLPNSTVVEAGSSDSCDSSAVLNDETSSDNGRLTPPVTVTGGSFLQFVKTEQTEDHEDFLSGEEACGFFSDEQPPSLHWYSASDHWT
>At5g52170
MNGDLEVDMSRGDFNPSFFLGKLKDDEFESRSLSDDSFDAMSGDEDKQEQRPKKKKRKTKYHRHTSYQIQELESFFKECPHPNEKQRLELGKKLTLESKQIKFWFQNRRTQMKTQLERHENVILKQENEKLRLENSFLKESMRGSLCIDCGGAVIPGEVSFEQHQLRIENAKLKEELDRICALANRFIGGSISLEQPSNGGIGSQHLPIGHCVSGGTSLMFMDLAMEAMDELLKLAELETSLWSSKSEKGSMNHFPGSRETGLVLINSLALVETLMDTNKWAEMFECIVAVASTLEVISNGSDGSRNGSILLMQAEFQVMSPLVPIKQKKFLRYCKQHGDGLWAVVDVSYDINRGNENLKSYGGSKMFPSGCIIQDIGNGCSKVTWIEHSEYEESHTHSLYQPLLSSSVGLGATKWLATLQRQCESFTMLLSSEDHTGLSHAGTKSILKLAQRMKLNFYSGITASCIHKWEKLLAENVGQDTRILTRKSLEPSGIVLSAATSLWLPVTQQRLFEFLCDGKCRNQWDILSNGASMENTLLVPKGQQEGSCVSLLRAAGNDQNESSMLILQETWNDVSGALVVYAPVDIPSMNTVMSGGDSAYVALLPSGFSILPDGSSSSSDQFDTDGGLVNQESKGCLLTVGFQILVNSLPTAKLNVESVETVNNLIACTIHKIRAALRIPA
>At5g03790
MEWSTTSNVENVRVAFMPPPWPESSSFNSLHSFNFDPYAAGNSYTPGDTQTGPVISVPESEKIMNAYRFPNNNNEMIKKKRLTSGQLASLERSFQEEIKLDSDRKVKLSRELGLQPRQIAVWFQNRRARWKAKQLEQLYDSLRQEYDVVSREKQMLHDEVKKLRALLRDQGLIKKQISAGTIKVSGEEDTVEISSVVVAHPRTENMNANQITGGNQVYGQYNNPMLVASSGWPSYP
>At5g66700
MDHGRLMDDQMMLGSQVYPYTTQPQNSHCIIVNQIDGGEESKPVKRRRKRRSKGSSATNEEDVAEIGGMLRKRKLTDEQVNMLEYSFGNEHKLESGRKEKIAGELGLDPRQVAVWFQNRRARWKNKKLEEEYAKLKNHHDNVVLGQCQLESQILKLTEQLSEAQSEIRKLSERLEEMPTNSSSSSLSVEANNAPTDFELAPETNYNIPFYMLDNNYLQSMEYWDGLYV
>At5g53980
MENSQSQGKNKKKRLTQDQVRQLEKCFTMNKKLEPDLKLQLSNQLGLPQRQVAVWFQNKRARFKTQSLEVQHCTLQSKHEAALSDKAKLEHQVQFLQDELKRARNQLALFTNQDSPVDNSNLGSCDEDHDDQVVVFDELYACFVSNGHGSSSTSWV
>ATHB-5
MKRSRGSSDSLSGFLPIRHSTTDKQISPRPTTTGFLYSGAGDYSQMFDALEDDGSLEDLGGVGHASSTAAEKKRRLGVEQVKALEKNFEIDNKLEPERKVKLAQELGLQPRQVAIWFQNRRARWKTKQLERDYGVLKSNFDALKRNRDSLQRDNDSLLGQIKELKAKLNVEGVKGIEENGALKAVEANQSVMANNEVLELSHRSPSPPPHIPTDAPTSELAFEMFSIFPRTENFRDDPADSSDSSAVLNEEYSPNTVEAAGAVAATTVEMSTMGCFSQFVKMEEHEDLFSGEEACKLFADNEQWYCSDQWNS
>At5g17320
MDFTRDDNSSDERENDVDANTNNRHEKKGYHRHTNEQIHRLETYFKECPHPDEFQRRLLGEELNLKPKQIKFWFQNKRTQAKSHNEKADNAALRAENIKIRRENESMEDALNNVVCPPCGGRGPGREDQLRHLQKLRAQNAYLKDEYERVSNYLKQYGGHSMHNVEATPYLHGPSNHASTSKNRPALYGTSSNRLPEPSSIFRGPYTRGNMNTTAPPQPRKPLEMQNFQPLSQLEKIAMLEAAEKAVSEVLSLIQMDDTMWKKSSIDDRLVIDPGLYEKYFTKTNTNGRPESSKDVVVVQMDAGNLIDIFLTAEKWARLFPTIVNEAKTIHVLDSVDHRGKTFSRVIYEQLHILSPLVPPREFMILRTCQQIEDNVWMIADVSCHLPNIEFDLSFPICTKRPSGVLIQALPHGFSKVTWIEHVVVNDNRVRPHKLYRDLLYGGFGYGARRWTVTLERTCERLIFSTSVPALPNNDNPGVVQTIRGRNSVMHLGERMLRNFAWMMKMVNKLDFSPQSETNNSGIRIGVRINNEAGQPPGLIVCAGSSLSLPLPPVQVYDFLKNLEVRHQWDVLCHGNPATEAARFVTGSNPRNTVSFLEPSIRDINTKLMILQDSFKDALGGMVAYAPMDLNTACAAISGDIDPTTIPILPSGFMISRDGRPSEGEAEGGSYTLLTVAFQILVSGPSYSPDTNLEVSATTVNTLISSTVQRIKAMLKCE
>At4g17710
METKDKKEKGHMVLNSDNVFGSVSSSPTTTIQNPNYFTSFENPNFPYIFPKEEYEVMSKIESGSGKSTGSGHDPVENTAIEQEPPAAKKKRYHRHTASQIQQMEALFKENAHPDTKTRLRLSKKLGLSPIQVKFWFQNKRTQIKAQQSRSDNAKLKAENETLKTESQNIQSNFQCLFCSTCGHNLRLENARLRQELDRLRSIVSMRNPSPSQEITPETNKNNNDNMLIAEEEKAIDMELAVSCARELAKMCDINEPLWNKKRLDNESVCLNEEEYKKMFLWPLMNDDDRFRREASRANAVIMLNCITLVKAFLDADKWSEMFFPIVSSAKTAQIISSGASGPSGTLLLMFAELQVVSPLVPTREAYFLRYVEQNAEEGKWMVVDFPIDRIKPASATTTDQYRRKPSGCIIQAMRNGYSQVTWVEHVEVEEKHVQDEVVREFVESGVAFGAERWLSVLKRQCERMASLMATNITDLGVIPSVEARKNLMKLSQRMVKTFCLNIINSHGQAPTKDTVKIVSRKVCGGLVPCAVSVTLLPYSHQQVFDLLRDNQRLSQLEILFMGSSFQEVAHIANGSHLGNSISLLRINVESNSSHNVELMLQETCTDNSGSLLVYSTVDPVAVQLAMNGEDPSEIPLLPVGFSVVPVNPSDGVEGSSVSSPSCLLTVAIQVLGSNVTTERLDLSTVSVINHRICATVNRITSALVNDVGN
>AtHAT1
MMMGKEDLGLSLSLGFAQNHPLQLNLKPTSSPMSNLQMFPWNQTLVSSSDQQKQQFLRKIDVNSLPTTVDLEEETGVSSPNSTISSTVSGKRRSTEREGTSGGGCGDDLDITLDRSSSRGTSDEEEDYGGETCRKKLRLSKDQSAVLEDTFKEHNTLNPKQKLALAKKLGLTARQVEVWFQNRRARTKLKQTEVDCEYLKRCVEKLTEENRRLEKEAAELRALKLSPRLYGQMSPPTTLLMCPSCERVAGPSSSNHNQRSVSLSPWLQMAHGSTFDVMRPRS
>AtHAT22
MGLDDSCNTGLVLGLGLSPTPNNYNHAIKKSSSTVDHRFIRLDPSLTLSLSGESYKIKTGAGAGDQICRQTSSHSGISSFSSGRVKREREISGGDGEEEAEETTERVVCSRVSDDHDDEEGVSARKKLRLTKQQSALLEDNFKLHSTLNPKQKQALARQLNLRPRQVEVWFQNRRARTKLKQTEVDCEFLKKCCETLTDENRRLQKELQDLKALKLSQPFYMHMPAATLTMCPSCERLGGGGVGGDTTAVDEETAKGAFSIVTKPRFYNPFTNPSAAC
>At4g36740
MNYTVDDQNMAFISQLYPDVYTQIVQPVGEVKQPKRRRKKTKGSVASADGGNGLFRKRKLTDEQVNMLEMSFGDEHKLESERKDRLAAELGLDPRQVAVWFQNRRARWKNKRLEEEYNKLKNSHDNVVVDKCRLESEVIQLKEQLYDAEREIQRLAERVEGGSSNSPISSSVSVEANETPFFGDYKVGDDGDDYDHLFYPVPENSYIDEAEWMSLYI
>AtHAT3
MSERDDGLGLSLSLSLGFNQKDPSSRLNPMPLASYASSSHMQHMQQSNYNHPQKIQNTWINMFQSSERNSDMRSFLRGIDVNRAPSTVVVDVEDEGAGVSSPNSTVSSVMSGKKSERELMAAAGAVGGGRVEDNEIERASCSLGGGSDDEDGSGNGDDSSRKKLRLSKEQALVLEETFKEHSTLNPKQKMALAKQLNLRTRQVEVWFQNRRARTKLKQTEVDCEYLKRCCENLTDENRRLQKEVSELRALKLSPHLYMHMKPPTTLTMCPSCERVAVTSSSSSVAPPVMNSSSPMGPMSPWAAMPLRQRPAAGSH
>ATHB-1
MESNSFFFDPSASHGNSMFFLGNLNPVVQGGGARSMMNMEETSKRRPFFSSPEDLYDDDFYDDQLPEKKRRLTTEQVHLLEKSFETENKLEPERKTQLAKKLGLQPRQVAVWFQNRRARWKTKQLERDYDLLKSTYDQLLSNYDSIVMDNDKLRSEVTSLTEKLQGKQETANEPPGQVPEPNQLDPVYINAAAIKTEDRLSSGSVGSAVLDDDAPQLLDSCDSYFPSIVPIQDNSNASDHDNDRSCFADVFVPTTSPSHDHHGESLAFWGWP
>At3g01220
MYVFDPTTEAGLRLEMAFPQHGFMFQQLHEDNSQDQLPSCPPHLFNGGGNYMMNRSMSLMNVQEDHNQTLDEENLSDDGAHTMLGEKKKRLQLEQVKALEKSFELGNKLEPERKIQLAKALGMQPRQIAIWFQNRRARWKTRQLERDYDSLKKQFESLKSDNASLLAYNKKLLAEVMALKNKECNEGNIVKREAEASWSNNGSTENSSDINLEMPRETITTHVNTIKDLFPSSIRSSAHDDDHHQNHEIVQEESLCNMFNGIDETTPAGYWAWSDPNHNHHHHQFN
>ATHB-12
MEEGDFFNCCFSEISSGMTMNKKKMKKSNNQKRFSEEQIKSLELIFESETRLEPRKKVQVARELGLQPRQVAIWFQNKRARWKTKQLEKEYNTLRANYNNLASQFEIMKKEKQSLVSELQRLNEEMQRPKEEKHHECCGDQGLALSSSTESHNGKSEPEGRLDQGSVLCNDGDYNNNIKTEYFGFEEETDHELMNIVEKADDSCLTSSENWGGFNSDSLLDQSSSNYPNWWEFWS
>At3g03260
MDNNGGGSSGNEQYTSGDAKQNGKRTCHRHTPQQIQRLEAYFKECPHPDERQRNQLCRELKLEPDQIKFWFQNKRTQSKTQEDRSTNVLLRGENETLQSDNEAMLDALKSVLCPACGGPPFGREERGHNLQKLRFENARLKDHRDRISNFVDQHKPNEPTVEDSLAYVPSLDRISYGINGGNMYEPSSSYGPPNFQIIQPRPLAETDMSLLSEIAASAVEELKRLFLAEEQFWVKSCIDETYVIDTESYERFSHAVKHFSSTTAHVESSKAVTVVHVEAINLIQMFLDPEKWKELFPTIVNKANTIHVLGSGLPIRGNCNVLQVMWEQLHILSPLVPAREFMVVRCCQEIEKGIWIIADVSHRANFDFGNAACYKRPSGCLIQALPDAHSKVMWIEHVEVDHKLDTHKIYRDLLSGGSGYGAKRWIVTLERMCERMALSSIQTLPPSDRSEVITTGEARRSVMKLGERMVKNFNEMLTMSGKIDFPQQSKNGVRVSIRMNIEAGQPPGIVVSASSSLAIPLTPLQVFAFLQNLDTRQQWDILSYGTVVNEIARIVTGSSETNCVTILRPTHEENNDKMVVQDSCKDDMLMLQDCYMDALGGMIVYAPMDMATMHFAVSGEVDPSHIPILPSGFVISSDGRRSTVEDGGTLLTVAFQILVSGKANRSREVNEKSVDTVSALISSTIQRIKGLLNCPEC
>AtHAT9
MGFDDTCNTGLVLGLGPSPIPNNYNSTIRQSSVYKLEPSLTLCLSGDPSVTVVTGADQLCRQTSSHSGVSSFSSGRVVKRERDGGEESPEEEEMTERVISDYHEDEEGISARKKLRLTKQQSALLEESFKDHSTLNPKQKQVLARQLNLRPRQVEVWFQNRRARTKLKQTEVDCEFLKKCCETLADENIRLQKEIQELKTLKLTQPFYMHMPASTLTKCPSCERIGGGGGGNGGGGGGSGATAVIVDGSTAKGAFSISSKPHFFNPFTNPSAAC
>AtPHB
MMMVHSMSRDMMNRESPDKGLDSGKYVRYTPEQVEALERVYTECPKPSSLRRQQLIRECPILSNIEPKQIKVWFQNRRCREKQRKEAARLQTVNRKLNAMNKLLMEENDRLQKQVSNLVYENGHMKHQLHTASGTTTDNSCESVVVSGQQHQQQNPNPQHQQRDANNPAGLLSIAEEALAEFLSKATGTAVDWVQMIGMKPGPDSIGIVAISRNCSGIAARACGLVSLEPMKVAEILKDRPSWLRDCRSVDTLSVIPAGNGGTIELIYTQMYAPTTLAAARDFWTLRYSTCLEDGSYVVCERSLTSATGGPTGPPSSNFVRAEMKPSGFLIRPCDGGGSILHIVDHVDLDAWSVPEVMRPLSKILAQKMTVAALRHVRQIAQETSGEVQYGGGRQPAVLRTFSQRLCRGFNDAVNGFVDDGWSPMGSDGAEDVTVMINLSPGKFGGSQYGNSFLPSFGSGVLCAKASMLLQNVPPAVLVRFLREHRSEWADYGVDAYAAASLRASPFAVPCARAGGFPSNQVILPLAQTVEHEESLEVVRLEGHAYSPEDMGLARDMYLLQLCSGVDENVVGGCAQLVFAPIDESFADDAPLLPSGFRIIPLEQKSTPNGASANRTLDLASALEGSTRQAGEADPNGCNFRSVLTIAFQFTFDNHSRDSVASMARQYVRSIVGSIQRVALAIAPRPGSNISPISVPTSPEALTLVRWISRSYSLHTGADLFGSDSQTSGDTLLHQLWNHSDAILCCSLKTNASPVFTFANQTGLDMLETTLVALQDIMLDKTLDEPGRKALCSEFPKIMQQGYAHLPAGVCASSMGRMVSYEQATVWKVLEDDESNHCLAFMFVNWSFV
>ATHB-17
MIKLLFTYICTYTYKLYALYHMDYACVCMYKYKGIVTLQVCLFYIKLRVFLSNFTFSSSILALKNPNNSLIKIMAILPENSSNLDLTISVPGFSSSPLSDEGSGGGRDQLRLDMNRLPSSEDGDDEEFSHDDGSAPPRKKLRLTREQSRLLEDSFRQNHTLNPKQKEVLAKHLMLRPRQIEVWFQNRRARSKLKQTEMECEYLKRWFGSLTEENHRLHREVEELRAMKVGPTTVNSASSLTMCPRCERVTPAASPSRAVVPVPAKKTFPPQERDR
>ATHB-4
MGERDDGLGLSLSLGNSQQKEPSLRLNLMPLTTSSSSSSFQHMHNQNNNSHPQKIHNISWTHLFQSSGIKRTTAERNSDAGSFLRGFNVNRAQSSVAVVDLEEEAAVVSSPNSAVSSLSGNKRDLAVARGGDENEAERASCSRGGGSGGSDDEDGGNGDGSRKKLRLSKDQALVLEETFKEHSTLNPKQKLALAKQLNLRARQVEVWFQNRRARTKLKQTEVDCEYLKRCCDNLTEENRRLQKEVSELRALKLSPHLYMHMTPPTTLTMCPSCERVSSSAATVTAAPSTTTTPTVVGRPSPQRLTPWTAISLQQKSGR
>At2g18550
MNNQNVDDHNLLLISQLYPNVYTPLVPQQGGEAKPTRRRKRKSKSVVVAEEGENEGNGWFRKRKLSDEQVRMLEISFEDDHKLESERKDRLASELGLDPRQVAVWFQNRRARWKNKRVEDEYTKLKNAYETTVVEKCRLDSEVIHLKEQLYEAEREIQRLAKRVEGTLSNSPISSSVTIEANHTTPFFGDYDIGFDGEADENLLYSPDYIDGLDWMSQFM
>At1g26960
MSCNNNGLAFFPENFSLQNHHQEEEDHPQLLQDFHGFLGKRSPMNNVQGFCNLDMNGDEEYSDDGSKMGEKKRRLNMEQLKALEKDFELGNKLESDRKLELARALGLQPRQIAIWFQNRRARSKTKQLEKDYDMLKRQFESLRDENEVLQTQNQKLQAQVMALKSREPIESINLNKETEGSCSDRSENISGDIRPPEIDSQFALGHPPTTTTMQFFQNSSSEQRMVKEENSISNMFCGIDDQSGFWPWLDQQQYN 
>At1g70920
MALSPNSSSLDLTISIPSFSPSPSLGDHHGMRDFDINQTPKTEEDREWMIGATPHVNEDDSNSGGRRRKKLRLTKEQSHLLEESFIQNHTLTPKQKKDLATFLKLSQRQVEVWFQNRRARSKLKHTEMECEYLKRWFGSLKEQNRRLQIEVEELRALKPSSTSALTMCPRCERVTDAVDNDSNAVQEGAVLSSRSRMTISSSSSLC
>ATHB-13
MSCNNGMSFFPSNFMIQTSYEDDHPHQSPSLAPLLPSCSLPQDLHGFASFLGKRSPMEGCCDLETGNNMNGEEDYSDDGSQMGEKKRRLNMEQVKTLEKNFELGNKLEPERKMQLARALGLQPRQIAIWFQNRRARWKTKQLEKDYDTLKRQFDTLKAENDLLQTHNQKLQAEIMGLKNREQTESINLNKETEGSCSNRSDNSSDNLRLDISTAPPSNDSTLTGGHPPPPQTVGRHFFPPSPATATTTTTTMQFFQNSSSGQSMVKEENSISNMFCAMDDHSGFWPWLDQQQYN
>At1g17920
MEFLGDSQNHDSSETEKKNKKKKRFHRHTPHQIQRLESTFNECQHPDEKQRNQLSRELGLAPRQIKFWFQNRRTQKKAQHERADNCALKEENDKIRCENIAIREAIKHAICPSCGDSPVNEDSYFDEQKLRIENAQLRDELERVSSIAAKFLGRPISHLPPLLNPMHVSPLELFHTGPSLDFDLLPGSCSSMSVPSLPSQPNLVLSEMDKSLMTNIAVTAMEELLRLLQTNEPLWIKTDGCRDVLNLENYENMFTRSSTSGGKKNNLGMEASRSSGVVFTNAITLVDMLMNSVKLTELFPSIVASSKTLAVISSGLRGNHGDALHLMIEELQVLSPLVTTREFCVLRYCQQIEHGTWAIVNVSYEFPQFISQSRSYRFPSGCLIQDMSNGYSKVTWVEHGEFEEQEPIHEMFKDIVHKGLAFGAERWIATLQRMCERFTNLLEPATSSLDLGGVIPSPEGKRSIMRLAHRMVSNFCLSVGTSNNTRSTVVSGLDEFGIRVTSHKSRHEPNGMVLCAATSFWLPISPQNVFNFLKDERTRPQWDVLSNGNSVQEVAHITNGSNPGNCISVLRGFNASSSQNNMLILQESCIDSSSAALVIYTPVDLPALNIAMSGQDTSYIPILPSGFAISPDGSSKGGGSLITVGFQIMVSGLQPAKLNMESMETVNNLINTTVHQIKTTLNCPSTA
>At1g05230
MFEPNMLLAAMNNADSNNHNYNHEDNNNEGFLRDDEFDSPNTKSGSENQEGGSGNDQDPLHPNKKKRYHRHTQLQIQEMEAFFKECPHPDDKQRKQLSRELNLEPLQVKFWFQNKRTQMKNHHERHENSHLRAENEKLRNDNLRYREALANASCPNCGGPTAIGEMSFDEHQLRLENARLREEIDRISAIAAKYVGKPVSNYPLMSPPPLPPRPLELAMGNIGGEAYGNNPNDLLKSITAPTESDKPVIIDLSVAAMEELMRMVQVDEPLWKSLVLDEEEYARTFPRGIGPRPAGYRSEASRESAVVIMNHVNIVEILMDVNQWSTIFAGMVSRAMTLAVLSTGVAGNYNGALQVMSAEFQVPSPLVPTRETYFARYCKQQGDGSWAVVDISLDSLQPNPPARCRRRASGCLIQELPNGYSKVTWVEHVEVDDRGVHNLYKHMVSTGHAFGAKRWVAILDRQCERLASVMATNISSGEVGVITNQEGRRSMLKLAERMVISFCAGVSASTAHTWTTLSGTGAEDVRVMTRKSVDDPGRPPGIVLSAATSFWIPVPPKRVFDFLRDENSRNEWDILSNGGVVQEMAHIANGRDTGNCVSLLRVNSANSSQSNMLILQESCTDPTASFVIYAPVDIVAMNIVLNGGDPDYVALLPSGFAILPDGNANSGAPGGDGGSLLTVAFQILVDSVPTAKLSLGSVATVNNLIACTVERIKASMSCETA
>At1g73360
MSFVVGVGGSGSGSGGDGGGSHHHDGSETDRKKKRYHRHTAQQIQRLESSFKECPHPDEKQRNQLSRELGLAPRQIKFWFQNRRTQLKAQHERADNSALKAENDKIRCENIAIREALKHAICPNCGGPPVSEDPYFDEQKLRIENAHLREELERMSTIASKYMGRPISQLSTLHPMHISPLDLSMTSLTGCGPFGHGPSLDFDLLPGSSMAVGPNNNLQSQPNLAISDMDKPIMTGIALTAMEELLRLLQTNEPLWTRTDGCRDILNLGSYENVFPRSSNRGKNQNFRVEASRSSGIVFMNAMALVDMFMDCVKWTELFPSIIAASKTLAVISSGMGGTHEGALHLLYEEMEVLSPLVATREFCELRYCQQTEQGSWIVVNVSYDLPQFVSHSQSYRFPSGCLIQDMPNGYSKVTWVEHIETEEKELVHELYREIIHRGIAFGADRWVTTLQRMCERFASLSVPASSSRDLGGVILSPEGKRSMMRLAQRMISNYCLSVSRSNNTRSTVVSELNEVGIRVTAHKSPEPNGTVLCAATTFWLPNSPQNVFNFLKDERTRPQWDVLSNGNAVQEVAHISNGSHPGNCISVLRGSNATHSNNMLILQESSTDSSGAFVVYSPVDLAALNIAMSGEDPSYIPLLSSGFTISPDGNGSNSEQGGASTSSGRASASGSLITVGFQIMVSNLPTAKLNMESVETVNNLIGTTVHQIKTALSGPTASTTA
>At1g34650
MDSSHNDSSSDEEGIDSNNRRHHSNHQVQRLEAFFHECPHPDDSQRRQLGNELNLKHKQIKFWFQNRRTQARIHNEKADNIALRVENMKIRCVNEAMEKALETVLCPPCGGPHGKEEQLCNLQKLRTKNVILKTEYERLSSYLTKHGGYSIPSVDALPDLHGPSTYGSTSNNRPASYGSSSNHLPQQSSLLRRPFTRELINTTPLPKPVLLQHFQQLSQLEKNRMFEIAKNAVAEVMSLIQMEHSMWIKSTIDGRAIIDPGNYKRYFTKNSHLKSRSALQSHHESSMEVVVVQMDARNLVDMFLNTEKWARLFPTIVTEAKTIHVLDSMDHPRQTFSRVVYEQLHILSPLVLPREFIILRTCQQMKEDLWLIADVSCYLQNVEFESTAPICTKRPSGVLIQALPHGRSKVTWIEHVEVTDKVWPHQLYRDLLYGGFGYGARRWTATLQRMCERLSLYSMTDFPPTDYPGVVKTIEGRRSVMSLGERMLKNFAWIMKMSDKLDLPQQSGANNSGVRISVRTNTEAGQPPGLIVCAGSSLSLPLPPLQVYDFLRNLEVRHQWDVHCQGNPVTEAARFVTGPDQKNNVTFLQPSSVGEYKLMILQDGFIDALGGMVVYAPMNLNTAYSAISGQVDPSTIPILPSGFIISRDSHPSSSEVDGGSMTLLTLAFQIFVTGPSYYTDLNLKDSATTVNTLVSSAVQRIKAMLNCE
>AtCNA
MAMSCKDGKLGCLDNGKYVRYTPEQVEALERLYHDCPKPSSIRRQQLIRECPILSNIEPKQIKVWFQNRRCREKQRKEASRLQAVNRKLTAMNKLLMEENDRLQKQVSQLVHENSYFRQHTPNPSLPAKDTSCESVVTSGQHQLASQNPQRDASPAGLLSIAEETLAEFLSKATGTAVEWVQMPGMKPGPDSIGIIAISHGCTGVAARACGLVGLEPTRVAEIVKDRPSWFRECRAVEVMNVLPTANGGTVELLYMQLYAPTTLAPPRDFWLLRYTSVLEDGSLVVCERSLKSTQNGPSMPLVQNFVRAEMLSSGYLIRPCDGGGSIIHIVDHMDLEACSVPEVLRPLPKVLAQKTTMAALRQLKQIAQEVTQTNSSVNGWGRRPAALRALSQRLSRGFNEAVNGFTDEGWSVIGDSMDDVTITVNSSPDKLMGLNLTFANGFAPVSNVVLCAKASMLLQNVPPAILLRFLREHRSEWADNNIDAYLAAAVKVGPCSARVGGFGGQVILPLAHTIEHEEFMEVIKLEGLGHSPEDAIVPRDIFLLQLCSGMDENAVGTCAELIFAPIDASFADDAPLLPSGFRIIPLDSAKEVSSPNRTLDLASALEIGSAGTKASTDQSGNSTCARSVMTIAFEFGIESHMQEHVASMARQYVRGIISSVQRVALALSPSHISSQVGLRTPLGTPEAQTLARWICQSYRGYMGVELLKSNSDGNESILKNLWHHTDAIICCSMKALPVFTFANQAGLDMLETTLVALQDISLEKIFDDNGRKTLCSEFPQIMQQGFACLQGGICLSSMGRPVSYERAVAWKVLNEEENAHCICFVFINWSFV
>At4g04890
MYHPNMFESHHMFDMTPKSTSDNDLGITGSREDDFETKSGTEVTTENPSGEELQDPSQRPNKKKRYHRHTQRQIQELESFFKECPHPDDKQRKELSRDLNLEPLQVKFWFQNKRTQMKAQSERHENQILKSDNDKLRAENNRYKEALSNATCPNCGGPAAIGEMSFDEQHLRIENARLREEIDRISAIAAKYVGKPLGSSFAPLAIHAPSRSLDLEVGNFGNQTGFVGEMYGTGDILRSVSIPSETDKPIIVELAVAAMEELVRMAQTGDPLWLSTDNSVEILNEEEYFRTFPRGIGPKPLGLRSEASRQSAVVIMNHINLVEILMDVNQWSCVFSGIVSRALTLEVLSTGVAGNYNGALQVMTAEFQVPSPLVPTRENYFVRYCKQHSDGSWAVVDVSLDSLRPSTPILRTRRRPSGCLIQELPNGYSKVTWIEHMEVDDRSVHNMYKPLVQSGLAFGAKRWVATLERQCERLASSMASNIPGDLSVITSPEGRKSMLKLAERMVMSFCSGVGASTAHAWTTMSTTGSDDVRVMTRKSMDDPGRPPGIVLSAATSFWIPVAPKRVFDFLRDENSRKEWDILSNGGMVQEMAHIANGHEPGNCVSLLRVNSGNSSQSNMLILQESCTDASGSYVIYAPVDIVAMNVVLSGGDPDYVALLPSGFAILPDGSVGGGDGNQHQEMVSTTSSGSCGGSLLTVAFQILVDSVPTAKLSLGSVATVNSLIKCTVERIKAAVSCDVGGGA
>AtFWA
MNGQGDLDAVGNIPKPGEAEGDEIDMINDMSGVNDQDGGRMRRTHRRTAYQTQELENFYMENPHPTEEQRYELGQRLNMGVNQVKNWFQNKRNLEKINNDHLENVTLREEHDRLLATQDQLRSAMLRSLCNICGKATNCGDTEYEVQKLMAENANLEREIDQFNSRYLSHPKQRMVSTSEQAPSSSSNPGINATPVLDFSGGTRTSEKETSIFLNLAITALRELITLGEVDCPFWMIDPIVRSKGVSKIYEKYRSSFNNVTKPPGQIVEASRAKGLVPMTCVTLVKTLMDTGKWVNVFAPIVPVASTHKVISTGSGGTKSGSLQQIQAEFQVISPLVPKRKVTFIRYCKEIRQGLWVVVDVTPTQNPTLLPYGCSKRLPSGLIIDDLSNGYSQVTWIEQAEYNESHIHQLYQPLIGYGIGLGAKRWLATLQRHCESLSTLSSTNLTEISPGLSAKGATEIVKLAQRMTLNYYRGITSPSVDKWQKIQVENVAQNMSFMIRKNVNEPGELTGIVLSASTSVWLPVNQHTLFAFISHLSFRHEWDILTNDTTMEETIRIQKAKRHGNIISLLKIVNNGMLVLQEIWNDASGAMVVYAPVETNSIELVKRGENSDSVKFLPSGFSIVPDGVNGSYHRGNTGGGCLLTFGLQILVGINPTAALIQGTVKSVETLMAHTIVKIKSALDLQT
>At1g27050
MENSDTDSEVFFWFQNQNQNHSHKFPSSCFPPSSHSAFYGSSSMINTETATMDEEDVCESYMMREITKKRKLTPIQLRLLEESFEEEKRLEPDRKLWLAEKLGLQPSQVAVWFQNRRARYKTKQLEHDCDSLKASYAKLKTDWDILFVQNQTLKSKVQFLNRLTSHYFQESVQNFDDTFKQVDLLKEKLKMQENLETQSIERKRLGEEGSSVKSDNTQYSEEEGLENQYSFPELAVLGFYYDPTLTASNLRQEPLKVTCADQMTQIQISDVTEPASSAHKKIEVTQRSSSMSRKRDKPYTNRHTPARISKRRRPWAPSSSEHDEIIDKPITKPPPPPALVVMGLPANCSVLELKSRFEIYGSISRIRIHKDGIGSVSYRTAESAEAAIAGSHEPSFGISIDSKKLEVVWATDPLVKWKEGVTAGEGKERTSSFSSKLLRPVMPLRKHGRSSRLASAIVNPRSDNTKGISGDGGISSPATTSEVKQRNIVTYDDIV
>AtPHV
MMAHHSMDDRDSPDKGFDSGKYVRYTPEQVEALERVYAECPKPSSLRRQQLIRECPILCNIEPRQIKVWFQNRRCREKQRKESARLQTVNRKLSAMNKLLMEENDRLQKQVSNLVYENGFMKHRIHTASGTTTDNSCESVVVSGQQRQQQNPTHQHPQRDVNNPANLLSIAEETLAEFLCKATGTAVDWVQMIGMKPGPDSIGIVAVSRNCSGIAARACGLVSLEPMKVAEILKDRPSWFRDCRCVETLNVIPTGNGGTIELVNTQIYAPTTLAAARDFWTLRYSTSLEDGSYVVCERSLTSATGGPNGPLSSSFVRAKMLSSGFLIRPCDGGGSIIHIVDHVDLDVSSVPEVLRPLSKILAQKMTVAALRHVRQIAQETSGEVQYSGGRQPAVLRTFSQRLCRGFNDAVNGFVDDGWSPMSSDGGEDITIMINSSSAKFAGSQYGSSFLPSFGSGVLCAKASMLLQNVPPLVLIRFLREHRAEWADYGVDAYSAASLRATPYAVPCVRTGGFPSNQVILPLAQTLEHEEFLEVVRLGGHAYSPEDMGLSRDMYLLQLCSGVDENVVGGCAQLVFAPIDESFADDAPLLPSGFRVIPLDQKTNPNDHQSASRTRDLASSLDGSTKTDSETNSRLVLTIAFQFTFDNHSRDNVATMARQYVRNVVGSIQRVALAITPRPGSMQLPTSPEALTLVRWITRSYSIHTGADLFGADSQSCGGDTLLKQLWDHSDAILCCSLKTNASPVFTFANQAGLDMLETTLVALQDIMLDKTLDDSGRRALCSEFAKIMQQGYANLPAGICVSSMGRPVSYEQATVWKVVDDNESNHCLAFTLVSWSFV
>AtREV
MEMAVANHRERSSDSMNRHLDSSGKYVRYTAEQVEALERVYAECPKPSSLRRQQLIRECSILANIEPKQIKVWFQNRRCRDKQRKEASRLQSVNRKLSAMNKLLMEENDRLQKQVSQLVCENGYMKQQLTTVVNDPSCESVVTTPQHSLRDANSPAGLLSIAEETLAEFLSKATGTAVDWVQMPGMKPGPDSVGIFAISQRCNGVAARACGLVSLEPMKIAEILKDRPSWFRDCRSLEVFTMFPAGNGGTIELVYMQTYAPTTLAPARDFWTLRYTTSLDNGSFVVCERSLSGSGAGPNAASASQFVRAEMLSSGYLIRPCDGGGSIIHIVDHLNLEAWSVPDVLRPLSKVVAQKMTISALRYIRQLAQESNGEVVYGLGRQPAVLRTFSQRLSRGFNDAVNGFGDDGWSTMHCDGAEDIIVAINSTKHLNNISNSLSFLGGVLCAKASMLLQNVPPAVLIRFLREHRSEWADFNVDAYSAATLKAGSFAYPGMRPTRFTGSQIIMPLGHTIEHEEMLEVVRLEGHSLAQEDAFMSRDVHLLQICTGIDENAVGACSELIFAPINEMFPDDAPLVPSGFRVIPVDAKTGDVQDLLTANHRTLDLTSSLEVGPSPENASGNSFSSSSSRCILTIAFQFPFENNLQENVAGMACQYVRSVISSVQRVAMAISPSGISPSLGSKLSPGSPEAVTLAQWISQSYSHHLGSELLTIDSLGSDDSVLKLLWDHQDAILCCSLKPQPVFMFANQAGLDMLETTLVALQDITLEKIFDESGRKAICSDFAKLMQQGFACLPSGICVSTMGRHVSYEQAVAWKVFAASEENNNNLHCLAFSFVNWSFV
>AtANL2
MNFGSLFDNTPGGGSTGARLLSGLSYGNHTAATNVLPGGAMAQAAAAASLFSPPLTKSVYASSGLSLALEQPERGTNRGEASMRNNNNVGGGGDTFDGSVNRRSREEEHESRSGSDNVEGISGEDQDAADKPPRKKRYHRHTPQQIQELESMFKECPHPDEKQRLELSKRLCLETRQVKFWFQNRRTQMKTQLERHENALLRQENDKLRAENMSIREAMRNPICTNCGGPAMLGDVSLEEHHLRIENARLKDELDRVCNLTGKFLGHHHNHHYNSSLELAVGTNNGGHFAFPPDFGGGGGCLPPQQQQSTVINGIDQKSVLLELALTAMDELVKLAQSEEPLWVKSLDGERDELNQDEYMRTFSSTKPTGLATEASRTSGMVIINSLALVETLMDSNRWTEMFPCNVARATTTDVISGGMAGTINGALQLMNAELQVLSPLVPVRNVNFLRFCKQHAEGVWPVVDVSIDPVRENSGGAPVIRRLPSGCVVQDVSNGYSKVTWVEHAEYDENQIHQLYRPLLRSGLGFGSQRWLATLQRQCECLAILMSSSVTSHDNTSITPGGRKSMLKLAQRMTFNFCSGISAPSVHNWSKLTVGNVDPDVRVMTRKSVDDPGEPPGIVLSAATSVWLPAAPQRLYDFLRNERMRCEWDILSNGGPMQEMAHITKGQDQGVSLLRSNAMNANQSSMLILQETCIDASGALVVYAPVDIPAMHVVMNGGDSSYVALLPSGFAVSSDGGIDGGGSGDGDQRPVGGGSLLTVAFQILVNNLPTAKLTVESVETVNNLISCTVQKIRAALQCGS
>ATHB-6
MMKRLSSSDSVGGLISLCPTTSTDEQSPRRYGGREFQSMLEGYEEEEEAIVEERGHVGLSEKKRRLSINQVKALEKNFELENKLEPERKVKLAQELGLQPRQVAVWFQNRRARWKTKQLEKDYGVLKTQYDSLRHNFDSLRRDNESLLQEISKLKTKLNGGGGEEEEEENNAAVTTESDISVKEEEVSLPEKITEAPSSPPQFLEHSDGLNYRSFTDLRDLLPLKAAASSFAAAAGSSDSSDSSALLNEESSSNVTVAAPVTVPGGNFFQFVKMEQTEDHEDFLSGEEACEFFSDEQPPSLHWYSTVDHWN
>AtHD_GL2_1_At3g61150
MNFNGFLDDGAGASKLLSDAPYNNHFSFSAVDTMLGSAAIAPSQSLPFSSSGLSLGLQTNGEMSRNGEIMESNVSRKSSRGEDVESRSESDNAEAVSGDDLDTSDRPLKKKKRYHRHTPKQIQDLESVFKECAHPDEKQRLDLSRRLNLDPRQVKFWFQNRRTQMKTQIERHENALLRQENDKLRAENMSVREAMRNPMCGNCGGPAVIGEISMEEQHLRIENSRLKDELDRVCALTGKFLGRSNGSHHIPDSALVLGVGVGSGGCNVGGGFTLSSPLLPQASPRFEISNGTGSGLVATVNRQQPVSVSDFDQRSRYLDLALAAMDELVKMAQTREPLWVRSSDSGFEVLNQEEYDTSFSRCVGPKQDGFVSEASKEAGTVIINSLALVETLMDSERWAEMFPSMVSRTSTTEIISSGMGGRNGALHLMHAELQLLSPLVPVRQVSFLRFCKQHAEGVWAVVDVSIDSIREGSSSSCRRLPSGCLVQDMANGYSKVTWIEHTEYDENHIHRLYRPLLRCGLAFGAHRWMAALQRQCECLTILMSSTVSTSTNPSPINCNGRKSMLKLAKRMTDNFCGGVCASSLQKWSKLNVGNVDKDVRIMTRKSVNNPGEPPGIILNAATSVWMPVSPRRLFDFLGNERLRSEWDILSNGGPMKEMAHIAKGHDRSNSVSLLRASAINANQSSMLILQETSIDAAGAVVVYAPVDIPAMQAVMNGGDSAYVALLPSGFAILPNGQAGTQRCAAEERNSIGNGGCMEEGGSLLTVAFQILVNSLPTAKLTVESVETVNNLISCTVQKIKAALHCDST
>ATML1
MENPLEEELQDPNQRPNKKKRYHRHTQRQIQELESFFKECPHPDDKQRKELSRELSLEPLQVKFWFQNKRTQMKAQHERHENQILKSENDKLRAENNRYKDALSNATCPNCGGPAAIGEMSFDEQHLRIENARLREEIDRISAIAAKYVGKPLMANSSSFPQLSSSHHIPSRSLDLEVGNFGNNNNSHTGFVGEMFGSSDILRSVSIPSEADKPMIVELAVAAMEELVRMAQTGDPLWVSSDNSVEILNEEEYFRTFPRGIGPKPIGLRSEASRESTVVIMNHINLIEILMDVNQWSSVFCGIVSRALTLEVLSTGVRGNYNGALQVMTAEFQVPSPLVPTRENYFVRYCKQHSDGIWAVVDVSLDSLRPSPITRSRRRPSGCLIQELQNGYSKVTWVEHIEVDDRSVHNMYKPLVNTGLAFGAKRWVATLDRQCERLASSMASNIPACDLSVITSPEGRKSMLKLAERMVMSFCTGVGASTADAWTTLSTTGSDDVRVMTRKSMDDPGRPPGIVLSAATSFWIPVAPKRVFDFLRDENSRSEWDILSNGGLVQEMAHIANGRDPGNSVSLLRVNSGNSGQSNMLILQESCTDASGSYVIYAPVDIIAMNVVLSGGDPDYVALLPSGFAILPDGSARGGGGSANASAGAGVEGGGEGNNLEVVTTTGSCGGSLLTVAFQILVDSVPTAKLSLGSVATVNSLIKCTVERIKAALACDGA
>ATHB-10_GL2
MSMAVDMSSKQPTKDFFSSPALSLSLAGIFRNASSGSTNPEEDFLGRRVVDDEDRTVEMSSENSGPTRSRSEEDLEGEDHDDEEEEEEDGAAGNKGTNKRKRKKYHRHTTDQIRHMEALFKETPHPDEKQRQQLSKQLGLAPRQVKFWFQNRRTQIKAIQERHENSLLKAELEKLREENKAMRESFSKANSSCPNCGGGPDDLHLENSKLKAELDKLRAALGRTPYPLQASCSDDQEHRLGSLDFYTGVFALEKSRIAEISNRATLELQKMATSGEPMWLRSVETGREILNYDEYLKEFPQAQASSFPGRKTIEASRDAGIVFMDAHKLAQSFMDVGQWKETFACLISKAATVDVIRQGEGPSRIDGAIQLMFGEMQLLTPVVPTREVYFVRSCRQLSPEKWAIVDVSVSVEDSNTEKEASLLKCRKLPSGCIIEDTSNGHSKVTWVEHLDVSASTVQPLFRSLVNTGLAFGARHWVATLQLHCERLVFFMATNVPTKDSLGVTTLAGRKSVLKMAQRMTQSFYRAIAASSYHQWTKITTKTGQDMRVSSRKNLHDPGEPTGVIVCASSSLWLPVSPALLFDFFRDEARRHEWDALSNGAHVQSIANLSKGQDRGNSVAIQTVKSREKSIWVLQDSSTNSVVVYAPVDINTTQLVLAGHDPSNIQILPSGFSIIPDGVESRPLVITSTQDDRNSQGGSLLTLALQTLINPSPAAKLNMESVESVTNLVSVTLHNIKRSLQIEDC
>AtHAT7
MYMYEEERNNINNNQEGLRLEMAFPQHGFMFQQLHEDNAHHLPSPTSLPSCPPHLFYGGGGNYMMNRSMSFTGVSDHHHLTQKSPTTTNNMNDQDQVGEEDNLSDDGSHMMLGEKKKRLNLEQVRALEKSFELGNKLEPERKMQLAKALGLQPRQIAIWFQNRRARWKTKQLERDYDSLKKQFDVLKSDNDSLLAHNKKLHAELVALKKHDRKESAKIKREFAEASWSNNGSTENNHNNNSSDANHVSMIKDLFPSSIRSATATTTSTHIDHQIVQDQDQGFCNMFNGIDETTSASYWAWPDQQQQHHNHHQFN
>ATHB-7
MEVLIPVDEMTEGGEYSPAMMSAEPFLTMKKMKKSNHNKNNQRRFSDEQIKSLEMMFESETRLEPRKKVQLARELGLQPRQVAIWFQNKRARWKSKQLETEYNILRQNYDNLASQFESLKKEKQALVSELQRLKEATQKKTQEEERQCSGDQAVVALSSTHHESENEENRRRKPEEVRPEMEMKDDRGHHGVMCDHHDYEDDDNGYSNNIKRECFGGFEEEPDHLMNIVEPADSCLTSSDDWRGFKSDTTTLLDQSCNNYPWRDFWS
>AtHAT2
MMMGKEDLGLSLSLGFSQNHNPLQMNLNPNSSLSNNLQRLPWNQTFDPTSDLRKIDVNSFPSTVNCEEDTGVSSPNSTISSTISGKRSEREGISGTGVGSGDDHDEITPDRGYSRGTSDEEEDGGETSRKKLRLSKDQSAFLEETFKEHNTLNPKQKLALAKKLNLTARQVEVWFQNRRARTKLKQTEVDCEYLKRCVEKLTEENRRLQKEAMELRTLKLSPQFYGQMTPPTTLIMCPSCERVGGPSSSNHHHNHRPVSINPWVACAGQVAHGLNFEALRPRS
>AtHAT14
MELALSLGDNTKKQFSFMEKNSKINNPSVSSTSTSEKDLGFCMALDVAFGGHRSLSSSSSPSVEDEKKKPAPRAKKSDEFRVSSSVDPPLQLQLHFPNWLPENSKGRQGGRMPLGAATVVEEEEEEEEAVPSMSVSPPDSVTSSFQLDFGIKSYGYERRSNKRDIDDEVERSASRASNEDNDDENGSTRKKLRLSKDQSAFLEDSFKEHSTLNPKQKIALAKQLNLRPRQVEVWFQNRRARTKLKQTEVDCEYLKRCCESLTEENRRLQKEVKELRTLKTSTPFYMQLPATTLTMCPSCERVATSAAQPSTSAAHNLCLSTSSLIPVKPRPAKQVS
>ATHB-2
MMFEKDDLGLSLGLNFPKKQINLKSNPSVSVTPSSSSFGLFRRSSWNESFTSSVPNSDSSQKETRTFIRGIDVNRPPSTAEYGDEDAGVSSPNSTVSSSTGKRSEREEDTDPQGSRGISDDEDGDNSRKKLRLSKDQSAILEETFKDHSTLNPKQKQALAKQLGLRARQVEVWFQNRRARTKLKQTEVDCEFLRRCCENLTEENRRLQKEVTELRVLKLSPQFYMHMSPPTTLTMCPSCEHVSVPPPQPQAATSAHHRSLPVNAWAPATRISHGLTFDALRPRS
>At2g36610
MEYWSSSFIDGASSSSFISPFYNFDHFSESGYGEESNSFNGQEKKKKKMTSEQLKFLERSFQEEIKLNPDRKMKLSKELGLQPRQIAVWFQNRKARWKNKQLEHLLRQEFDIVSREKELLQEEVITPVINTNLINKLSSYNPLSYFHFVSTANTTEINDKRG
>At2g32370
MSQSNMVPVANNGDNNNDNENNNNNNNNGGTDNTNAGNDSGDQDFDSGNTSSGNHGEGLGNNQAPRHKKKKYNRHTQLQISEMEAFFRECPHPDDKQRYDLSAQLGLDPVQIKFWFQNKRTQNKNQQERFENSELRNLNNHLRSENQRLREAIHQALCPKCGGQTAIGEMTFEEHHLRILNARLTEEIKQLSVTAEKISRLTGIPVRSHPRVSPPNPPPNFEFGMGSKGNVGNHSRETTGPADANTKPIIMELAFGAMEELLVMAQVAEPLWMGGFNGTSLALNLDEYEKTFRTGLGPRLGGFRTEASRETALVAMCPTGIVEMLMQENLWSTMFAGIVGRARTHEQIMADAAGNFNGNLQIMSAEYQVLSPLVTTRESYFVRYCKQQGEGLWAVVDISIDHLLPNINLKCRRRPSGCLIQEMHSGYSKVTWVEHVEVDDAGSYSIFEKLICTGQAFAANRWVGTLVRQCERISSILSTDFQSVDSALTNHGKMSMLKIAERIARTFFAGMTNATGSTIFSGVEGEDIRVMTMKSVNDPGKPPGVIICAATSFWLPAPPNTVFDFLREATHRHNWDVLCNGEMMHKIAEITNGIDKRNCASLLRHGHTSKSKMMIVQETSTDPTASFVLYAPVDMTSMDITLHGGGDPDFVVILPSGFAIFPDGTGKPGGKEGGSLLTISFQMLVESGPEARLSVSSVATTENLIRTTVRRIKDLFPCQTA
>At5g46880
MGEGNVMTSNNRFASPPQQPSSSSPGTIQNPNFNFIPFNSYSSIIPKEEHGMMSMMMMMGDGTVEEMMENGSAGGSFGSGSEQAEDPKFGNESDVNELHDDEQPPPAKKKRYHRHTNRQIQEMEALFKENPHPDDKQRKRLSAELGLKPRQVKFWFQNRRTQMKAQQDRNENVMLRAENDNLKSENCHLQAELRCLSCPSCGGPTVLGDIPFNEIHIENCRLREELDRLCCIASRYTGRPMQSMPPSQPLINPSPMLPHHQPSLELDMSVYAGNFPEQSCTDMMMLPPQDTACFFPDQTANNNNNNNMLLADEEKVIAMEFAVSCVQELTKMCDTEEPLWIKKKSDKIGGEILCLNEEEYMRLFPWPMENQNNKGDFLREASKANAVVIMNSITLVDAFLNADKWSEMFCSIVARAKTVQIISSGVSGASGSLLLMFAELQVLSPLVPTREAYFLRYVEQNAETGNWAIVDFPIDSFHDQMQPMNTITHEYKRKPSGCIIQDMPNGYSQVKWVEHVEVDEKHVHETFAEYVKSGMAFGANRWLDVLQRQCERIASLMARNITDLGVISSAEARRNIMRLSQRLVKTFCVNISTAYGQSWTALSETTKDTVRITTRKMCEPGQPTGVVLCAVSTTWLPFSHHQVFDLIRDQHHQSLLEVLFNGNSPHEVAHIANGSHPGNCISLLRINVASNSWHNVELMLQESCIDNSGSLIVYSTVDVDSIQQAMNGEDSSNIPILPLGFSIVPVNPPEGISVNSHSPPSCLLTVGIQVLASNVPTAKPNLSTVTTINNHLCATVNQITSALSNTITPVIASSADVSNQEVS
>ATHB-8
MGGGSNNSHNMDNGKYVRYTPEQVEALERLYNDCPKPSSMRRQQLIRECPILSNIEPKQIKVWFQNRRCREKQRKEASRLQAVNRKLTAMNKLLMEENDRLQKQVSHLVYENSYFRQHPQNQGNLATTDTSCESVVTSGQHHLTPQHQPRDASPAGLLSIADETLTEFISKATGTAVEWVQMPGMKPGPDSIGIVAISHGCTGIAARACGLVGLDPTRVAEILKDKPCWLRDCRSLDIVNVLSTANGGTLELIYMQLYAPTTLAPARDFWMLRYTSVMEDGSLVICERSLNNTQNGPSMPPSPHFVRAEILPSGYLIRPCEGGGSILHIVDHFDLEPWSVPEVLRSLSTLLAQRTTMAALRYLRQISQEISQPNVTGWGRRPAALRALSQRLSKGFNEAVNGFSDEGWSILESDGIDDVTLLVNSSPTKMMMTSSLPFANGYTSMPSAVLCAKASMLLQNVPPSILLRFLREHRQEWADNSIDAYSAAAIKAGPCSLPIPRPGSFGGQVILPLAHTIENEEFMEVIKLESLGHYQEDMMMPADIFLLQMCSGVDENAVESCAELIFAPIDASFSDDAPIIPSGFRIIPLDSKSEGLSPNRTLDLASALDVGSRTAGDSCGSRGNSKSVMTIAFQLAFEMHMQENVASMARQYVRSVIASVQRVALALSPSSHQLSGLRPPPASPEAHTLARWISHSYRCYLGVDLLKPHGTDLLKSLWHHPDAVMCCSLKALSPVFTFANQAGLDMLETTLVALQDITLDKIFDNNNGKKTLSSEFPQIMQQGFMCMDGGICMSSMGRAVTYEKAVGWKVLNDDEDPHCICFMFLNWSFI
>Oshox4
MKRPGGAGGGGGSPSLVTMANSSDDGYGGVGMEAEGDVEEEMMACGGGGEKKRRLSVEQVRALERSFEVENKLEPERKARLARDLGLQPRQVAVWFQNRRARWKTKQLERDYAALRHSYDSLRLDHDALRRDKDALLAEIKELKAKLGDEEAAASFTSVKEEPAASDGPPAAGFGSSDSDSSAVLNDVDAAGAAPAATDALAPEACTFLGAPPAAGAGAGAAAAASHEEVFFHGNFLKVEEDETGFLDDDEPCGGFFADDQPPPLSSWWAEPTEHWN
>OsRoc5
MSFGGLFDGGGGGGMQFPFASGFASSPALSLALDNAGGGIGGRMLGGGAGAGSSAGGAMTRDTEAENDSRSGSDHLDAISAAGEDDVEDAEPSNSRKRKKRYHRHTPQQIQELEALFKECPHPDEKQRAELSRRLSLDARQVKFWFQNRRTQMKTQLERHENALLKQENDKLRAENMTIREAMRSPMCGSCGSPAMLGEVSLEEQHLRIENARLKDELNRVCALATKFLGKPISLLSPPPLLQPHLSLPMPNSSLELAIGGIGGLGSLGTLPGCMNEFAGGVSSPMGTVITPARATGAAIPSLVGNIDRSVFLELAISAMDELVKMAQMDDPLWVPALPGSPSKEVLNFEEYLHSFLPCIGMKPAGYVSEASRESGLVIIDNSLALVETLMDERRWSDMFSCMIAKATVLEEVSTGIAGSRNGALLLMKAELQVLSPLVPIREVTFLRFCKQLAEGAWAVVDVSIDGLVRDHNSGTAPTGGNVKCRRVPSGCVMQDTPNGYCKVTWVEHTEYDEASVHQLYRPLLRSGLAFGARRWLATLQRQCECLAILMSSATVTANDSTAISQEGKRSMLKLARRMTENFCAGVSASSAREWSKLDGATGSIGEDVRVMARKSVSEPGEPPGVVLSAATSVWVPVAPEKLFNFLRDEQLRAEWDILSNGGPMQEMTQIAKGQRDGNSVSLLRASAVSANQSSMLILQETCTDASGSIVVYAPVDIPAMQLVMNGGDSTYVALLPSGFAILPDGPRIGATGYETGGSLLTVAFQILVNNQPTAKLTVESVETVNNLISCTIKKIKTALQCDA
>OsHox14_Os07g39320
MDRYGEKQQQQQMFASYVDASLLAASGEVQGERPRARRRRRRGARCVGGGGGGGEVDGGDPKKRRLSDEQVEMLELSFREERKLETGRKVHLASELGLDPKQVAVWFQNRRARHKSKLLEEEFSKLKHAHDAAILHKCHLENEVLRLKERLVVAEEEVRRLRSAAGSHTASGEGGDIMGLGGSGACVAGSPSSSFSTGTCQPPSFGGGDHLGDDDLVYVPEYGGYADNSVVEWFSLYGLI
>Os03g07450
MASNGMASSPSSFFPPNFLLHMAQQQAAPPHDPQEHHHHHHHGHHGHHHEQQQQQQHHHHLGPPPPPPPHPHNPFLPSSAQCPSLQEFRGMAPMLGKRPMSYGDGGGGGDEVNGGGEDELSDDGSQAGEKKRRLNVEQVRTLEKNFELGNKLEPERKMQLARALGLQPRQVAIWFQNRRARWKTKQLEKDYDALKRQLDAVKAENDALLNHNKKLQAEIVALKGREAASELINLNKETEASCSNRSENSSEINLDISRTPPPDAAALDTAPTAHHHHHGGGGGGGGGGGMIPFYTSIARPASGGGVDIDQLLHSSSGGAGGPKMEHHGGGGNVQAASVDTASFGNLLCGVDEPPPFWPWPDHQHFH
>OsHox13_Os03g08960
MKRPTSSSRKSKKQGEDLAFSEEGSLPAVTMEQKDEAEMEEVDEEEEEEVDEDMAGGHAAQSPSPSCGLGEKKRRLALEQVRALERSFDTDNKLDPDRKARIARDLGLQPRQVAVWFQNRRARWKTKQLERDFAALRARHDALRADCDALRRDKDALAAEIRELREKLPTKPADTAASVKVEAGNDAAAGAAAATVCKDGSSDDSDSSVVFNDEASPYSGAAFIGFGPSFLVDDASAATVGCSSSLPALESKWHGPYSDDSCKGGVYGFTEEWLAACSGEMAGNDAAGFFSDEHASNLNFGWCASGNEGWE
>OsRoc1
MTPARRMPPVIGRNGVAPSAQLPLTQADMLDSHHLQQALQQQYFDQIPVTTTAAADSGDNMLHGRADAGGLVDEFESKSCSENVDGAGDGLSGDDQDPNQRPRKKRYHRHTQHQIQEMEAFFKECPHPDDKQRKELSRELGLEPLQVKFWFQNKRTQMKNQHERHENAQLRAENDKLRAENMRYKEALSSASCPNCGGPAALGEMSFDEHHLRVENARLRDEIDRISGIAAKHVGKPPIVSFSVLSSPLAVAAARSPLDLAGAYGVVTPGLDMFGGAGDLLRGVHPLDADKPMIVELAVAAMDELVQMAQLDEPLWSSSSEPAAALLDEEEYARMFPRGLGPKQYGLKSEASRHGAVVIMTHSNLVEILMDVNQFATVFSSIVSRASTHEVLSTGVAGNYNGALQVMSMEFQVPSPLVPTRESYFVRYCKNNSDGTWAVVDVSLDSLRPSPVQKCRRRPSGCLIQEMPNGYSKVTWVEHVEVDDSSVHNIYKPLVNSGLAFGAKRWVGTLDRQCERLASAMASNIPNGDLGVITSVEGRKSMLKLAERMVASFCGGVTASVAHQWTTLSGSGAEDVRVMTRKSVDDPGRPPGIVLNAATSFWLPVPPAAVFDFLRDETSRSEWDILSNGGAVQEMAHIANGRDHGNSVSLLRVNSANSNQSNMLILQESCTDASGSYVVYAPVDIVAMNVVLNGGDPDYVALLPSGFAILPDGPSGNAQAAVGENGSGSGGGSLLTVAFQILVDSVPTAKLSLGSVATVNSLIACTVERIKAAVCRDSNPQ
>OsRoc3
MRRMFGDCQVLSSMAAMAGAASSADALFASPLIPNPALAGFMSSSAAMPFHHFSNAAATLIPKEEGLMGGLHVAKDEGMDLEMDMELSGGSGSAHLDGLLSFADVDDDHKPQHSGHDQPPDAAQPSGAAGGNAKKKRYHRHTAHQIQQMEALFKECPHPDDKQRLKLSQELGLKPRQVKFWFQNRRTQMKAQQDRADNVILRAENENLKSDNFRLQAAIRNVVCPNCGHAAVLADMSYEEQQLRIENARLKDELDRLACIATRYGGGGGRQPVLSTSALSCISAPPPVLMPPLDLDMNVYSRHFAEQAPVMGCGDLIPPPVVPQHDGAAAYMGAMMAPVQEQDKQLVVDLAATAADQLARMCRAGEPLWVRQRGAEVMAVEEHARMFSWPVDGAKQGDGGAVARAEGTRDNAVVIMNSINLVDAFLDANKWMELFPSIVCKARTIQIINHGAASGHLGSGTLLLMQAEVQFLSPLVAAREVVFFRYCVHNADEGSWAIVDFPAEGFEEGLLQASVVRCRRRPSGCIIQDMPNGYSRVVWVEHMEMVGEEKPLQPVFRDYVASGAAFGATRWLSILQRQCERLASELARNIADLGVIRTPEARTNMMKLSQRMITTFCANISASGTQSWTALSDSTQDTIRVTTRKNTEPGQPSGVILTAVSTSWLPFTHQQVFELLADEQQRCQLEILSNGGSLHEVAHIANGSHPRNCISLLRINAASNSSQNVELLLQESSTHPDGGSLVVFATVDVDAIQVTMSGEDPSYIPLLPLGFAIFPATSPSPAAAPTISSSTTTTTGNGNGETSSTPPRNSSSNNNNADELLPPNGCLLTVGMQVLASAVPSAKLNLSSVTAINSHVCNAIHQITAALKSSAGGAGGEPASDQ
>OsHox1
MEMMVHGRRDEQYGGLRLGLGLGLSLGVAGGAADDEQPPPRRGAAPPPQQQLCGWNGGGLFSSSSSVVRACMDAWIDLTKMPFLRGIDVNRAPAAETTTTTARGPSCSEEDEEPGASSPNSTLSSLSGKRGAPSAATAAAAAASDDEDSGGGSRKKLRLSKDQAAVLEDTFKEHNTLNPKQKAALARQLNLKPRQVEVWFQNRRARTKLKQTEVDCELLKRCCETLTDENRRLHRELQELRALKLATAAAAPHHLYGARVPPPTTLTMCPSCERVASAATTTRNNSGAAPARPVPTRPWPPAAAQRSSA
>Os03g12860
MAQEDVGHLSDAGLALGLSLGGGGGGTTDAAAAHRGGCRRPSPSSQCPPLEPSLTLSLPDDAAAGAAATATATASGGGGPAHSVSSLSVGAAAAAAVKRERAEEADGERVSSTAAGRDDDDDGSTRKKLRLTKEQSALLEDRFREHSTLNPKQKVALAKQLNLRPRQVEVWFQNRRARTKLKQTEVDCEFLKRCCETLTEENRRLQRELQELRALKFAPPPPSSAAHQPSPAPPAPFYMQLPAATLTICPSCERVGGPASAAKVVAADGTKAGPGRTTTHHFFNPFTHSAAC
>OsHox5
MDPGRVVFDSGVARRACPGGAQMLLFGGGGSANSGGFFRGVPAAVLGMDESRSSSSAAGAGAKRPFFTTHEELLEEEYYDEQAPEKKRRLTAEQVQMLERSFEEENKLEPERKTELARRLGMAPRQVAVWFQNRRARWKTKQLEHDFDRLKAAYDALAADHHALLSDNDRLRAQVISLTEKLQDKETSPSSATITTAAQEVDQPDEHTEAASTTGFATVDGALAAPPPGHQQPPHKDDLVSSGGTNDDGDGGGAAVVVFDVTEGANDRLSCESAYFADAAEAYERDCAGHYALSSEEEDGGAVSDEGCSFDLPDAAAAAAAMFGAAGVVHHDAADDEEAQLGSWTAWFWS
>OsHAT4
MMERAEDLRLSLSLSSPLIAPRTHHVAMLFHAPPEEERAGLRGGGGSDEEDGGCGIDGSRKKLRLSKDQSAVLEDSFREHPTLNPRQKATLAQQLGLRPRQVEVWFQNRRARTKLKQTEVDCEFLKRCCETLTEENRRLQKEVQELRALKLVSPHLYMNMSPPTTLTIMQWYCSKLTSTKYYYSSSVFEITVEFVFGRLMKIRRQKQRLMSVYCRSSAISSSQCRVYSTQCIASIHFSCTVCVRAMPKSTWTQTRMHAAVVPSQPVLPTVAIAATAAKPLEFGGHATHAAAHHNLGSKSWGFFPALKGLNKEALS
>Os10g26500
MASNGAAAGAMAPFFPPNFLLQMQQPLPLHHQHLQDHAHGGHGGHHLLPPPPPSLSPFLPDLAMDAPPPPMYEASGGDGGGGGAASEDEEDGCGGGGGGGGGEKKRRLSVEQVRTLERSFESGNKLEPERKAQLARALGLQPRQVAIWFQNRRARWKTKQLEKDFDALRRQLDAARAENDALLSLNSKLHAEIVALKGGAAAAGGGGSSCRQEAASELINLNVKETEASCSNRSENSSEINLDISRPAPPPPPPPANESPVNRGIPFYASIGRGGAGGVDIDQLLLRGGHSPSPAAVTTPPPPKMELGITGNGGGADAAAAGAGSFGGLLCGAVDEQPPFWPWADGHHHFH
>OsHox6
MDGEEDSEWMMMDVGGKGGKGGGGGGAADRKKRFSEEQIKSLESMFATQTKLEPRQKLQLARELGLQPRQVAIWFQNKRARWKSKQLEREYSALRDDYDALLCSLKKEKLALIKQLEKLAEMLQEPRGKYGDNAGDDARSGGVAGMKKEEFVGAGGAATLYSSAEGGGTTTTTTAKLMPHFGSDDVDAGLFLRPSSQHHPPPPHAGAGFTSSEPAADHQSFNFHSSWPSSTEQTCSSTPWWEFESE
>OsRoc2
MERREIFQVADLAHILRGKPVDHLQQPNLLDNHQFQQAFQHQQQQHHLLDQIPATTAESGDNMIRSRASDPLGGDEFESKSGSENVDGVSVDDQDPNQRPRKKRYHRHTQHQIQEMEAFFKECPHPDDKQRKELSRELGLEPLQVKFWFQNKRTQMKNQHERHENSQLRSDNEKLRAENMRYKEALSSASCPNCGGPAALGEMSFDEHHLRIENARLREEIDRISAIAAKYVGKPMVPFPVLSNPMAAAASRAPLDLPVAPYGVPGDMFGGGGAGELLRGVQSEVDKPMIVELAVAAMEELVRMAQLDEPLWSVAPPLDATAAAMETLSEEEYARMFPRGLGPKQYGLRSEASRDSAVVIMTHANLVEILMDANQYAAVFSNIVSRAITLEVLSTGVAGNYNGALQVMSVEFQVPSPLVPTRESYFVRYCKQNADGTWAVVDVSLDSLRPSPVLKCRRRPSGCLIQEMPNGYSKVTWVEHVEVDDRSVHNIYKLLVNSGLAFGARRWVGTLDRQCERLASVMASNIPTSDIGVITSSEGRKSMLKLAERMVVSFCGGVTASVAHQWTTLSGSGAEDVRVMTRKSVDDPGRPPGIVLNAATSFWLPVPPKRVFDFLRDESSRSEWDILSNGGIVQEMAHIANGRDQGNCVSLLRVNSSNSNQSNMLILQESCTDASGSYVIYAPVDVVAMNVVLNGGDPDYVALLPSGFAILPDGPAHDGGDGDGGVGVGSGGSLLTVAFQILVDSVPTAKLSLGSVATVNSLIACTVERIKAAVSGESNPQ
>OsHAT22_Os10g01470
MAQDDEDVGLALGLSLGSGGHRRQRESRDEAPSSAAASLLTLRLPAESGGQPQVVVKREVVRAEEEEYEYEYERALYSSSAAAADDDEGCNSRKKLRLSKEQSALLEDRFKEHSTLNPKQKVALAKQLNLRPRQVEVWFQNRRARTKLKQTEVDCELLKRCCETLTEENRRLHRELQQLRALTHSTAAGFFMATTLPVPAATLSICPSCERLATAAAAGASPTAAADRTNKPTAPHLFSPFAKSAAC
>OsHox3
MMGATSPSGLELTMAVPGLSSSGSEGAGCNNNNAGGGCNMRDLDINQPASGGEEEEFPMGSVEEDEEERGVGGPHRPKKLRLSKEQSRLLEESFRLNHTLTPKQKEALAIKLKLRPRQVEVWFQNRRARTKLKQTEMECEYLKRCFGSLTEENRRLQREVEELRAMRVAPPTVLSPHTRQPLPASALTMCPRCERITAATGPPAVRPPPSSAAAAAPSPFHPRRPSAAF
>OsRoc4
MQFPFSGAGPGVFTSSPALSLALADAVAGRNSGGGGKMVTAAHGGVGGGGGGGRAKARDALEVENEMSRSGSDHLDVVSCGDAGGGGGDDDDDEDAEHGNPPKRKKRYHRHTPQQIQELEAMFKECPHPDEKQRAELSKRLGLEPRQVKFWFQNRRTQMKMQLERHENSLLKQENDKLRSENLSIREATSNAVCVGCGGPAMLGEVSLEEHHLRVENARLKDELSRVCALAAKFLGKSISVMAPPQMHQPHPVPGSSLELAVGGIGSMPSATMPISTITDFAGAMSSSMGTVITPMKSEAEPSAMAGIDKSLFLELAMSAMDELVKMAQMGDPLWIPGASVPSSPAKESLNFEEYLNTFPPCIGVKPEGYVSEASRESGIVIIDDGAALVETLMDERRWSDMFSCMIAKASTTEEISTGVAGSRNGALLLMQAELQVLSPLVPIREVKFLRFSKQLADGVWAVVDVSADELMRDQGITSASSTANMNCRRLPSGCVLQDTPNGFVKVTWVEHTEYDEASVHPLYRPLLRSGLALGAGRWIATLQRQCECLALLMSSIALPENDSSAIHPEGKRSMLKLARRMTDNFCAGVSTSSTREWSKLVGLTGNIGEDVHVMARKSVDEPGTPPGVVLSAATSVWMPVMPERLFNFLHNKGLRAEWDILSNGGPMQEVTSIAKGQQNGNTVCLLKASPTKDKQNSMLILQETCADASGSMVVYAPVDIPAMHLVMSGGDSSCVALLPSGFAILPAGPSIGADHKMGGSLLTVAFQILANSQPSAKLTVESVETVSNLISCTIKKIKTALHCDV
>OsHox10
MAAAVAMRGSSSDGGGYDKVSGMDSGKYVRYTPEQVEALERVYADCPKPTSSRRQQLLRECPILANIEPKQIKVWFQNRRCRDKQRKESSRLQAVNRKLTAMNKLLMEENERLQKQVSQLVHENAHMRQQLQNTPLANDTSCESNVTTPQNPLRDASNPSGLLSIAEETLTEFLSKATGTAIDWVQMPGMKPGPDSVGIVAISHGCRGVAARACGLVNLEPTKVVEILKDRPSWFRDCRNLEVFTMIPAGNGGTVELVYTQLYAPTTLVPARDFWTLRYTTTMEDGSLVVCERSLSGSGGGPSAASAQQYVRAEMLPSGYLVRPCEGGGSIVHIVDHLDLEAWSVPEVLRPLSRVVAQKMTTAALRHIRQIAQETSGEVVYALGRQPAVLRTFSQRLSRGFNDAISGFNDDGWSIMGGDGVEDVVIACNSTKKIRSNSNAGIAFGAPGGIICAKASMLLQSVPPAVLVRFLREHRSEWADYNIDAYLASTLKTSACSLTGLRPMRFSGSQIIIPLAHTVENEEILEVVRLEGQPLTHDEALLSRDIHLLQLCTGIDEKSVGSSFQLVFAPIDDFPDETPLISSGFRVIPLDMKTDGASSGRTLDLASSLEVGSATAQASGDASADDCNLRSVLTIAFQFPYELHLQDSVAAMARQYVRSIVSAVQRVSMAISPSQTGLNAGQRIISGFPEAATLARWVCQSYHYHLGVELLSQSDGDAEQLLKMLWHYQDAILCCSFKEKPVFTFANKAGLDMLETSLVALQDLTLDRIFDEPGKEALFSNIPKLMEQGHVYLPSGVCMSGMGRHVSFDQAVAWKVLAEDSNVHCLAFCFVNWSFV
>OsHox9
MAAAVAMPSGSGSDGGGGGFDKAGMDSGKYVRYTPEQVEALERVYAECPKPSSSRRQQLLRDCPILANIEPKQIKVWFQNRRCRDKQRKEASRLQAVNRKLTAMNKLLMEENERLQKQVSQLVHENAYMKQQLQNPSLGNDTSCESNVTTLQNPLRDASNPSGLLTIAEETLTEFLSKATGTAVDWVPMPGMKPGPDSFGIVAVSHGCRGVAARACGLVNLEPTKIVEILKDRPSWFRDCRSLEVFTMFPAGNGGTIELVYMQMYAPTTLVPARDFWTLRYTTTMEDGSLVVCERSLSGSGGGPSTASAQQFVRAEMLTSGYLVRPCEGGGSIVHIVDHLDLEAWSVPEVLRPLSRVVAQKMTTAALRHIRQIAQETSGEVVYALGRQPAVLRTFSQRLSRGFNDAISGFNDDGWSVMGGDGIEDVIIACNARKVRNTSTSANAFVTPGGVICAKASMLLQSVPPAVLVRFLREHRSEWADYNFDAYSASSLKTSSCSLPGLRPMRFSGSQIIMPLAHTVENEEILEVVRLEGQALTHDDGLMSRDIHLLQLCTGIDEKSMGSCFQLVSAPIDELFPDDAQLISSGFRVIPLNMKTDGTPAGRTLDLASSLEVGSTAQPTGDASMDDCNLRSVLTIAFQFPYEMHLQDSVATMARQYVRSIVSSVQRVSMAISPSRSGLNAGQKIISGFPEAPTLARWICQSYQFHLGVELLRQADDAGEALLKMLWDYEDAILCCSFKEKPVFTFANEMGLNMLETSLVALQDLSLDKIFDEAGRKALYNEIPKLMEQGYVYLPGGVCLSGMGRHVSFEQAVAWKVLGEDNNVHCLAFCFVNWSFV
>OsHox8
MKRPSCRGSSMAIIHDTSDQQEDNMRSYMDGGGAAAYEEEEEEVEDDDGGGGGGGGGGGGGLGEKKRRLAAEQVRALERSFEADNKLDPERKARIARDLRLHPRQVAVWFQNRRARWKTKQIERDFAALRSRHDALRLECDALRRDKDALAAEIADLRDRVDGQMSVKLEAVAADEHQPPPPPPPPPLAYNSKVVDGSTDSDSSAVFNEEASPYSGAAIDHHHHQTPASYDTAGFTSFFAPSTTLTSSLSFPSMFHASSHFDGHQELLVGGGGAGAVADADLGGAGFFAGDEHAGGLSWYGAEGW
>Oshox17_Os04g45810
MDRGDHHHLQQQHQFLMPPPAPVVPPQLCMPAMMADEQYMDLGGGGAAAAPGRGGAGERKRRFTEEQIRSLESMFHAHHAKLEPREKAELARELGLQPRQVAIWFQNKRARWRSKQLEHDYAALRSKYDALHSRVESLKQEKLALTVQLHELRERLREREERSGNGGAATTAASSSSCNGSGSEEVDDDDDKRNAAAGCLDLEPPESCVLGGATCATPADVSVESDQCDDQLDYDEGLFPESFCATPELWEPWPLVEWNAVA
>OsHox7
MELELSLGDSPAPVKATIAPTPVLIPTCMGDEEDLELVLGVRATRRDEQDDQTTCTQSSEEAMEGEEDETRPHGEAPVESLSFPLFVSSAETGSANSEMCTRGFDVNTRPADGGAEAGRPSSPSSMQEASTRQQVADQEAADDEDNGGGGARKKLRLSKEQSSFLEDSFKEHSTLTPKQKSDLANRLNLRPRQVEVWFQNRRARTKLKQTEVDCEHLKRCCERLTRENRRLQREVAELRGTLRTTTSSYPPLYGLHHLPAAAGTVFRVCPSCEHSKVVAAAASESFSPRVFAGGGAPAAITAAAAVPSPGAGSPPSSSAALFGARRPHFGPFAAAVIPPVLRRQPSATS
>OSTF1
MEMNQQHNEGNESFVALMNGFAGDGTATLPNDGEQRMSIPARELFAAIEADSGLLPVNSSNTNEKRKRRLQRLTGKQSEVLEGFFSICGHPDDGQKRHLSETTGLGLDQVKFWFQNKRTQVKTMCWKEENYKLSVENEILRDENRRVKIAHCTAVCLTCCNSSVQNQLAVEMERLMGQSEWLQQEIARSNGTPPAANLAFQLNSSADYVFSGQHDQQMIAELAKNAMHALIILAESHVALWFPVPGCSYEVLNKMAYDQAYPGDNSANAIGFKTEATRAVSMVMMDYKSVVDFLMDPYNYRTFFPEVISGAVTNRIYTWPTSDGYNGVIQLMTVEMMFPSPLVPARKCTFLRYCNVLNEGLVVVIDVSLDDGSIFSKCRKMPSGFLIQSIRPNSCKVTAIEHVLADDTGVHELYQPRVNGLVFGARRWVATMARQSARMRDVHHNKTAPQVSTKGRKNLMKLADDLLASFAGGIAATGGGTWTVVIGAGTEKDIRVAYRRTTEGSSSYNAILSVTASLRLPLPMRKTFDLLRNLTHRCKWDVLVHGSVVKEEVTIARGVGNDDTVTVLHCKRAGREDRGRTMILQNNGYDASGSFMVYSQIDSELMNTMVLSPSDLPPGRGGPSLYPTGFSLLPDVEAAQDSSGIALGEVGGTLMTMGFQIPVKLASGDRMYSRSAASAIRLMTDTIALVKKTLMNEHSGIYGVSPFHP
>Os08g19590
MNGELKLMASYVSKLKFILQKDQQQEPHTANLLVLLGSSNQDKRNGLSQGENRMDTCTRKKPRRYQLLTMQQKETLNRAFQSCPNPDRNDLKKLAKELNMTETQIKYWFQNCRTKMKKFKNNEERKLLQKENEELKKENAELRNRMKNSTCRACDLPLFHIDCRHWENPMLNKGNHGVTSNLIPQAVSSLLPSSSGFVASGSNLSSNAVLMPVSAMPSSVLQPAPAVSGANFPILHNLSANANDGYTEKNVLLDLANRAMEEFFSLMKENESLLVKKKENGPLWLPHMDILGVESLNYQEYLAKSRTIGQKPVDFKVVVTRDTAIVNGSCVDLVKSLLDANRWRELFPGIVASANTTKIISTGPSNLHDGLLQLMRAELQVMSPEVPVCDVTFLRQSVQFGSGLWCVVDVSIDTILPGESKTAQSSVQTSSTAARRMEVRLLPSGCVIEEMENGYSKVTWMVHAAYDERAVPVLYHSLLRSAKALGACRWVASLQRHSQFLSGLHKYIFCPDSTMTEVVMRRKVLYLVKQMTSSFTGLFASMSKATLQDGDDTHFAHQIVGGATGEPAGLLLSATTTIWLPGVNPRHVYDHLRDEQCHGEWRCLLGEQLHQGNALPYGAPLNGETVPEFYRMVNGLHEGHAISLISPREMGGNISNTLLLQEARTDLSGSLIVYARTDVNTVHSIMNSGLNPATVFLVSSGCAILPDCLESFPLHPAATADQAGTSSAAIASRSETGGSFVTVTYQMFFSSQGGAAPASSSIHQGRDALKKATDIFKVVLDTLTVA
>OsHox2
MMDLGLSLGLGLASQGSLTSSTTTTSSPGAGSSSPWAAALNSIVGDVRRDQAAAHAAAAVGVGVGGEEMYQGRASTSPDSAAALSSASGKRERELERSGSGVDDDDGADGAGGRKKLRLSKDQAAVLEECFKTHSTLNPKQKVALANRLGLRPRQVEVWFQNRRARTKLKQTEVDCEYLKRWCERLADENKRLEKELADLRALKAAPSPASASAMQPSSSAAATLTMCPSCRRVATAGAPHQPNHQQCHPKSNTTISSSSTAAAAVAVAGGNVLPSHCQFFPAAAAAADRTSQSTWNAAAPLVTRELF
>Os07g24350
MDNGSQQESSDLHVHHLPIASIIGVEDRTEEADDAAVDYHDDSSEGQDEVSNKRMKRHTDDQIKHLESVFERCTYLGGNQRVQLAKKLGMEERQVKFWFQNRRTRKKVATWVDKIQLSVRNGGSP
>OsJNBb0015I11.18
MRCDDDDESAADLAGSGGAAAAADRSVGWTVRLLPVVSSPNSTLSSLSGKRGAPSAAAAAVGGSDDEDSDDGSRKKLRLSKDQAAVLEDTFNKHNTLNPKQKAALARQLNLKPRQVEVFQNRRARTKLKQTEVDCELLKRCCETPTDMKLKRGPPLPLPPPPPPLL
>OsRoc8
MDFGDEPEGSDSQRRRKRYHRHTPRQIQQLEAMFKECPHPDENQRAQLSRELGLEPRQIKFWFQNRRTQMKAQHERADNCFLRAENDKIRCENIAIREALKNVICPTCGGPPVGEDYFDEQKLRMENARLKEELDRVSNLTSKYLGRPFTQLPPATPPMTVSSLDLSVGGMGGPSLDLDLLSGGSSGIPFQLPAPVSDMERPMMAEMATRAMDELIRLAQAGDHIWSKSPGGGVSGGDARETLNVDTYDSIFSKPGGSYRAPSINVEGSRESGLVLMSAVALADVFMDTNKWMEFFPSIVSKAHTIDVLVNGMGGRSESLILVNPHCHCHCHCINRANSFMYEELHIMTPAVPTREVNFVRYCRQIEQGLWAIADVSVDLQRDAHFGAPPPRSRRLPSGCLIADMANGYSKVTWVEHMEVEEKSPINVLYRDLVLSGAAFGAHRWLAALQRACERYASLVALGVPHHIAGVTPEGKRSMMKLSQRMVNSFCSSLGASQMHQWTTLSGSNEVSVRVTMHRSTDPGQPNGVVLSAATSIWLPVPCDHVFAFVRDENTRSQWDVLSHGNQVQEVSRIPNGSNPGNCISLLRGLNASQNSMLILQESCTDASGSLVVYSPIDIPAANVVMSGEDPSSIPLLPSGFTILPDGRPGSAAGASTSSAGPLAAARGGGGGGAGGGSVVTVAFQILVSSLPSSKLNAESVATVNGLITTTVEQIKAALNCSAHGHHP
>OsRoc6
MSFGGMFDGAGSGVFSYDAGGGGGGGGVHNSRLLPTPPVPKPGGGFAAPGLSLGLQTMDGSQLGDVNRSLAMMGNGGSGSGGDGDSLGRGREEENDSRSGSDNLDGASGDELDPDNSNPRKKKKRYHRHTPQQIQELEAVFKECPHPDEKQRMELSRRLNLESRQVKFWFQNRRTQMKTQIERHENALLRQENDKLRAENMTIREAMRNPMCASCGGAAVLGEVSLEEQHLRIENARLKDELDRVCALAGKFLGRPISSISSPGPPSLQACSGLELGVGSNGGFGLGALGASAAMQSIPDLMGGSSGLTGGPVGSAAMRLPAGIGGLDGAMHAAAADGGAIDRAVLLELALAAMDELVKVAQMDEPLWLPSLDGGFETLNYDEYHRAFARVVGQCPAGYVSEATRESGIAIISSVDLVDSLMDAPRWSEMFPCVVARASTTDIISSGMGGTRSGSIQLMHAELQVLSPLVPIREVVFLRFCKQHAEGLWAVVDVSVDAVLRPDQNGGGGSSSSSYMGCRLLPTGCIVQDMNNGYSKVTWVVHAEYDETAAHQLYRPLLRSGQALGARRWLASLQRQCQYLAILCSNSLPARDHAAITPVGRRSMLKLAQRMTDNFCAGVCASAAQKWRRLDEWRGEGGGGGGGGGGDGEDKVRMMARHSVGAPGEPPGVVLSATTSVRLPGTLPQRVFDYLRDEQRRGDWDILANGEAMQEMDHIAKGQHHGNAVSLLRPNATSGNQNNMLILQETCTDSSGSLVVYAPVDVQSMHVVMNGGDSAYVSLLPSGFAILPDGHNNGASPSPAEVGSGASPNSAAGGGGGSNNTGSLVTVAFQILVNNLPTAKLTVESVDTVSNLLSCTIQKIKSALQASIISP
>OsHOX16
MESGRLIFSTAGSGAGQMLFLDCGAGGGGVGGGAMFHRGARPVLGMEEGGRGVKRPFFTTPDELLEEEYYDEQLPEKKRRLTPEQVHLLERSFEEENKLEPERKTELARKLGLQPRQVAVWFQNRRARWKTKQLERDFDRLKASFDALRADHDALLQDNHRLHSQVMSLTEKLQEKETTTEGSAGAAVDVPGLPAAADVKVAVPDAEEPALEEAAAAFEEQQEQQVKAEDRLSTGSGGSAVVDTDAQLVVGCGRQHLAAVDSSVESYFPGGDEYHDCVMGPMDHAAGGIQSEEDDGAGSDEGCSYYADDAGVLFADHGHHHHHQHADDDEEDGQQISCWWMWN
>Os12g41860
MAAAAVGGRGERLSSSSPTAAAPQVDAGKYVRYTPEQVEALERVYTECPKPSSLRRQQLIRECPILSNIEPKQIKVWFQNRRCREKQRKEASRLQTVNRKLNAMNKLLMEENDRLQKQVSRLVYENGYMRTQLHNPSAATTDTSCESVVTSGQHHQQQNPAVLHPQRDANNPAGLLAIAEETLAEFMSKATGTAVEWVQMVGMKPGPDSIGIIAVSHNCSGVAARACGLVSLEPTKVAEILKDRPSWYRDCRCVDIIHVIPTGNGGTIELIYMQTYAPTTLAAPRDFWTLRYTSGLEDGSLVICERSLTQSTGGPSGPNTPNFIRAEVLPSGYLIRPCEGGGSMIYIVDHVDLDAWSVPEVLRPLPKILAQKMTIAALRHIRQIAHESSGEIPYGAGRQPAVFRTFSQRLSRGFNDAVSGFPDDGWSLLSSDGSEDITISVNSSPNKLVGSHVSPNPLFSTVGGGILCAKASMLLQNVPPALLVRFLREHRSEWADPGVDAYSAASLRASPYAVPGLRTSGFMGSQVILPLAHTLEHEEFLEVIRLEGHGFSHDEVLLSRDMYLLQLCSGVDENATSASAQLVFAPIDESFADDAPLLPSGFRVIPLDTKMDGPSATRTLDLASALEVGPGGASRASVEASGTCNRSVLTIAFQFSYENHLRESVAAMARSYVRAVMASVQRVAVAIAPSRLGPQIGMKHPPASPEALTLASWIGRSYRAHTGADIRWSDTEDADSPLALLWKHSDAILCCSLKPAPMFTFANNAGLDILETTLVNLQDISLEMILDDEGRKALCSEFPKIMQQGFTYLPGGVCKSSMGRQASYEQAVAWKVLSDDDAPHCLAFMLVNWTFM
>Os03g43930
MAAAMVAAVHGVGRQDRSSPGGGGAPQVDTGKYVRYTPEQVEALERVYGECPKPSSLRRQQLIRECPILSNIEPKQIKVWFQNRRCREKQRKEASRLQTVNRKLTAMNKLLMEENDRLQKQVSRLVYENGYMRQQLHNPSVATTDTSCESVVTSGQHHQQQNPAATRPQRDANNPAGLLAIAEETLAEFLSKATGTAVDWVQMVGMKPGPDSIGIIAVSHNCSGVAARACGLVSLEPTKVAEILKDRPSWYRDCRCVDVLHVIPTGNGGTIELIYMQTYAPTTLAAPRDFWILRYTSGLEDGSLVICERSLTQSTGGPSGPNTPNFVRAEVLPSGYLIRPCEGGGSMIHIVDHVDLDAWSVPEVLRPLPKILAQKMTIAALRHIRQIAHESSGEMPYGGGRQPAVLRTFSQRLSRGFNDAVNGFPDDGWSLMSSDGAEDVTIAFNSSPNKLVGSHVNSSQLFSAIGGGILCAKASMLLQNVPPALLVRFLREHRSEWADPGVDAYSAAALRASPYAVPGLRAGGFMGSQVILPLAHTLEHEEFLEVIRLEGHSLCHDEVVLSRDMYLLQLCSGVDENAAGACAQLVFAPIDESFADDAPLLPSGFRVIPLDGKTDAPSATRTLDLASTLEVGSGGTTRASSDTSSTCNTRSVLTIAFQFSYENHLRESVAAMARQYVRTVVASVQRVAMAIAPSRLGGQIETKNPPGSPEAHTLARWIGRSYRFHTGADLLRTDSQSTDSSLKAMWQHSDSIMCCSLKAAPVFTFANQAGLDMLETTLIALQDISLEKILDDDGRKALCTEFPKIMQQGFAYLPGGVCVSSMGRPVSYEQAVAWKVLSDDDTPHCLAFMFVNWSFV
>Os08g04190
MQSLLDGHHHQLPSLLQQHHNGHHLLDQHQQHQHQLPPQATTTSESDGRAPRDELEMSKSGGSDNLESGGGGGGGGSGGDQDPNQRPRKKRYHRHTQHQIQELEAFFKECPHPDDKQRKELSRELGLEPLQVKFWFQNKRTQMKTQHERHENNALRAENEKLRAENMRYKEALANASCPNCGGPAAIGEMSFDEHHLRLENARLRDEIDRISAIAAKYVGKPAAAVSAAYPPLPPSNRSPLDHMGIPGAGADVFGADFDKPLVIELAVAAMEELVRMAQLGEPLWAPALGGEALGEEEYARTFPRGLGPKSPELRSEASRETAVVIMNHVSLVEMLMDVGQWTALFSSIVSRAATLEVLSTGVAGNHNGALQLMSAEFQMPSPLVPTRETQFLRYCKQHPDGTWAVVDVSLDGLRAGAGGGCQPAAARGHRRRPSGCLIQEMPNGYSKVTWVEHVEADDQMVHNLYKPVVNSGMAFGARRWVATLERQCERLASAMASNVASSGDAGVITTSEGRRSMLKLAERMVASFCGGVTASTTHQWTTLSGSGAEDVRVMTRKSVDDPGRPPGIILNAATSFWLPVPPSRVFDFLRDDSTRSEWDILSNGGVVQEMAHIANGRDHGNAVSLLRVNNANSNQSNMLILQECCTDATGSYVIYAPVDVVAMNVVLNGGDPDYVALLPSGFAILPDGPDGGGGSLLTVAFQILVDSVPTAKLSLGSVATVNSLIACTVERIKAAITGDNGVAPPCPR
>OsHox12
MSREEDEKLLFPSFAFPAECFPEAATSGGEQKKARQRRRRKVKPEAAAALAGESGGDEQAKKRRLSDEQARFLEMSFKKERKLETPRKVQLAAELGLDAKQVAVWFQNRRARHKSKLMEEEFAKLRSAHDAVVLQNCHLETELLKLKERLADVEEEKAKLAAVAAATTGGGGGGGGGSSSPTSSSFSTVTYHPALAGQFGVEAAAEEADLTYMSEYAYNSYMLELAAAGYCGGVYDQFS
>Os02g05640
MSSSSLTTTSSMDSVVDGGLDTRLSLAVGCCPPRRRPVLLFGEVLPSPEKKVAAAAVVAAGKRGREQRGEAEAEATTTRQRRSCKKGRRGRGDDDDDDGDRRSPSGGGGDEEGASRKKLRLTGEQATLLEDSFRAHNILSHAEKQELAGKLGLSARQVEVWFQNRRARTKLKQTEADCDLLRRWCDHLAADNARLRRDLAELRRSSSSPPVSGLAVATPVVCPSCAHDDKRRLAFATAAAAAGDMASN
>Os09g21180
MAASSEVSIDPDQWFYIYSLERVAYVCERVGSPVMEEAELRRRRRKRPFLTTTHDELELQMEDLVDELYGVDEQGSSSAAARKRRLTAEQVRALERSFEEEKRKLEPERKSELARRLGIAPRQVAVWFQNRRARWKTKQLELDFDRLRAAHDELLAGRTALAADNESLRSQVILLTEKLQANGKSPSPSPAPAEQTAVPAAPESAKSFQLEEGRRLYDAAGSTTTTNGGGGGVAMPAARVAAARAASNDSPESYFAGARSPPSSSEDDCGGAGSDDDYPSSSVLLPVDATLVGDAFEHAVAATVAADEEAPLNSWEWFWN
>OsHOX28
MERQGLDLGLSLGLGLTTAATWPAAGFCLNSGMAEQEVIRRDDVVAATAAEDERFACSPGSPVSSGSGKRGSGSGSGDEVDDAGCDVGGGGARKKLRLSKDQAAVLEECFKTHHTLTPKQKVALAKSLNLRPRQVEVWFQNRRARTKLKQTEVDCEHLKRWCDQLADDNRRLHKELAELRALKATPTPPAAAPPLTTLTMCLSCKRVANAGVPSPAAAIFPGHPQFLCGFRDHAGAASSSYGGASSGLAKAVRAAR
>Os06g48290
MEGEDLGSWLGLGIGGGGYAYGGDDCRRSPSSPSPVQMLFSQHVKEEITRGYDHGRDEEQASGSKIMKGERGARLRVMRSIRNSGGDGSRSRVLSLGDDGGDGGSGGGGGGGTRKKLQLTKEQSTLLEDSFRVHNILSHAQKHELARQLKLKPRQVEVWFQNRRARTKLKQTEVDCEFLKRCCESLTEENKQLKHELMELRRLASPAAAAAGSQLYVQFPRAAAAAMVNVCPSCEKVTVMGGGGGETGKSSSSYSS
>OsGRMP00000161188
MGEEDWVVTGRIARDRRKAEYPFYLRPDGYLSVCNHRMTHGRLGSSRKDQPRREHETTFDLIGSAISKPRRFSLSIEQGRYWTAAARRGEVEAAEEVVVEVEVAVEVEGEGEDWQRPLCKTAYWFQSRVYTNMEEKEEMTMLSLGVGAASKHSISNRKFRLKEVTDHKFNLGDQDHNSGHVRKKLRLSEEQLTVLENMYEAGSNLDQALKQGLAEKLNIKPRQVEVWFQNRRARKRCCLSLLIDCSTWT
>OsJNBa0072F13.15
MPFPHGGVGPAACAGLPYVFPRRRVASPSSPPQLPNRSPLNSRPLLSTWNTMTVAAEVDASPDGEERRKQACNRTTIYRFLPSFSFFFLSFVSPSHMSGYFFSSSSPDDFTFARNLSGCCCVEGGEGGNFGGGGGRSGGWRQRWRCPMRSGSGSDGSGYDKAGMDSGKYVHYTPGQVEALERVYAECPKPRFSRRQQLLCELSILANIEPKQKIKVWFPKQKVSKSMQGYTIKLVCLLCVWL
>Os03g55990
MATVHIVTVKWKVKGFQEYMVMENKEKVFSIASLSFVVSIFLGMSRCVVDFPLLFLYDYYTISDLAQNYRNFLCSVCLVVEILAIHDSLFLYALNAKCFKIISLTLCLVVSGTINRVLDVYAEHAAKGETLVVVVAGEEDGGSGSDGGGYDKAGMDSGKYVQYTPDQVEALERVYAECPKPSFCRRQQAVANIEPKQKIKVWFPKQKVSKSMQGYTIKL
>OsHox18_Os02g43330
MESDCQFLVAPPQPHMYYDTAAAAVDEAQFLRQMVAAADHHAAAAGRGGGDGDGGGGGGGGGERKRRFTEEQVRSLETTFHARRAKLEPREKAELARELGLQPRQVAIWFQNKRARWRSKQIEHDYAALRAQYDALHARVESLRQEKLALADQVDELRGKLNERQDQSGSCDGGGAEGDDDDKRNSVMNASSSGLVEEDYVSCLAVPVVDVSEDGSAACGGSSYEYDHHLDYLGGGQLPDPFCGMPDLWEIWPMVEWNAVA
>OsHox11
MELGLSLGEAMADAGRELVLGLGMGRREEAAEAGRRDHEVRRELEFGSMSSRCGGSSPEPTVRLTLLPMVPGLGLPWPPPPPPSSESRHLEASTRGFDVNRPPSSGGGGGGGGAEEEQDDVAGAALSSSPNNSAGSFPMDDFSGHGLGGNDAAPGGGGGDRSCSRASDEDDGGSARKKLRLSKEQSAFLEESFKEHSTLNPKQKLALAKQLNLRPRQVEVWFQNRRARTKLKQTEVDCEYLKRCCETLTEENRRLQKELAELRALKTVHPFYMHLPATTLSMCPSCERVASNSAPATASSAATSSTAAPPAAPSSGGIAATSSSAAAAAAPDHRPSSFAALFSSPRGFPLSVAPQAQPPTSS
>OsHOX27
MELGLSLGDAVTVADGGRLELVLGLGVGVGAGVRRGEEEERGRREDVVGAGRWAAMAAASPEPSVRLSLVSSLGLHWPSETGRSEAAARGFDVNRAPSVAAGAPGMEDDEEGPGAAPALSSSPNDSGGSFPLDLSGQGLRGHAEAAAQGGGGGGGGERSSSRASDDDEGASARKKLRLSKEQSAFLEESFKEHSTLNPKQKVALAKQLNLRPRQVEVWFQNRRARTKLKQTEVDCEYLKRCCETLTEENRRLHKELAELRALKTARPFYMHLPATTLSMCPSCERVASNPATASTSAPAAATSPAAAPTAAARTAVASPEPHRPSSFAALFAAPLGFPLTAAQPRPPPPASNCL
>Os08g37580
MRSPAALLPVVADGGGGVGVEEEMDVDEDMAMCGGRGGGGGEKKRRLSVEQVRALERSFETENKLEPERKARLARDLGLQPRQVAVWFQNRRARWKTKQLERDYAALRQSYDALRADHDALRRDKDALLAEIKELKGKLGDEDAAASFSSVKEEEDPAASDADPPATGAPQGSSESDSSAVLNDAEILPHKPAPAAAADAAASEETEAVVTGAALLHHAEVFFHGQLLKVDDDEAAFLGDDGAACGGFFADEHLPSLPWWAEPTEQWTT
>Os09g38890
MSVSGRGEHELERLRRRRERRPPLQLLVSERLAAALERRPRLPQQHALQPQRQARRAICSGGGGSEDSGGGSRKKLRLSKDQAAVLEDTFKEHNTVNPISKQTNNQKAEGGAGEAVESEAVAGGGVVPEQEGENEAEADGGGQRAALRQTEVEGVKVDLLNQRGQVGEGGRALGRTVDFGPFSMAQDAVSDSN
>Os05g50130
MEPMGILKCPSSLKLSVAVPGHALNPFSDGGSGSGSGSGSGCNNNNTRELGIHLDLDRPYAREELPQQGGSMEVQKGEERGGVRHNSSNHRRLSRVQSKQLDEFYRVNHTVDSTSHLRSRKLMEHFQKQKKELADRLNLRISQVDAWFRNRRLSHYYVGLTFLLPHMSVSVEDVNPMIPQYKSVSSVEQVQSSSSAPVTVMLLLVIPFRLIFTNLQSKQKSTEMECAYLKECFNKLKEENHRLQLQVEQLRSTSLQLQLQLQLHSERVATAPTGQQAGTSAAARIFTLPLSGYNPSRGTWFSPNAH
>PtrHox1
MFGDRQVMSNMGGNVVSSDTIYSLPIENPSFNFMSSMPFHTLSPIISKEGNGLVMPGKEEVESGSGCEQLEEKSGNEEESSEQPPKKKRYHRHTARQIQEMEAMFKECPHPDDKQRMRLSHELGLKPRQVKFWFQNRRTQMKAQQDRSDNNILRAENESLQNDNYRLQAELRNLICPDCGGQAMLGEIPFEDLRLEHARLREELERVCCIASRYGGRPIHSMSLGTCIDMMPMPMLPEPSSFPEAGIVLMEEGEGLAMGLALSSMDELVKMCNANEPLWITNNENGKEVLNLEEHARMFPWPSNLKQNSSDMRTEATRDCAVVIMNSINLVDAFLDANKWMELFPSIVARAKTVQVIKTGVCGASGSLHLMYAELQVLSPLVPTRETHFLRFCQQNVEEGTWAIVDFPLDSFHDNIRPSFPLYRRRPSGCVIQDLPNGYSKLTWIEHAEIEDKPVHQIFSQYIYSGMAFGAHRWLAVLQRQCERVASLMARNISDLGVIPSPEARKNMMRLAQRMIRTFSLNISTSSGQSWTALPDSHDGTVRIISREITEPGQPNGVILSAVSTTWLPYPHFLVFDLLRDEHRRSQLEVLSNGNALHEVAHIANGSHPGNCISLLRINVASNSSQHVDLMLQESCTDQSGSLVVFTTVDVESIQLAMSGEDPSCIPLLPLGFVIVPVESSSSTVSEGNSMQSNSEDGNGNGHNNSGCLLTVGLQALASTIPSAKLNFSSVTAINNHLCNTVNQITVALSNNTTTTSSCLDNSNAVGSCNEPTAAPKQQV
>PtrHox2
MDPGTHPLSSIQKNAYKRRFTDEQIKFLEFMFESESRPESRVKQQLASELGLEPRQVAIWFQNRRARLKTKQIEKEYSILKASYDVLASSFESLKREKQSLIIQLHKLKNRHVKQHGSRNCGNQLRSSRDGRFENKDTGSESKEKPSSPLDGNENEENRPSSDNNGRNTVNMREEIDILNHTEQTDNSSQWWEFWS
>PtrHox3
MMAGKEDLGLSLSLSVPQNQHSLQLNLMPSLVPSTASSSLSGFHPQKPSWNVTFPSSDPNSNSYRAETRSLLRGIDVNRLPSTADCEEEAGVSSPNSTISSISGKRSEREGINGDEHEMERASSHGISDEEDGETSRKKLRLSKDQAAILEESFKEHNTLNPKQKMALAKQLGLRPRQVEVWFQNRRARTKLKQTEVDCEFLKRCCENLTEENRRLQKEVQELRALKLSPQFYMQMTPPTTLTMCPSCERVAAPPTASSTVDARPHPHIGPTRHRPVPMNPWAPAAPVTRGPTPFDAIRPRS
>PtrHox4
MGVDMSNPPNSHIKDFFASPALSLSLAGIFRGANVCNGEAAASMEVEEGEEGSGGGRREETVEISSENSGPMRSKSDDDFEGEGEHDHEDDDDGDDKNKKKKRKKYHRHTAEQIREMEALFKESPHPDEKQRQQLSKQLGLAPRQVKFWFQNRRTQIKARTLAIQERHENSLLKSEMDKLREDNKSMRETINKACCPNCGTATTSRDAALTSTEEQQLRIENAKLKAEVEKLRAVVGKSSPGATASCSAGNEQENRSSLDFYTGIFGLDKSRIMETANQAMEELKKMATAGEPLWIRSVETGREILNYDEYTKVFGSEDSSINGRPKRSIEASRETGVVFIDVPRLVQSFMDVDQWKEMFPCLISKAATVDVICNGEGASRNGAVQLMFAEVQMLTPMVPTREVYFVRYCKQLNAEQWAIVDVSIDKVEDNIDASLVKCRKRPSGCIIEDKSNGHCKVIWVEHLQCQKSTVHTMYRTVVHSGLTFGARHWMATLQLQCERLVFFMATNVPTKDSTGVATLAGRKSILKLAQRMTWSFCRAICASSYHTWNKVSSKTGEDIRVSSRKNLNDPGEPVGVILCAVSSVWLPVVPHILFDFLRDEARRNEWDIMSNGGPVQTIANLIKGQDRGNAAAILKMKSKENNMWVLQDSCTNAYESMIVYAPVDTNGMQSVITGCDSSNLAILPSGFSILPDGHESRPLVITSRQEERSTEGGCLLTIAFQILTNTSPTAKPTMESVDSINTLISCTLKNIKTSLQCEDS
>PtrHox5
MAMSCKDGKNPINMDNGKYVRYTPEQVEALERLYHDCPKPSSIRRQQLIRECPILSNIEPKQIKVWFQNRRCREKQRKEASRLQAVNRKLTAMNKLLMEENDRLQKQVSQLVYENGYFRQHTQNTTLASKDTSCESVVTSGQHHLTPQHPPRDASPAGLLSIAEETLTEFLSKATGTAVEWVQMPGMKPGPDSIGIVAISHGCSGVGARACGLVGLEPTRVAEILKDRPSWFRDCRAVDVLNVLPTANGGTIELLYMQLYAPTTLAPGRDFWLLRYTSVLEDGSLVVCERSLKNTQNGPSMPPVQHFVRAEMLPSGYLVRPCEGGGSIIHIVDHMDLEPWSVPEVLRPLYESSTVLAQKTTMAALRQLRQIAQEASQSSVTNWGRRPAALRALSQRLSRGFNEALNGFSDEGWSMIGNDGMDDVTILVNSSPDKLMGLNLSFSNGFPAVSSAVLCAKASMLLQAGIQNCFLSLQHLNVPPAILLRFLREHRSEWADNNIDAYAAAAVKVGPCSLQGSRVGNFGGQVILPLAHTVEHEEFLEVIKLEGVCHSPEDAIMPRDVFLLQLCCGMDENAVGTCAELIFAPIDATFADDAPLLPSGFRIIPLDSGKEASSPNRTLDLASALEVGAGNRASSDFSANSGCTRSVMTIAFEFAFESHMQEHVASMARQYIRSIISSVQRVALALSPSHQGSQAGLRSPLGTPEAQTLARWICQSYRNYLGVELLKSSSEGSESILKTLWHHSDAIMCCSLKALPVFTFANQAGLDMLETTLVALQDITLEKIFDDHGRKTLCSEFPQIMQQGFTCLQGGICLSSMGRPVSYERAVSWKVLNEEENAHCICFMFINWSFV
>PtrHox6
MELGLSLGDAATASKPFGFMEKSTKLTNKASLGFCMGLSIGQNHTPREDEDKEKHGNNDHKSDNTNTTTTAEANKRKGLTVDTTDSPIQLDLLPNTPVPRNRNSSPTYVVYDNGNMSRGFDVNRFPAVMVHEDQADQDVAALSSSPPNSATSSFQMDFCMYSSKGRSESHNEADQAERASSRASDEDENGSARKKLRLSKDQSAFLEESFKEHNTLTPKQKLALAKELNLRPRQVEVWFQNRRARTKLKQTEVDCEYLKRCCETLTEENRRLHKELQELRALKTSNPFYMQLPATTLTMCPSCERVATTSTSTAAATTTTATPTATAATTTTTTNNQNNTADPTSKTTGLSLGSTRPRFYPFSHTQTHPHQHTA
>PtrHox7
MALSIHSKDKHMDSSKYVRYTPEQVEALERVYTECPKPSSLRRQQLIRECPILSNIEPKQIKVWFQNRRCREKQRKEASRLQTVNRKLTAMNKLLMEENDRLQKQVSHLVYENGFMRQQIQTASATTTDNSCESVVMSGQHQQQQNPTPQQPQRDANNPAGLLAIAEETLAEFLSKATGTAVDWVQMIGMKPGPDSIGIVAVSRNCSGVAARACGLVSLEPTKVAEILKDRPSWFRDCRCLDILSVIPTGSGGTIELIYMQTYAPTTLAAARDFWTLRYTTTLEDGSLVICERSLTSSTGGPTGPPPSSFIRAEMLPSGYLIRPCEGSGSIIHIVDHVDLDVWSVPEVLRPLYESSKILAQKMTMAALRHIRQIAQETSGEIQYGGGRQPAVLRTFSQRLCRGFNDAVNGFTDDGWSLLGSDGGDDVTIVINSSPNKFLGSQYNASMFPTFGGGVLCAKASMLLQNVPPALLVRFLREHRSEWADYGVDAYSAACLKASPYAVPCARPGGFPSSQVILPLAHTMEHEEFLEVVRLEGHAFSPEDVALARDMYLLQLCSGVDENAVGACAQLVFAPIDESFADDAPLLSSGFRVIPLDPKTDAPATTRTLDLASTLEVGPGGTRPASEADTNSYNLRSVLTIAFQFSFENHMRDNVAAMARQYVRGVVGSVQRVAMAIAPSRLSSNVGPKTLPGSPEALTLAQWICRSYRIHTGGELFRVESQAGDALLKQLWHHSDAIMCCSLKTNASPVFTFANQAGLDMLETTLVALQDIMLDKILDEAGRKILCSEFSKITQQGFAYLPAGICVSSMGRPVSYEQAVAWKVLNDDDSNHCLAFMFMNWSFV
>PtrHox8
MDFFNSQTQQKQQYLPKHNNKKRLTEDQVRLLERTFTTNKKLEPELKVQLANQLGVPPRQIAIWYQNKRARWKTQSLELDYNTLQVRLENALADRRRLEREVVRLQEELWQAQQMVFAVNQETAAQPAVNFSCNSSCDDRGSSSLHEGVNGEVLQLEELYACLYGAGGGF
>PtrHox10
MKRFNSSDPLAAFISISSSKEERTQKTNQGYSRDFQSMLDSLEEEDYSEAASHVGEKKRRLNLHQVKALEKNFEVENKLEPERKLKLAGELGLQPRQVAIWFQNRRARWKTKQLERDYGTLKANYEALKLDYCNLEQKNEVLAQKVKELKAKLSEENVDSSHSVKEEHRVSESDNNASVHSKNRDFSEKNNSSAITKDHSNISSSHELMNLFQLSDSRVILGNIYQVYQPHLMKPEEQSLFSTEESCNFFSVDQAPTLHCYFPEH
>PtrHox11
MMGFGTTDDLCNTGLGLGLGSFHAEQENCSQSDHLFQPIKKDKLTLKYDLLLPSLTLGPSEEVYRSITKKTDADLQPQASSLSAVSSFSNSSIKKEREFGIGEEVDVERISSRLSDEDEEGSPRKKLRLTKEQSVILEDNFKDHSTLNPKQKQVLAEQLNLRPRQVEVWFQNRRARSKLKQTEVDCELLKKCCETLTLENKRLQKELQELKSLKLASPVYMQLPAATLSMCPSCERICSGSDQGSSTSTFTVGPKPNFYNPDTHSSAAC
>PtrHox12
MGDKNDGLGLSLSLGYATQRNHHQQPSLKLNLMPLASQNKHKKTSWTDLFQSPDRTCDTRLFQRGIDMNRVPAAVADCDDETGVSSPNSTLSSLISGKRSEREQIGEETEAERASCSRGSDDEDGGDASRKKLRLSKEQSSVLEENFKEHNTLNPKEKLALAKQLNLRPRQVEVWFQNRRARTKLKQTEVDCEYLKTCCENLTEENRRLLKEVQELRALKLSPQLYMHMNPPTTLTMCPSCKRVVSSASSSSAAVVSSALAPIASTPQPQRPVPINPWAAMPIHHRTFDAPASSS
>PtrHox13
MSFGGFLENTSPGGGGARIVADILYNNNNNMPTGAIAQTRLVSPSITKSMFNSPGLSLALQQPNIDGQGDITRMAENFETSVGRRSREEEHESRSGSDNMDGASGDDQDAADNPPRKKRYHRHTPQQIQELEALFKECPHPDEKQRLELSRRLCLETRQVKFWFQNRRTQMKTQLERHENSLLRQDNDKLRAENMSIRDAMRNPSCSNCGGPAIIGDMSLEEQHLRIENARLKDELDRVCALAGKFLGRPISSLASSLSPPTNSSLELAVGSNGFAGLSTIATTLPLGPHFEGGISGALSMVTQTRLATAGVTGIDRSVERSMFLELALAAMDELVKMVQTDEPLWIGSFEGGREILNHEGYLRTFTPCIGMKPSGFVSEASRETGMVIINSLALVETLMDSNRWAEMFPCMIARTSTTDVIASGMGGTRNGSLQLMQAELHVLSPLVPVREVNFLRFCKQHAEGVWAVVDVSIDTIRDTSGAPPTFVNCRRLPSGCVVQDMPNGYSKVTWVEHAQYDERQIHQLYRPVISSGMGFGAQRWIATLQRQCECLAILLSSNVPSRDHTAITTSGRRSMLKLAQRMTDNFCAGVCASTVHKWNKLNAGNVDEDVRVMTRKSVDDPGEPPGIVLSAATSVWLPVSPQRLFDFLRNERLRSEWDILSNGGPMQEMAHIAKGQDHGNCVSLLRASAMNANQSSMLILQETCIDAAGSLVVYAPVDTPAMHVVMNGGDSAYVALLPSGFAIVPDGPGSRDPPSTNGGPTANNVGGQERVSGSLLTVAFQILVNSLPTAKLTVESVETVNNLISCTVQKIKAALQCES
>PtrHox14
MFDGGEYSPSATEPFSCMNGVTTSRKKKNKNKRRFSDEQIKSLESMFESETRLEPRKKMQLAKELGLQPRQVAIWFQNKRARWKSKQLERDFSILRANYNSLASRFETLKKEKQALVIQLQKINDLMKKPGEEGECCGQGPAVNSIEGKSENADTTMGESETNPRLSIERPEHGLGVLSDEDSSIKAEYFELEEEPNLISMVEPADGSLTSQEDWGSLDSDRLFDQSSSDYQWWDFWA
>PtrHox15
MPAGVMIPARNMPSMIGVNGNVGGFGSSSGLALGQPNMMEGHEFHHLDMTHNTSEGDMTRIRDEEFDSTNTKSGSENQEGASGDDQDPRPKKKRYHRHTQHQIQEMEAFFKECPHPDDKQRKELSRELGLEPLQVKFWFQNKRTQMKTQHERHENTQLRNENEKLRADNMRYREALSNASCPNCGGPTAIGEMSFDEHHLRLENTRLREEIDRISAIAARYVGKPVVNYPVLSPPMPPRPVDLGVGNFGGQPGLGGDIYEAGDLLRSISAPTEADKPMIIELAVAAMEELIRMAQMDEPLWMNSLDGIDAVLNEDEYIRIFPHGIGPKPTGFKCEASRESAVVIMNHINLVEYLMDVNQWSTLFSGIVSRALTLEVLSTGVAGNYNGALQVMTAEFQLPTPLVPTRESYYVRYCKQHADGTWAVVDVSLDSIRPGPAARCRRRPSGCLIQEMPNGYSKVTWVEHVEVDDRGVHNLYKHLVSSGHAFGAKRWVATLNRQCERLASAMATNIPAGDAGVITNQEGRKSMMKLAERMVISFCAGVSASTAHTWTTLSGTGADDVRVMTRKSVDDPGRPPGIVLSAATSFWLPVPPKRVFDFLRDENTRNEWDILSNGGVVQEMAHIANGRDTGNCVSLIRVNSANSSQSNMLILQESCTDQTASFVIYAPVDIVAMNVVLNGGDPDYVALLPSGFAIFPDGTAAHGVGMDESGSTGGSLLTVAFQILVDSVPTAKLSLGSVATVNNLIACTVERIKASLSCESA
>PtrHox16
MEMSCKDGKQPIMDNGKYVRYTPEQVEALERLYHDCPKPSSIRRQQLIRECPILSNIEPKQIKVWFQNRRCREKQRKEASRLQAVNRKLSAMNKLLMEENDRLQKQVSQLVYENGYFRQHTHNTPLATKDTSCESVVTSGQHHLTPQHPPRDASPAGLLSIAEETLTEFLSKATGTAVEWVQMPGMKPGPDSSGIVAISHGCAGVGARACGLVGLEPTRVAEILKDRPSWFRDCRAVDVLNVLPTANGGTIELLYMQLYAPTTLAPGRDFWLLRYTSVLEDGSLVVCERSLKNTQNGPSMPPVQHFVRAEMLPSGYLVRPCEGGGSIIHIVDHMDLEPWSVPEVLRPLYESSTVLAQKTTMVALRQLRQIAQEASQSNVTNWGRRPAALRALSQRLSRGFNEALNGFSDEGWSMIGNDGMDDVTILVNSSPDKLMGSNLSFTNGFPAVSSAVLCAKASMLLQNVPPAILLRFLREHRSEWADNNIDAYAAAAVKVGPFSLQGSRVGSFGGQVILPLAHTIEHEEFLEVIKLEGVGHSPEDPIMPRDVFLLQLCCGMDENAVGTCAELIFAPIDATFADDAPLLPSGFRIIPLDSGKEASSPNRTLDLAAALEVGPAGNRASSDHSANSGCTRSVMTIAFEFAFESHMQEHVASMTRQYIRSIISSVQRVALALSPHLGSQAGLRSPLGTPEAQTLARWICQSYRSYLGVELLKSNGEGSESILKTLWHHSDAIMCCSLKALPIFTFANQAGLDMLETTLVALQDITLEKIFDDHGRKTLCSEFSQIMQQGFTCLQGGICLSSMGRPVSYERAVAWKVLNEEENAHCICFMFINWSFV
>PtrHox19
MFGDCQVMSNMGGNVVSSDNLYSSPIGNPNFSFMSSMPFHTFSPIIPKEENGLVMRGKEEMESGSGSEQLEDRSGNEQESSEQPPKKKRYHRHTAAQIQEMEAMFKECPHPDDKQRMRLSQELGLKPRQVKFWFQNRRTQMKAQQDRSDNLILRAENESLKNDNYRLQAELRNLICPNCGGQAMLGAIPFEELRLENARLRDELERVCCITSRYGGRQIHSMVPVPSFVPPSLDLDMNMYSRPFPEYLGTCTDMMPVPVPVLEEPSSFPEAGVVLMEEGKGLAMELALSSMDELVKMCHANEPLWIRNIENGKEVLNLEEHGRMFPWPSNLKQNSSETRTEATRDCAVVIMNSITLVDAFLDANKWMELFPSIVARAKTVQVITPGISGASGSLHLMYAELQVLSPLVPTRETYFLRFCHQNVEEGTWAIVDFPLDRLHDNIQPSFPLYKRHPSGCVIQDMPNGYSRVTWIEHAEIEEKPVHQIFSQYVYSGMAFGAHRWLTVLQRQCERVASLMARNISDLGVIPSPEARKNMMRLAQRMIRIFSLNISSSSGQSWTGLSDSYDDTVRITTRKITEPGQPNGVILSAVSTTWLPYPHYQVFDLLRDEHRRSQLELLSNGNALHEVAHIANGSHPGNCISLLRINVASNSSQHVELMLQECCTDQSGSLVVYTTVDVESIQLAMSGEDPSCIPLLPLGFVIVPVESSSAVSEGNSMPSNSEDGNGHNNSGCLLTVGLQVLASTIPSAKLNLSSVTAINNHLCNTVNQITAALSSTTTTTTITTTSSCLDNGNAVGSCNIEPTAASKQV
>PtrHox20
MDPGTHPLSSIQKNAYKRRFTDEQIKFLEFMFESESRPESRVKQQLASELGLEPRQVAIWFQNRRARLKTKQIEKEYSILKASYDVLASSFESLKREKQSLIIQLHKLKNRHVKQHGSRNCGNQLRSSRDGRFENKDTGSESKEKPSSPLDGNENEENRPSSDNNGRNTVNMREEIDILNHTEQTDNSSQWWEFWS
>PtrHox21
MFQANMFEGHHMFDMASKSSENDSSKLKDDDYETKSGTETMEAQSGDDQDPSEQHPKKKRYHRHTQRQIQDMEAFFKECPHPDDKQRKELSRELGLEPLQVKFWFQNKRTQMKAQHERSENSILKAENERLRVENNRYKEALRNASCPNCGGPAALGEMSFDEQHLRIENVRLREEIDRISGIAAKYVGKPLSSLSNLSPHLPSRSLDLGVSNFGAQSGFVGEMFGATDLLRSVTGPTEADKSMIVEIAVAAMEELMRIAQAGEPLWIQGENNTEMLNEEEYLRTFTRGIGPKPLGMRSEASRESAVVIMNHVNLVEILMDANQWSTIFCGIVSRAMTLEVLSTGVAGNYNGALQVMTAEFQVPSPIVPTRENYFVRYCKQHTDGTWAVVDVSLDSLRPSLLSKCRRRPSGCLIQELPNGYSKVVWVEHIEVDDRSVQNIYRPLVNSGLAFGAKRWVGTLDRQCERLASSMAINIPSGDLCVITTAEGRKSMLKLAERMVMSFCTGVGASTAHAWTTLSATGSDDVRVMTRKSMDDPGRPPGIVLSAATSFWIPVQSKRMFDFLRDENHRSEWDILSNGGEVQEMAHIANGRDPGNCVSLLRVNSANSSQSNMLILQESCTDSTGSYVIYAPVDISAMNIVLSGGDPDYVALLPSGFAILPDGPGYGSAGILDVGSGGSLLTVAFQILVDSVPTAKLSLGSVATVNSLIKCTVERIKAAVMCDNA
>PtrHox22
MELSMGNNGGASGDEHEAASNSRNQGNKAYHRHSNQQIHQLEKFFKECPHPDENQRRQLSRELGLEAKQIKFWFQNKRTQKKAQSERADNSVLRLENERIQCENLAIIEALKNVICPACGGPPFGEEERQRSLQKLKQENARLKEEASLDSFNEHEKVSTLLTKYIGKSISQIDSLTPGAGSSHGVLTTNPGIDLERNPGLDNSQLVYKRRGILDMEKALMAETAASAADELVRLLRVNEPLWIKSPSDGRYIIDRVGYEKLYPRDSHFKSSNARVESSKDSAMVIMPGMDLVDMFLDPNKWMDLFPTIVTKARTILLLEAGTVGNRNGSLQMMYEQMHILSPLVPPREFYFLRLCQQLEPGEWVIADISYDFMRDGSPSRAWRLPSGCMIQDKSNGCSKVTWVEHVEVDDRTQTHRLYRDLICGRSAYGAERWIASLRRICERLAFYKEETAAAREFGGVITSPEGRKSIVNLAHRMVKIFFASLGMSGKLDFPQLSEVHNSGVRVAIRKNTEQGQPIGMVVSAATSLWLPLSPQNVFNFFKDEKSRIQWDILSNSNPVHVISHISNGTNPGNCISITHPFIPTENNMLILQESCTDSSGSMVVYAPLDIPAMNMVIGGADSSIIPILPSGFVISGDGRPDTGGDSSTSTSSTGADSGGSLLTVAFQILVAGPNVTSSTELNMESVATVNTLISTTVLKIKAALNCSNLG
>PtrHox23
MEVAPLHRESSSSGSINKHLTDDGKYVRYTAEQVEALERVYAECPKPSSLRRQQLIRECPILANIEPKQIKVWFQNRRCREKQRKESSRLQTVNRKLTAMNKLLMEENDRLQKQVSQLVCENGFMRQQLQTVTTDASCDSVVATPQHSLRDANNPAGLLSIAEETLSEFLAKATGTALEWVQMPGMKPGPDSIGIFSISQRCGGVAARACGLVSLEPKKIAEILKDRSSWFRDCRNLEVFTMFPAGNGGTIELVYSQIYAPTTLAPARDMWTLRYTTSLENGSLVVCERSLSGYGAGPDAAAAAQFVRAEMLPSGYLIRPCEGGSIIHIVDHLNLQAWSVPEVLRPLYESSKAVAQKMTIAALRYVRQVAHETSGEVVYGLGRQPAVLRTFNQRLSRGFNDAINGFNDDGWSLMNADGAEDVIIAVNSTKNLIGANNSAHSLSFLGGILCAKASMLLQNVHPAVLVCFLREHHAEWADFSVDAYSAALWKAGSYAYPGMRPMRFTGSQITMPLGHTIEQEDLLEVIRLEGHSFAQEDAFVSQDIHLLQICSGIDENAVGACSELVFAPIDETFPDDAPLLPSGFRIISLESKAKDTQEVLTTNCTLDLTSSLEAGLAINHTAVDGSSCHSLRSVLTIAFQFPFESNLQDNVATMARQYVRSVISSVQRVAMAISPSGLSPVLGPKLSAGSPEALTLAHWICQSHRQVLLNYHLGAELLRSDSVGGDSVLKHLWHHPDAILCCSLKSLPVFIFANQAGLDMLETTLVALQDITLDKIFNESGRQALYTEFAKLMQQGFACLPAGICMSTMGRNVSYEQAVAWKVLSAEENAVHCIAFSFVNWSFL
>PtrHox24
MKRSLGSSDSLGALMSICPTTEEHSPRNSTHVYSREFQSMLNGLDEEGCVEESGGHVTEKKRRLSGDQVKALEKNFEVENKLEPERKVKLAQELGLQPRQVAVWFQNRRARWKTKQLERDYGVLKANYDSLKHNFDAIQQDNEALLKEIRELKAKLNEENTESNVSVKEEIILAESEDKVTEEDTPPLLDSLTASAEAKELNYENFNSSSSINNGLGASLFPDFKDGLSDSDSSAILNEDNSPNPAISSSGILQSQLMMSPPPSSSLKFNCSTSSSSPSTMNSFQFSKTYQTQFVKLEEHNFLSSEEACNFFSDEQPPTLHWYCSDQWN
>PtrHox25
MNHKVEDHIALISQLYPGLYTQMVPKQGESKPRRRRKKNTGEGVSGARKRKLSAEQVNFLEMNFGDEHKLETERKDKLASDLGLDPRQVAVWFQNRRARWKNKKLEEEYTKLKTAHESIVVQKCQLESEVLKLKEQLSRTEKEIQRLSDRADRVSTNSPSSSLSMAIEHPFLGEFAVLEGYGDAFYMPPENNYIPGMEWISQYM
>PtrHox26
MKRFNSSDSLAAFISITSSKEDRTQNTNQGYSRDFQAMLDSLEEEDYIEEANLGSEKKRRLTLHQVKALEKNFEVDNKLVPERKLKLAEELCLQPRQVAIWFQNRRARWKTKQLERDYGTLKANYEALNLDYSNLEQKNEALAQKVKELKAKLREEIVDSSHSVKEEYHVSESDNNASVHSQNHDFSEHKNSSAVTKDHSNVSSSNELMNCFNLTDSRAILGNRYQVYQPHLMKLEEQSLFSAEESCNFFSVDQAPTLHCYFPEQ
>PtrHox27
MGCLDDGCSTGLVLGLGLIPLTDLESTSKPDDYSNRLIRPQIKPSLKFDHKPLTSTSFEPSLSLSIVAHDLLYRQASPDQSAVSSFSSGRVKRERDLGCEDIEVERISSRVSDEDEDGTNARKKLRLTKEQSALLEESFKQHSNLNPKQKEALARQLNLRPRQVEVWFQNRRARTKLKQTEVDCEFLKKCCEALTDENRRLQKELQELKALKLAQPFYMHMPAATLTMCPSCERIGGGGDGASKSSFSMVPKPHFYNTFTNPSAAC
>PtrHox28
MEEEGYCNTRLGLGLGGENYAPWPQKQKEKPVVRLDLSFTLCPDQDDSMNIDHHGKAEGTCFKSEEDEDYGNKRSDHSIDNSCMYGTGRKKLRLTKDQSSYLEESFRRHPTLNPAKKHALAEQLNLKPRQVEVWFQNRRARTKLKQTEADCELLKKCCESLSNENRRLKRELQELRSQKTGRSSSSHSQLAKDLGTITKCPSCEESTTTDQNKM
>PtrHox29
MNMDNMDWNGNFRSFVSRPDQTSFNFLYNYAYDPQYPGMDMKHPAILAENAPNRFVPTALDKITSYESQEKKKRLTSDQLESLEKSFQEEIKLDPDRKMKLSRELGLQPRQIAVWFQNRRARWKAKQLERLYDNLKQEFDSVSKEKQKLQEEVMKLKAVVREQATRKQVSTAGYTEISGEETVESTSVAAASRKLRGHSHHQNNAEHCNYLLNVDEYNPVSSPYWALLPSYP
>PtrHox30
MELALSLGDTSKPFKFLDKTPKLSSKDLGFCMGLGSGFTASTRSHDKLGSHENNHQEDERRVSSDPPLQLVLLPFSPVPRRHQPPSKTRFPWLTDNLVSEPGSTEGSGRGFDVNRLSMDDADEGAALSSPNSAASSFQMDFGIRSGRGNKRDLEAIEASRASDDEENGLTRKKLRLSKDQSAFLEESFKEHSTLNPKQKLALAKQLNLRPRQVEVWFQNRRARTKLKQTEVDCEYLKRCCETLTKENRRLQKELQELRALKTSQPFYMQLPATTLTMCPSCERASNSTRRSITF
>PtrHox31
MDNGKYVRYTPEQVEALERLYHECPKPSSMRRQQLIRECPILSHIEPKQIKVWFQNRRCREKQRKEASRLQAVNRKLTAMNKLLMEENDRLQKQVSQLVYENSYFRQQTQNATNLATTDTSCESVVTSGQHHLTPQHPPRDASPAGLLSIAEETLAQFLSKATGTAVEWVQMPGMKPGPDSIGIVAISHGCTGVAARACGLVGLEPTRVAEILKDRPSWFRDCRAVDVVNALSTGSGGTIELLYMQLYAPTTLAPARDFWLLRYTSVLEDGSLVVCERSLNNTQNGPSMPPTQHFVRAEMLPSGYLIRPCEGGGSIIHVVDHMDLEPWSVPEVLRPLYESSTLLAQKTTMAALRHLRQVSQEVSQPNVTGWGRRPAALRALSQRLSKGFNEAVNGFADEGWSMLESDGIDDVTVLVNSSPAKMMGVNFSYANGFPSMSNAVLCAKASMLLQNVPPAILLRFLREHRSEWADSGIDAYAAAAVKAGPCSLPMSRAGNFGGQVILPLAHTIEHEEASTSFMEVIKLENMGYREDMLMPGDVFLLQLCSGVDENAVGTCAELIFAPIDASFSDDAPIIPSGFRIIPLDSGMDASSPNRTLDLASALEVGPAGNRASGDLSGRSGCTKSVMTIAFQFAFEMHLQENVTSMARQYVRSIIASVQRVALALSPSHFGSHAGFRPPPGTPEAHTLARWICESYRCYLGVELLKNEGSESILKTLWHHSDALMCCSLKTLPVFTFANQAGLDMLETTLVALQDITLEKIFDDNGRKTLYSEFPQIMQQGFMCLQGGICLSSMGRPVSYERAVAWKVLNEEESAHCICFMFINWSFV
>PtrHox32
MNSHLHHQSQSHGNHALKPRKKRLARDQLRLLETSFNANQTLKAEHKIELASQLGLTSRQVEIWYQNRRARNKNNAIEHDYKNVQLELGNVMTENTRLEKQVSTLKYELNKVQQMILFGSTTSASALASVSGYSDEQANSTSPGNMICNWRDAGNDEIFPVEELYTCLTGSGTQLWPLS
>PtrHox33
MKRSLGSSDSLGALMSICPSAEEHSPRNHTHVYSREFQSMLDGLDEEGCVEEAGGHVTEKKRRLSGDQVKALEKNFEVENKLEPERKVKLAQELGLQPRQVAVWFQNRRARWKTKQLERDYGVLKANYDSLKHNFDALQHDNEALLKEIRELKAKLNEENAESNVSVKEEIILAESEDKMPEEDTPALLDSVAASETKELNYETFNNHSSINIGLGASLFPDFKDGSSDSDSSAILNEDNSPNPAISSSGILQSQLMMSPPPSSSLRFNCSASSSSPSSMNCFQFSKSYQTQFVKLEEHNFFSSEEACNFFSDEQPPSLPWYSSDQWN
>PtrHox34
MSYKLEDHMALTSQLYPGVFTQMVPQQGESKPRRRRKKNKDADLSGARKRKLNEEQVNLLEMNFGNEHKLESERKDKLASELGLDPRQVAVWFQNRRARWKNKKLEEEYTKLKTSHENIVVEKCQLESEVLKLKEQLSEAEKEIQRLSDRIDGVSTNSPSSSLSMAMDPPFLGEFAMEGYEDAAFYMPPENNYIPGMEWINLYM
>PtrHox35
MGCLDDGCNTGLVLGLGFTTTNLENTSRPADNNKRLIKPQIKPLMTGFEPSLSLGLSAETYSLVDGKKGCEESIGAHDQLYRQASPHSAVSSFSSGRVKRERDLSSEDIEVERVSSRVSDEDEDGSNARKKLRLTKEQSALLEESFKQHSTLNPKQKQALARQLNLRPRQVEVWFQNRRARTKLKQTEMDCEFLKKCCETLTDENRRLQKELQDLKSLKMAQPFYMHMPAATLTMCPSCERIGGVGEGASKSPFSMATKPHFYNSFTNPSAAC
>PtrHox36
MAVSPSSISSLELTISMPGFSSSPPCPSSEVCAVKDLDINQLPSGTGEEEWITAGMEDEEESTNGGPPRKKLRLSKEQSRLLEESFRQHHTLNPRQKEALALQLKLRPRQVEVWFQNRRARSKLKQTEMECEYLKRWFGSLTEQNRRLQREVEELRALKVGPPTVMSPHSCEPLPASTLTMCPSCERVTTTGLDKGSTKTTTTAVATPTTAATLSSKVGTPALQSRQSSAAC
>PtrHox37
MTCNGMAFFPTNFMLQSSHDQDDHQPPTSLNPILPSCAPRDFHGVAPFLGKRSSMSFSGIDVCHEEGNGEDELSDDGSQAGEKKRRLSMEQVKTLEKNFELGNKLEPERKMQLARALGLQPRQIAIWFQNRRARWKTKQLEIDYDLLKRQFDAVKAENNALQTQNQRLHAEILALKSREPTESINLNKETEGSCSNRSENSSDIKLDISRTPAIDSPLPNHHPTSRPFFPSSSIRPTGIAQLNQNNSSRPDFQYQKMDHIVKEESLTNMLCSIEDQSGFWPWLEQQQFN
>PtrHox38
MACILVGTLPPSFLIPETYLLLLDVLRRIFPCASLQGAKSMVNFRNDGGDTVDMSFFQPHVKEESSDEDYDAHLKPSEKKRRLTAAQVQFLEKSFEAENKLEPERKMQLAKELGLQPRQVAVWFQNRRARFKNKQLERDYDSLRISFDKLKADYDKLLLEKQNLKNELLSLKEKLLSREESMESSEPFDVIHSPDAELEPMPDTVSENVSAIVPMVTPKQEESSAKNDVFNSDSPRSFLEPRDCYRVFESDQPDFSQVEEDNLTRSFLPPPYFPKLYREPPASSRNFEFSAEDQPFWSWIF
>PtrHox39
MAMAVAPQHRESSGSGSLNKHLTDNGKYVRYTSEQVEALERVYAECPKPSSLRRQQLIRECPILANIEPKQIKVWFQNRRCREKQRKESSRLQTVNRKLTAMNKLLMEENDRLQKQVSQLVCENGFMQQQLQTAPAAADASCDSAVTTPQHSLRDANNPAGLLSLAEETLAEFLSKATGTAVDWVQMPGMKPGPDSVGIFAISQRCSGVAARACGLVSLEPTKLAEILKDRQSWFRDCRNLEVFTVFPAGNGGTIELLYSQIYAPTTLAPARDFWTLRYTINLENGSLVVCERSLSGSGAGPNAAAAAQFVRAEMLPSGYLIRPCEGGGSIIHIVDHLNLQAWSVPEVLRPLYESSKAVAQKVTITALRHVRQIAHETSGEVVYGLGRQPAVLRTFSQRLSRGFNDAINGFNDDGWSLMNSDGAEDVIIAVNTTKNLISANNPAHSLSFLGGILCAKASMLLQNVPPAVLVRFLREHRSEWADFSVDAYSAASLKAGSYAYPGMRSMRFTGSQIIMPLGHTIEQEELLEVIRLEGHSFAQEDAFVSRDIHLLQICSGIDENAVGACSELVFAPIDEMFPDDAPLLPSGFRVIPLESKTKDAQEALTTNRTLDLTSSLEVGPVTNHASVDGSSCHLRSVLTIAFQFPFESNLQDNVATMARQYVRSVISSVQRVATAISPSGLNPALGPKLSAGSPEALTLAHWICQSYWQVLPQVSSCYHLGAELLRSDSVGGDSVLKHLWHHPDAILCCSLEALPVFIFANQAGLDMLETTLVALQDITLDKIFDESGRKALFTDFAKLMQQANNGFACLPAGICMSTMGRNVSYEQAVSWKVLAAEENTVHCIAFSFVNWSFL
>PtrHox40
MQNKREMELGLSLGDAATTSKPFGFMEKSTQLTNKVTSGFCMGLSIGTNHTLQEEDEDKDDHKLSNNIDHNSDNTNTRTATVQANKGTILTVDTSTDPPIQLDLLPNTPVPRNQNSILTLASDNGTNFEAGSSGNMSRGFDVNRFSAVMVHEDQADQDGATLSSSPPNSATSSFQMDFCIYSSKGGSGSNIEADQAERASSRASDEEENGSARKKLRLSKEQSSFLEESFKEHNTLTPKQKLALAKELNLRPRQVEVWFQNRRARTKLKQTEVDCEYLKRCCETLTEENRRLHKELQELRALKTSNPYYMQLPATTLTMCPSCERVAAAATSATATTATTTTTNTQNNTTDPTSNTTGLSLSSSRPRFYPFSHTQTHPHQPKA
>PtrHox42
MAVSRSSSSSLELTMSMPGVCAVKDFDINQVPSGAAEEEWISAGMEDEEESTDGAPPRKKLRLSKEQSRLLEESFRQHHSLNPRQKEALALQLKLRPRQVEVWFQNRRARSKLKQTEMECEYLKRWFGSLTEQNRRLQREVEELRALKVGPPTVISPHSREPLPASTLTMCPRCERVTTTGVDKGSTKTTRTAVANPTIAATLSSENGAPALQSRQSC
>PtrHox43
MFDSHHMLDMTPKSSENDLSKLKDDDYETKSGTETMEAPSGDDQDPSGQRPKKKRYHRHTQRQIQEMEAFFQECPHPDDKQRKELSRELGLDPLQVKFWFQNKRTQMKAQHERSENSILKAENEKLRMENNRYKEALSSASCPNCGGPAALGEMSFDEQHLRIENARLREEIDRISGIAAKYVGKPLSSLSNLSHHLPSRSLDLGVSNYGAHSGFVGEMFGATALLGAVTGPTEADKPMIVEVAVAAMEELMRMAQAGEPLWIQGENNTEVLNEEEYLRTFTRGIGPRPLGMRSEASRESAVVIMSHVNLVEILMDANQWSTIFCGIVSRAMTLEVLSTGVAGNYNGALQVMTAEFQVPSPLVPTRENYFVRYCKQHTDATWAVVDVSLDSLCPSLMSKCRRRSSGCLIQELPNGYSNVVWVEHTEVDDRSVHNIYRPLVNSGLAFGAKRWVGTLDRQCERLASSMAINIPTGDLCVITTPEGRKSILKLAERMVMSFCTGVGASTAHTWTTLSATGSDDVRVMTRKSMDDPGRPPGIVLSAATSFWIPVPSKKVFDFLKDENHRSEWDILSNGGQVQEMAHIANGRDPGNCVSLLRVNSTNSSQSNMLILQESCTDSTGSYVIYAPVDISAMNIVLSGGDPDYVALLPSGFAILPDGPGYGPAGILDVGSGGSLLTVAFQILVDSVPSVKLSLGSVATVNSLIKCTVERIKAAVMCDNP
>PtrHox44
MALSMHSKDKQMDSSKYVRYTPEQVEALERVYTECPKPSSLRRQQLIRECPILCNIEPKQIKVWFQNRRCREKQRKESSRLQTVNRKLTAMNKLLMEENDRLQKQVSHLVYENGYMRQQIQTASATATDNSCESVVMSGQHQQQQNPTPQQPQRDANNPAGLLTIAEETLAEFLSKATGTAVDWVQMIGMKPGPDSIGIVAVSRNCSGVAARACGLVSLEPIKVAEILKDRPSWFRDCRCLDIMSVIPTGSGGTIELIYMQTYAPTTLAAARDFWTLRYTTTLEDGSLVICERSLTSSTGGPTGPPSSSFVRADMLPSGYLIRPCEGGGSIIHIVDHVDLDVWSVPEVLRPLYESSKILAQKMTMAALRYIRQIAQETSGEIQYGGGRQPAVLRTFSQRLCRGFNDAVNGFTDSGWSLLDGDGGDDVTIVINSSPTKFLGSQYNASISPTFGGVLCAKASMLLQNVPPALLVRFLREHRSEWADYGVDVYSAACLKASPYAVPCARPGGFPSSQVILPLAHTVEHEEFLEVVRLEGHAFSPEDVALAQDMYLLQLCSGVDENALGACAQLVFAPIDESFADDAPLLPSGFRVIPLDPKTDAPAATRTLDLASTLEVGPGGARPASEADTNSYNLRSVLTIAFQFTFENHFRDNVAAMARQYVRGVVASVQRVAMAISPSRLSSNMGPKSLPVSPEALTLARWIYRSYRIHTGGELFRVDSQAGDALLKRLWHHSDAIMCCSLKTNASPVFTFANQAGLDMLETTLVALQDIMLDKILDEAGRKILCSEFSKIMQQGYAYLPAGICVSSMGRPVSYEQAIAWKVLNDDNSNHCLAFMFINWSFV
>PtrHox45
MDFFHSQNQHSPKHQNSSNKKRLTHDQVRLLERTFTTTKKLEPELKVQLANQLGVPPRQIAIWYQNKRARWKTQSLELDYNSLHAKLEDALADRRRLEREVVQLQEELRRAQQMVFHLNQGPAQPPVNVSSNSSCDEGGSSSLHEEANGEVLQLEELYACLYGAGGSTWG
>PtrHox46
MDRFILTYCNMSYQILIEGVVDFDQAVAGDHAEAAESFACVDDDDHQQQLEQISRRKKKKKKGSKMNTRRFSDEQVRSLESMFESETKLEPRKKMQLARELGLQPRQVAIWFQNRRARWKTKQMEQKYKTLKASYDNLASSYESLKNERESLLLQLQTVSNQLGNPCKGLERCDRGIDEVLHDGITNLEVEAQQGQDNSTIMANVCDDMSMGNGHSGDQGQGFLYTGSPEYSDGTLASAYEKCYSTDSGAPFDLSWNNSYCFSFRS
>PtrHox47
MFKEFPHPDEKQRLQLSRELGLAPRQIKFWFQNRRTQMKAQHERADNSSLRAENDKIRCENIAIREALKNVICPSCGAPPVTEDSYFDEQKLRIENAQLKEELDRVSSIAAKYIGRPISQLPPVQPVHISSLDLSMGNFGGQGLGGPALDLDLDLDLIPTNSNLAFQPPGISDMDKSLMTDVATNAMEELLRLLQANESLWMKSSTDGRDVLNLDSYQRIFPRAMSHLKNPNVRIESSRDSGVVIMNGVALVDMFMDSNKWVESFPTIVSVAKTIEVISSGMLGNHSGSLQLMYEELQVLSPLVPTREFCILRYCQQIEQGLWAIVSVSYDIPQFASQFQCHRLPSGCLIQDMPNGYSKVIWVEHVEIEDKAPTHQLYRDLIHSGLAFGAERWLATLQRMCERVACQMVSGSSTRDLGGVIPSPEGKRSMMKLGQRMVSSFCSSISTSNSHRWSTLSGLHDVGVRITLHKNTDPGQPNGVVLSAATTFSLPVSPQNVFNFFKDEKTRPQWDVLSSGNAVQEVAHIANGSHPGNCISVLRAYNTSQNNMLILQESCMDSSGSLVVYCPVDLPAINIAMSGEDPSYIPLLPSGFTISPDGYPDQGDGASTSSNTQGRMARSSGSLITVAFQILVSSLPSARLNLESVNTVNSLIGTTIQQIKAALSCPGS
>PtrHox48
MAACGGGGGGSNPNLSVLVQSQRGPCAASQPLEAFFLSGSSPSFLGSRSMMSFADVHQANGSTRPFFRPYDHEDNGDDDLDEYFHQPEKKRRLTVDQVQFLERSFEVENKLEPERKIQLAKDLGLQPRQVAIWFQNRRARWKTKQLEKDYEVLQSSYNGLKADYDNLFKEKEKLKAEVNLLTNELLLKEKEKGSSELSDKDALSQEPPKKAIADSASEGEVSKTSTVACQQEDISSAKSDMFDSDSPHFADGVHSSLLEAGDSSHVFEPDQSDLSQDEEDNLSKSLLPPYVFPKLEDGDYSDPPASFEDHAFWCWSY
>PtrHox49
MDGRGDMGLFGEHFDPCLVGRIKEDGYESRSGSDNIEGASGEDQDVGDDQRPRKKYNRHTANQIQELESFFKECPHPDEKQRSELSRRLGLESKQIKFWFQNRRTQMKTQLERHENVILRQDNDKLRLENELLKQNMSDPICNNCGGPVVPGPVSDEQQQLRIENARLTDELGRVCALANKFLGRPLTSSANPIPPFSTNSKLDLAVGINGYGNLGHTDNMLPMGLDNNRGIMMPLMKPIGNAVGKEVPHDRSIFVDLALAAMDELIKMAQIESPIWIKSLDGGKEVLNHEEYTRTFPRIGMKPSNFVTEATRVSGVVLVNISALVETLMDVNGWVEMFPSLIARAATTDIISSGMGGTKSGALQMIHAEFQLISPFVPVRQVKFLRLCKQLTEGVWAVVDVSIDANQENLNAQAPVTCKRLPSGCIIQDMNNGCSKVTWVEHSEYDESAVHQLYRPILSSGRGFGAQRWLAALQRYYEGMAMIMSPSILGEDQTVINLGGKKSMLKLARRMVDNFCSGVCASSLHNWGNLVAGNVSEDVRILTRKSINEPGEPDGIVLSAATSVWLPVSRQRLFDFLRDEQSRSHWDILSNGGMLQEIIQIPKGQGQCNRVSLLRSTAVDADAGENNMLILQETRNDVSGSQVVYAPVDIQSMSVVTSGGDSTYVALLPSGFVILPDNSFSNGEPSNSDGNPVKRDSDSNNGGGSFFTVGFQILASNLPSAKLTVESVETIHNLISCTMQRIRTAFN
>PtrHox50
MGDKNDGLGLSLSLGFDATQQNHQQQPSLKLNLMPVPSQNNHRKTSLTDLFQSSDRACGTRFFQRGIDMNRVPAAVTDCDDETGVSSPNSTLSSLSGKRSEREQIGEETEAERASCSRDSDDEDGAGGDASRKKLRLSKEQSLVLEETFKEHNTLNPKEKLALAKQLNLRPRQVEVWFQNRRARTKLKQTEVDCEYLKRCCENLTEENRRLQKEVQELRALKLSPQLYMHMNPPTTLTMCPSCERVAVSSASSSSAAAASSALAPTASTRQPQRPVPINPWATMPVHQRTFDAPASRS
>PtrHox52
MFDGGEYSPSATEPFSCLNSVTTSRKKKNKIKRRFSDEQIKSLETMFESETRLEPRKKMQLARELGLQPRQVAIWFQNKRARWKSKQLERDYSMLRANYNSLASRFETLKKEKQALAIQLQKLNDLMKKPVEEGECCGQGAAVNSSEGESENGDATKGESETKPRLSIEQPEHGLGVLSDEDSSIKVDYFELEEEPNLMSMVEPAEGSLTSQEDWGSIDSDGLFDQSSSGYQWWDFWA
>PtrHox53
MPAGMMIPARNMPSMIGVNGNAGGFGSSSGLALGQPNMMEGQLHRLDMTQNTPEGDMARIRDDEFDSTNTKSGSENQDGASGDDQDPRPKKKRYHRHTQHQIQEMEAFFKECPHPDDKQRKELSRELGLEPLQVKFWFQNKRTQMKTQHERHENTQLRNENEKLRADNMRYREALSNASCPNCGGPTAIGEMSFDEHHLRLENARLREEIDRISAIAAKYVGKPVVNYPLISAPMPPRPLDLGVGNFGGQPGIGGEIYGAGDLLRSITAPTEADKPMIIELAVAAMEELVRMAQMDEPLWMGSLDGTNAVLDEDEYVRIFPRGIGPKPTGFKCEASRESAVVIMNHINLVEYLMDVNQWSTLFSGIVSRALTLEVLSTGVAGNYNGALQVMTAEFQLPTPLVPTRESYFVRYCKQHADGTWAVVDVSLDNLRPSPGARCRRRPSGCLIQEMLNGYSKVTWVEHVEVDDRGVHNLYKQLVSSGHAFGAKRWVATLDRQCERLASAMATNIPAGDVGVITNQEGRKSMMKLAERMVISFCAGVSASTAHTWTTLSGTGADDVRVMTRKSVDDPGRPPGIVLSAATSFWLPVPPKRVFDFLRDESTRNEWDILSNGGVVQEMAHIANGRDTGNCVSLLRVNSANSSQSNMLILQESCADQTASFVIYAPVDIVAMNVVLNGGDPDYVALLPSGFAVLPDGTGAHVGGMEEAAGGSLLTVAFQILVDSVPTAKLSLGSVATVNNLIACTVERIKASLSCESA
>PtrHox54
MEYGSVGGGTSGGGGGDHDSSDPQRRKKRYHRHTALQIQKLESMFKECPHPDEKQRLQLSRELGLAPRQIKFWFQNRRTQMKAQHERADNSSLRAENDKIRCENIAIREALKNVICPSCGGPPVTEDSYFDEHKLRMENVQLKEELDRVSSIAAKYIGRPISQLPPVQPFHISSLDLSMGNFGAQGIGGPSLDLDLIPTSSNLAFQPPVISDMDKSLMTDVAANAMEELLRLLQTNEPLWMKSSADGRDVLNLDSYQRIFPRAMSHLKNPNVRIEASRDSGVVIMNGVALVDMFMDSNKWVESFPTMVSVAKTIEVISSGMLGSHSGSLQLMYEELQVLSPLVPTREFCILRYCQQIEQGLWAIVSVSYDIPQFASQFRCHRLPSGCLIQDMPNGYSKVTWVEHVEIEDKTTTHQLYRDLIHSGMAFGAERWLATLQRMCERVACQMVSGNSTRDLGGVIPSPEGKRSMMKLAQRMVSSFCSSISTSNSHRWSTLSGLHDVGVRVTLHKSTDPGQPNGVVLSAATTFSLPVSPQNVFSFFKDERTRPQWDVLSSGNAVQEVAHITNGSHPGNCISVLRVRLSLFGSFSTFYSDCFTAYNTSQNNMLILQESCVDSSGSLVVYCPVDLPAINIAMSGEDPSYIPLLPSGFAISPDGRPDQGDGASTSSNTQGSTARLSGSLITVAFQILVSSLPSAKLNLESVNTVNNLIGTTVQQIKAAMNCPSS
>PtrHox56
MDSHGDMGLLGEHFDPSLVGRMREDGYESRSGSDNIEGASGEDQDAGDYQRPRKKYNRHTANQIQELESFFKECPHPDEKQRSELSRRLGLESKQIKFWFQNRRTQMKTQLERHENAILRQENDKLRAENELLKQNMSDPICNNCGGPVVPVPVSYEQQQLRIENARLKDELGRVCALANKFLGRPLTSSASPVPPFGSNTKFDLAVGRNGYGNLGHTDNTLPMGLDNNGGVMMPLMKPIGNAVGNEVPFDRSMFVDLALAAMDELIKIAQVESPIWIKSLDGGKEVLNHEEYMRTFPPCIGMKPSNFVIEATRESGVVLANSLDLVETLMDVNGWVEMFPSLIARAATIDIVSSGMGGTKSGALQMIHAEFQVISPFVPVRQVKFLRLCKQLAEGVWAVADVSVDGNQENLNAQTPVTCRRLPSGCIIQDMNNGCCKVTWVEHSEYDESAVHRLYRHILNSGMGFGAQRWIAALQRHYECMAMLLSPTILGEDQTVINLGGKKSMLKLARRMVDSFCSGVCASTLHNWGNLVVESVSEDVRILTRKIINEPGEPDGIVLSVSTSVWLPVSQQRLFDFLRDEQSRSQWDILSNGGILQEMVQIPKGQGHWNTVSVLRSTAVDANASDNMLILQETWNDVSGSLVVYAPVDVQSVSVVMNGGDSTYVALLPSGFVILPGNSFSNGEPNNCNGNPAKRDCDGNSGGGSFLTVGFQILASNLPSAKLTVESVKTVHNLISCTMQRIKTAFN
>PtrHox57
MELALSLGDTSKPFKFLDKTPKLSSKDLGFCMGLGSGFPATTRSQDKLGSHESNYQDDERRVSSDPPLQLDLLPFSPVPRGHQAPSRIRFPWLTDNLVSEPGSTEAPGRRFDVNRLSMDDADEGAAISSPNSAASSFQMDFGIRSGRDRKRDLDAIDAERASSRASDDDENGLTRKKLRLSKEQSAFLEESFKEHNTLNPKQKLALAKQLNLRPRQVEVWFQNRRARTKLKQTEVDCEYLKRCCETLTEENRRLQKELQELRALKTSQPFYMQLPATTLTMCPSCERVATTTTSSSGTTTTTTTTNPSTTTTTSTTSSKPLSLPAKPRLFPLSHGQVQPHHAAS
>PtrHox58
MELQLGNNGGVSGDEHEAFNSGNKGKKAYHRHTCQQILQLEKFFKECPHPNEKQRRQLSRELGLEAKQIKFWFQNRRTQEKAQSERSDNSVLRTENERIHCENLSIREAMKNVICPACGGHPFGEEERQLNLQKLRQENARLREEAKELPTFVQNQRMGNPGIDWGRNPGSDISHFACRLEGIPDMENALMAETAAGAMDELIRLLRVNEPFWIKSPSDGRLILDRLSYERIYPRAAHFISCNARVESSKDSATVTMPGMDLVVMFLDPNKWVDLFPTIVTEARTIHVLEAGTVGNRHGSLQMMYEQMHILSPLVPPREFYFLRLCLQLEPGQWVIADVSYDYLKESGSPPCAWRLPSGCMIQDMPNGCSKIIWVEHVEANDRIQTHCLYRDLICGSYAYGAERWIASLQRICERLAFSTAVPPRELGGVVTSPEGRKSIVNLAHRMVKIFCSSLGMSGKLDFRQLSEGNNSGVRVAICKNAEQGQPIGTVVSAATSFWLPLSPQNVFNFFKAEKSRTQWDILSNGNPVLEISHISNGADPGNCISIIRVISHPFSPILNNMLILQESCTDSSVSMVVYAPVGIPAMNVAISGDDSSIIPILPSGFVISGDGRMDTRGTSSSSTSSTGSNSGGSLLTIAFQILVSGSNSSSSTEFNMESVATVNTLISTTVLKIKSAFNCSDLD
>PtrHox59
MNSHLHHQSQSQGNRPLKPRKKRLARDQLNLLETSFNANQKLKAEHKTELARQLGVPPKQVAIWYQNRRARHKNDAIEHDYMNIQLELGNVFAENIRLEKQVSMLKFELNKVQQMILFGPTSSAATLPSVSGSSDEQANSSSPGNMICNWGDAGNDDMFPVEELYTCLIGSDTQLWPLN
>PtrHox60
MNERSFALSDHQHHMAFPPHHGFMFHSHEDNDHHPSPSSLNSLPSCPPQLFPGSGGQFLMKRSMSFSGMEKCEEVGHGEDDLSDDGSQIGEKKKRLNLEQVKALEKSFELGNKLEPERKMQLAKALGLQPRQIAIWFQNRRARWKTKQLEKDYEVLKKQFDALKADNDALQAQNKKLHAELLSLKSRESNEVNLKKETEGSWSNGSENSCDVNLDISRNPVASSPVSSQLTTKHLFSAPIRPATITQLLQGSSRSDLQCLKVDQLIHQDENFCSMFNGIEEQQGFWPWPEQQHATFSLNQAQFSNN
>PtrHox61
MDNGKYVRYTPEQVEALERLYHECPKPTSTRRQQLIRECPILSHIEPKQIKVWFQNRRCREKQRKEASRLQAVNRKLTAMNKLLMEENDRLQKQVSQLVYENSYFRQQTQNATTLATTDTSCESVVTSGQHRLTPQHPPRDASPAGLLSIAEENLAQFLSKATGTAVEWVQMPGMKPGPDSIGIVAISHGCTGVAARACGLVGLEPTRVAEILKDRPSWFRDCRAVDVINAMSTANGGTIELLYMQLYAPTTLAPARDFLLLRYTSVLEDGSLVVCERSLNNTQNGPSMPPTQHFVRAEMLPSGYLIRPCEGGGSIIHIVDHMDLEPWSVPEVLRPLYESSTLLAQKTTMAALRHLRQISQEISQPNVTGWGRRPAALRALSQRLSKGFNEAVNGFADEGWSLLESDGIDDVTVLVNSSPTKTMGVNFSYDNGFPSMNNAVLCAKASMLLQNVPPAILLRFLREHRSEWADNGIDAYAASAIKAGPCSLPVSRAGNFGGQVILPLAHTIENEEAKVIKLENMGYREDMLMPGDVFLLQLCSGVDENAVGTCAELIFAPIDASFSDDAPIIPSGFRIIPLDSGMDASSPNRTLDLASALEVGPAGNRASGDLSGRSGCTKSVMTIAFQFAFEMHLQENVASMARQYVRSIIASVQRVALALSPSHFGSHAGFWPPHGTPEAHTLARWICESYRIYLGVKLLKNEGSDSILKTLWHHSDALVCCSLKTLPVFTFSNQAGLDMLETTLVALQDITLEKIFDDNGRKTLCSEFPQIMQQGFMCLPGGICLSSMGRPVSYERAVAWKVLNEEESAHCICFMFMNWSFV
>PtrHox9
MKMNIFQMDMSESEEISQDQEISSDEEMMRPDITDASSVNGDGYSTDSDYSEIDDTENTESNRRKGVAFLMKSPKKSSKSNNCQPPQLSPRSEVESVSSTNMPLEINDRASDLLMAVSVGSDANKKKINEMAVSAMDELVRKCLAGEPLWQHRQDCGLEILNEGEYIREFRPFDANAEKNFLQTEASRHIGFVRMDATSLVECLMDVKQWSSVFSNIVSRTTVLGVLSRGVAGNYNETLQVMKAEFHMPTPLVNIRESQFARYCKQIGPGTWGVVDVSLDSLFPYPLVIFRRRPSGCLIVEMPDGYSKVIWVEHVEVDNKFVHRMFWPIVLPGFAFSAMRWVASIVRHCEPVGNIISTSLDSATIPRNGKTSVLRLARRMMRSFYHDNSASTDNFWVRIHLCDGEDFRLMTKTIYALNGSPSSTLVFTTSLWVPPPPKRVFDFLRHGDSRNKLDLLARGYAVQEIMHIIKGESPENRVSIMQVNSAPNQIEILYLQESYSHPTGSYVVYAPIDILTMGMMLGGGNSDLVNILPSGFVIHPDGPLRNGEETRGSLLTLAFHIMDGSSTEDYLPAADSVNTIQKILTETATLIKTALLSDNL
>PtrHox18
MMMAEKEDLGLSLSLSVPQNQHSLQFNLMPSLVPSTAASSLSGFNPQKPSWNATFPPSDQNSDPYRAETRSFLRGIDVNRLPSTADCEEEAGVSSPNSTISSISGKRSEREGINGEEHEMERDYSRGISDEEDGDTSRKKLRLSKDQAAILEESFKEHNTLNPKQKMALAKQLGLRPRQVEVWFQNRRARTKLKQTEVDCEFLKRCCENLTAENRRLQKEVQELRALKLSPQFYMQMTPPTTLTMCPSCERVAVPPSASSTVDARSHPHMGPTPPHHRPIPINPWAPAAPITRGPTPFDVLRPRS
>PtrHox41
MTCNGMAFFPTNFMLQISHDQDDHQPPTSLNPILPSPQDFHGVASFIGKRSSMSFSGIDACHEEGNGEDELSDDGSQAGEKKRRLNMEQVKTLEKNFELGNKLEPERKMQLARALGLQPRQIAIWFQNRRARWKTKQLEKDYDLLKRQFDAIKAENDALQAQNQKLHAEVISCKNLTHHRLAIEILTLKSREPTEPINLNKETEGSSSNRSENSSDIKLDISRTPAIDSPLSNHHPTSRSFFPSSSSSIRPAGVAIRPTGVAQLFQTNPSRPDIQCQKIDQLVKEENLGNMFCSIEDQSGFWPWLEQQHFN
>PtrHox51
MSFGGFLENTSPGGGGARIVADIPYNNNNMPTGAIVQPRLVSPSITKSMFNSPGLSLALQQPNIDGQGDITRMSENFETSVGRRSREEEHESRSGSDNMDGASGDDQDAADNPPRKKRYHRHTPQQIQELEALFKECPHPDEKQRLELSRRLCLETRQVKFWFQNRRTQMKTQLERHENSLLRQENDKLRAENMSIRDAMRNPMCSNCGGPAIIGDISLEEQHLRIENARLKDELDRVCALAGKFLGRPISSLASSLGPPMPNSSLELGVGSNGFAGLSTVATTLPLGPDFVGGISGALPVLTQTRPATTGVTGIGRSLERSMFLELALAAMDELVKMAQTDEPLWIRSFDGGREILNHEEYLRTITPCIGMKPSGFVSEASRETGMVIINSLALVETLMDSNRWAEMFPCVIARTSTTDVIANGMGGTRNGSLQLMHAELQVLSPLVPVREVNFLRFCKQHAEGVWAVVDVSVDTIRETSGASPTFVNCRRLPSGCVVQDMPNGYSKVTWIEHAEYDESQTHQLYRPLISSGMGFGAQRWIATLQRQSECLAILMSSNVPSRDHTAITASGRRSMLKLAQRMTANFCAGVCASTVHKWNKLNAGNVDEDVRVMTRKSVDDPGEPPGIVLSAATSVWLPVSPQRLFDFLRDERLRSEWDILSNGGPMQEMAHIAKGQDHGNCVSLLRASAMNANQSSMLILQETCIDAAGSLVVYAPVDIPAMHVVMNGGDSAYVALLPSGFAIVPDGPGSRGPPTTNGGPTANNNSNGGGPERVSGSLLTVAFQILVNSLPTAKLTVESVETVNNLISCTVQKIKAALQCES
>PtrHox55
MAGGTGGSNSNLSVLLQSQRGPCAASQPLESFFLSGSSPSFLGSRSMMSFEDVHQANGSTRPFFRSFDHEDNGDDDLDEYFHQPEKKRRLTVDQVQFLEKSFELENKLEPERKIQLAKDLGLQPRQVAIWFQNRRARWKTKQLEKDYDVLQSSYNSLKADYDNLLKEKEKLKAEVNLLTDKLLLKEKEKGISELSDKDALSQEPPKRAIADSASEGEVSKISTVACKQEDISSAKSDIFDSDSPHYADGVHSSLLEAGDSSYVFEPDQSDLSQDEEDNFSKSLLPPYVFPKLEDDDYSDPPASFEDHAFWSWSY
>PtrHox62
MEAEGYCDTRLGLGLGGDNHEPWPQKKKEKPVVRLDLSFTLCPKNDAMDMDHHDKADGICFKSEEDEEYGIKRRDNSIDSNIDGSGRKKLRLTKEQSSLLEESFRRHTTLNPWLDEIFTTCMQAQKHSLAEQLNLKPRQVEVWFQNRRARTKLKQTEVDCEFLKKCCESLSNENRRLKKELQQLRSQKMGRSSPLYTQLAKEGTSTMCCSSCKGKYHD
>PtrHox63
MKRERTKLKQTEAIDAERASSRASDDDENGLTRKKLRLSKGQSAFLEESFKEHNILNPKQMLALAKQLNLRPRQVEVWFQNRRARTKLKQTEVDCEYLKRCCETLTEENRRLQKELQELRALKTSQPFYMQLPATTLTMCPSCERVATTTTSSSGTTTTTTTNPSTTTTTTTSTTNSKPLSLPAKPRLFPLSHGQVQPHHAAS
>PtrHox17
MGVDMSNPPNSHIKDFFASPALSLSLAGIFRGANVSHSAAAGSVEVEEGDEGSGGGRREETVEISSETSGPMRSRSDDDLEGEGEHDEDDGDGDGDDADKNKKKKRKKYHRHTAEQIREMEALFKESPHPDEKQRQQLSKQLGLAPRQVKFWFQNRRTQIKAIQERHENSLLKTEMDKLREENKTMRETINKACCPNCGTATTSRGTALTTEEQQLRIENAKLKAEVEKLRVVIGKYSPGATASCSAENDQENRSSLDFYTGIFGLDKTRITEIANQAMEELKKMATAGEPLWIRSVETGREILNYDEYTKEFGSENSSNNGRPKRSIEASRETRVVFVDLPRLVQSFMDVNRWKEMFPCLISKAATVDVICNGEGANRNGAVQLMFAEVQMLTPMVPTREVYFVRYCKQLNAEQWAIVDVSIDKVEDNIDASLVKCRKRPSGCIIEDKSNGHCKVIWVEHLECQKSAVHTMFRTVVHSGLAFGARHWIATLQLQCERLVFFMATNVPTKDSTGVATLAGRKSILKLAQRMTWSFCRAIGASSYHTWSKVSSKTGEDIRISSRKNLNEPGEPVGLILCAVSSVWLPVPPHILFDFLRDEARRNEWDIMSNGGPVQATANLAKGQDRGNAVTILKMKSKENNMWVLQDSCTNAYESMVIYAPVDTNGMQSVINGCDSSNLAILPSGFSILPDGHESRPLVITSRQEEKSTEGGSLLTIAFQILTNTSPTAKLTMESVESVNALISCTLKNIKTSLQCEDS
>Bd1g46250.1
MDFGDDFPEGSDSHGQQQNNRRKRYHRHTPRQIQTLEGMFKECPHPDENQRAQLSRELGLEARQIKFWFQNRRTQMKAQHERADNCFLRAENDKIRCENIAMGEALKNVICPTCGGPPVGEDFFDEQKLRMENARLKEELDRVSSVASKFLGRPYSMSQMPHGTPPLSVNSLDLSMGSLGMGGQPLGVGGLGGGPTPQDLELLGSSEIPQFQMPAPVSEMERPVMAGIAARAMDENKWMEFFPSIVANARTVDNLVNGLDGRSESLILMYEEMHMLTPLVQSREFSFLRYCRQIDQGLWAIADVSVETERDAQFGVPSRSRRLPSGCLIADMANGYSKVTWVEHMEIEDKGPIGVLYRDMVTSGAGFGAQRWLGALSNACDRYGALAALAVMNAADLGAVTADGRRSMMKLSQRMVANFCGALTANQLIVWTTIPGGANDMNVRVSLHRVDEPGLPNGVVLSAATSVWLPVPCDHVFVFLRDVNTRNQWDVLTHGNTVQEACRIPNGSDPANCVTLLRGVNASHDSMLVLQESCADPSGSMLVYSPIDMPAVNLVTSGEDTANIPLLPSGFIILPDGRNSVSAGGGAGSSGGGVLAGCVVTVAFQILISSLPACKVNSESIATVGGLINTTIANLKTALNCG
>Bd3g21480
MLMAAQEEVAGLALDLSLGSAGGHHRLQQKEASAAPQQHCALPSLTLSLQAGAAVKREAAEEEEEEDERAFLYYSAASSAADDDVVDREAGCNGSSRKKLRLTKEQSALLEDRFKEHSTLNPKQKAVLARQLNLRPRQVEVWFQNRRARTKLKQTEVDCEVLKRCCETLTEENRRLHRELNNLRAIHHHHSAFFVPAAATLSVCPSCDRLAATGAPPASVVADRPAAKRSFFATKSAAC
>Bd4g01890
MTRHRPWPPPPPSSVPVAAIHSGGGGMARLSPGAGAPQVDTGKYVRYTPEQVEALERVYTECPKPSSLRRQQIIRDCPILCNIEPKQIKVWFQNRRCREKQRKESSRMQTVNRKLTAMNKLLMEENDRLQKQVSRLVYENMSAKSLKTQLRNASAATTDTSCESVVTSGQHHQQQNPAAPRPQRDANNPAGLLAIAEETLAEFLSKATGTAVEWVQMVGMKPGPDSIGIIAVSHNCSGVAARACGLVSLEPTKVAEILKDRPSWYRDCRCVDILHVIPTGNGGTIELIYMQTYAPTTLVAPRDFWTLRYTSGLEDGSLVICERSLTQSTGGPSGPNTPNFIRAEVLPSGYLIRPCEGGGSMIHIVDHVDLDAWSVPEVLRPLYESPKILAQKTTIAALRHIRQIAHESSGEIPYGAGRQPAVLRTFSQRLSRGFNDAVSGFPDDGWSLLSSDGSEDITITVNSSPNKLAGSHVSPSPLFSAIGGGILCAKASMLLQNVPPALLVRFLREHRSEWADPGVDAYSAASLRASPYAVPGLRAGGFMGSQVILPLAHTLEHEEFLEVLRLEGHGFSHDEVLLARDMYLLQLCSGVDENAAGACAQLVFAPIDESFADDAPLLPSGFRVIPLDTKTDVPSATRTLDLASALEVGSGGALRGSSDASGTCNMRSVLTIAFQFSFENHLRESVAAMARQYVRAVMASVQRVAMAIAPSRLGSQIELKHPPGSPEALTLASWIGKSYSAHTGAEIRWSNTEDADSPLMLLWNHSDAILCCSLKAAPMFTFGNNAALDMLETTLVNLQDISLEAILDDEGRKALCTDFSKIMQQGFAYLPAGVCKSSMGRQASYEQAVAWKVLSDDVAGAPHCLAFMFVNWTFL
>Bd1g73190
MASNGMASSPSAFFPPNFLLHMQQTPPVHHDPEEHHHHHHHEHHLLPPPHGGHPHNPFLPPSSQCPSLQDFRGMAPMLGKRPAMFGGEGGGGDDVNGGGANEEEMSDDGSQAGGEKKRRLNVEQVRTLEKNFELANKLEPERKIQLARALGLQPRQVAIWFQNRRARWKTKQLEKDYDVLKRQFDAVKAENDALLSHNKKLQSEILGLKGCSREAASELINLNKETEASCSNRSENSSEINLDISRTPPPSEGGTMDAPQQHSHQNGGGMIPFYPSAVVARPGAGVDIDQLLHASSVPKMEQHHHGADTPSFGNLLCGVDEPPPFWPWADHQHFH
>Bd1g71280
MSPEEEETLLFPSSFVFPESFPAQADTPASGGEQKKAGRQRRRRKARLSAAAGDGAAGDDAAKKRRLSDEQAQFLELSFMKDSKLETTRKLQLAAELGLDTKQVAVWFQNRRARHKCKRMEVEYNKLRAAHDAVVVHNCHLEAEVQYRLLRLKARLAEADEEKKLMAASAAATNGCGGGGGGGGSSSPSSSSFSTVTQLMGQFGMEEAADQADLTYMSEYDYNSYMMDLAGSSYLGGVYDQFS
>Bd3g37810
MELGLSLGEAPAVADAGRPAPELVLGLGVGAGRGGDQEGDKRRREAAAGAGWWAAATAASPEPSVRLSLVSSHGLRWPSDTGRSEATARGFDVNRMPSVAVGTELEEEEDDPAAAAALSSSPNDDSGGSFPFDLSAHGGHLGTSEAAAEAALAGGGERSSSRASDDDEGASARKKLRLSKDQSAFLEESFKEHSTLNPKQKVALAKQLNLRPRQVEVWFQNRRARTKLKQTEVDCEYLKRCCETLTEENRRLHKELSELRALKTAQPFYMHLPATTLSMCPSCERVASNPAAAASSSASKVISKAAAAPEQRTSSAFAALFASPRGGFPLAAQTRPPPPPAASNCL
>Bd1g69150
MAQEEVHDAGLALGLSLGGGGGGDSSRRRRREASSSQQCPLEPSLTLSMPDDAATLSGGGVSSMSAVKRERAEEEEEEEAAEMVSSTALQAAFGGAGAGAEEDDDGSTRKKLRLTKEQSALLEDRFKEHSTLNPKQKVALAKQLNLRPRQVEVWFQNRRARTKLKQTEVDCEFLKRCCENLTEENRRLQRELHELRALKFAPPPPPPPLSAAAAPPPFYMQLPAATLTICPSCERLGGSTAANATNNTSKAVDSDVRPKGGTHHFFNPFTHSAAC
>Bd3g46320
MELELSLGDSPAPVNATITPAQAPTRTGKVEDHKLVLGLRVTANERVEEDNQRTSTPRAETVYGEDDEACHQTASPMEASLSCLLPLVCAQTGSADSEVCRRGLDVNTVPVDDGASTPQSLLPSSMEVEVAVRQAVDQEASEDEDNGGGRVRKKLRLSKEQSASLEDSFKEHSTLTLEQKSNLANRLSLRPRQVEVWFQNRRARTKMKQTEVDCEYLKRCCETLTRENRRLQREVAELRTFRPTPTYPFYHHHHHLSGVSTALPACHSCDNNNKATIYYAPPVVATPASITTVSSPGQRSPPSSTASSLFARPHFAPFTIHPVLRRQPSAS
>Bd1g51260
MMSRGGGGGGSLDLGLGLGLGLASQGSLTSSTTTASSSPASQQQHWHAALSSVVSADAGAAVAARMEFPSSYQQQHYGQQQEGRTSTSPESGAALSGVSGGGGGGGIKRGLERTGSGVSRGAAISDEDEDGGGGGGRKKLRLSKDQAAVLEECFKTHSTLNPVSPPSLDSPFSFISDPWNRHGSDPFFFPIDRFARIGTWADMDFFLDLVLQKQKTALANRLGLRARQVEVWFQNRRARTKLKQTEVDCEYMKRWCEQLADQNKRLEKEVAELRALKAASAPAAQQQSAATLTMCPSCRRVATTGTPLQQQCHPKSNTAHAAAAGNVLPSHCQFFPSAGDRSARQATWNGAPPPPLVTRELF
>Bd3g35850
MDPGRVVFDSGLARMAAPGGGRAQMLLFGGASNTGGFFRGVPGMDDERVVSNKRPFFTTHEELLEEEYYDEQAQEKKRRLTAEQVQMLERSFGEENKLEPERKTELARRLGMAPRQVAVWFQNRRARWKNKQLEQDFDRLKAAYDALAADHHGLLSDNDRLRAQVISLTDKLEGNETSPSATATMAQEVDQPDDHTVGATATVPAQQLKEDILSSGTNDSSSPVVINIAEVTNHSGESAYIARDYGCTGQYGVGALSSEEEDGGAVSDEGCSFHLPDAILGPGLVHNVTEEEVQLGNWTSWFWNE
>Bd4g31690
MADAGRELVLGLGVGAGERREEETGRGRRDQEVVAGARRDLGLGAMGCGSSPEPTTMRLALLPLVPSLGFPWPSESRHLEASTPRGFDVNQAPSTGGSAWACAAEEEEQEDTAAVAGAAVSSSPNNSGGSFPMDFCAQGGDGAPGGGGGGGSRGGSDEDDGGSSRKKLRLSKEQAAFLEESFKEHSTLNPKQKVALAKQLNLLPRQVEVWFQNRRARTKLKQTEVDCEYLKRCCETLTEENRRLQKELAELRALKTVHPFYMHLPATTLSMCPSCERVASNSAPASAAAGGIAAAAPEHRPPSSFAALFSSARSFTQAPAPAPSSS
>Bd1g33870
MEQEDFSSWLGLATGGSGGAVRRSQDGAERRRAKEETACERQQLAAIGESGGEGATKQRISVRGGGRSPSNGPCPSDGGSDDVAGGSTGTRKKLRLTKEQCTLLEDSFHAHVILSQVQKQELARRLNLSPRQVEVWFQNRRARTKLKQTEVECEFLKRCCESLTDENQRLKHELLDLQRSAGPRAAAAAMLNFCPAYKPGHDTYWSKQTGGLVEIRTFLKARDIHLVDRHTVMDNSRSTDFLQDTCGVLLLDALSLK
>Bd5g17170
MDRGEYQQQQQFLMPPPALQTMQQQRELCVPLMEEQLLMGGRRGGGAASEMRKRRFTEEQIRSLESTFHAHQAKLEPREKAELARELGLQPRQVAIWFQNKRARWRSKQLEHDFAALRAKYDALHSRVESLKQDKLTLTTKLHELSERLREQGGGAATATASSSSCGDGCSEELEVDDKRNIGVEPPESCVLGGCATPADVSVDSECGDHVDYSGGFPESFCATPELWEPWPWPPVEWNALKVHVHVVLETDLSFCWDRSAGNLLDGGETKGDVPMTGGSSVRGWKGMQIKTWK
>Bd5g17570
MMERAEDLGLSLSLSSSLAPRTHHVSKLFHAPERRFMEMPLLPAKRSSEAAGDDSSLLGGSDEEDGGCGVDGSRKKLRLSKDQSAVLEDSFREHPTLNPRQKAALAQQLGLRSRQVEVWFQNRRARTKLKQTEVDCEFLKRCCETLTEENRRLQKEVQELRALKLVSPRHYMHMSPPTTLTMCPSCERVSNKNNNNNNNNSSAAADRRGDVAICHRPIAVRPQQS
>Bd5g18720
MSFLGFSDDDGGDGALTGMELPFPGAGTGVFIPTPALSVATADAAGHGGDGGRVVPVGCAGGGTVRSASEAENERRSRTIDHLDVVSGGGFGRDDDAACGMPRKRKRPYVRHSSEQIQELQALFDKCPHPDEMQRAELSRRLFLDPSQVKFWFQNRRTQTKAKLVRDENVQLRQENDRLRAENLCIREAMRHPVCGNCGRPVVLGVLSLEEQHLRAQNARLTEELSRVCAASSEFLGKSISLPAPLQTHQPEPMPGSRVQPAAGGVGSVPSTTVASSTITEFTGTASTSSGTAIMTMSEEPLEIAGIDKSVLLELAKSAMDELVKMAQMEDPLWTPSVSLSDSPAKETLNYEEYLNTFSPCIGVKPAGFQSEASRESGIVISDDSVALVEALMDEIQAELQVLSPLVPIRKATFLRFCKQLGEGAWAVVDVSIDGLVVDQGLAAASTTANMNCRRLPSGCLVQQDTRNGFCKVKWVEHAEYDESSVHPLYRSLLRSGLALGAGRWLATLQRQCKCWATLQSCVAAWEQYSSDVLAAGTQSLLKLAQRMMESFFSGVSASSALEWSKLDGFTDNIGNDVRIIERKSVDEPGVPPGVVLCAATSVWMLVTPERLFQFLCDEGTRAEWDILSTGGPMQEVTNIAKGQQDGNTVSLLRTNIWVRRS
>Bd3g38600
MRRRVANGAGGGPPVFPMVPSDDGFGVGMEDDDADEDMAMCGGGGGGAGEKKRRLSVEQVRALEVSFEKENKLEPERKARLARDLGLQPRQVAIWFQNRRARWKTKQLERDYAALRQSFDALRADHDALRRDKDALLAEVKALKAKLEDGPAAAAASFSSVKEEPTAAAAAQGSSESDSSEVLNNAAVLAPEDKTTPTPMHTAAKAKAVVPLEMGLYAVHGQQLLLKVEDDEAAFLGDDDAACGGFFADEQLPSLPWWTEPTDPWA
>Bradi5g22570
MMIPVRHMPSSMIGRSSAAYGSSSSALSLGQPNLLDSNHQQLHHHQALLNHQIPAPAMAESSDNSGRRSMVRRRSEPLGEDFESRSGSENVDGDGVEDELQQQADPNKRPRKQNRYHRHTQHQIQEMEAFYKECQHPDDKQRKELSRELGLEPLQVKFWFQNKRTQTKNQQERHENSQLRGENDKLRAENMRYKEALSSASCPSCGGPAALGEMSFDEHHLRLENARLRDEIDRISAIAAKYVGKPAVPFPVLSNPLAAVGAYGHHHLGADMFGELQQPMRPTGGAGDQNKGVVVELAVAAMEELLRMTRLNEPLWAGPGVAGPMETLNEEEYARMFGGPRGGGLGPKQYGQLVSEASRESAVVILTPANLVEILMDVNQYAAVFSSIVSRAATLEVLSTGVAGCYDGALQVMSVEFQVPSPLVPTRESYFVRYCKQNSDGTWAVVDVSLDTLQGIKCRRRPSGCLIQEAPNGYSKVTWVEHVEVDDRSVHNIYKLLVNSGLAFGARRWVGALGRQCERLASVMASNIPNSDIGVITSSEGKKSMLKLAERMVASFCGGVTASVAHQWTRLSGSGAEDVRVMTRQSVDDPGRPPGIVLNAATSFWLPVPPKRVFDFLRDETSRSQWDILSNGGVVQEMAHIANGRDHGNCVSLLRVNSTNSNQSNMLILQESCTDASGSYVIYAPVDIVAMNVVLNGGDPDYVALLPSGFAILPDGPAGNIHTGGGPSVSDGGVGSGGSLLTVAFQILVDSVPTAKLSLGSVATVNSLIACTVERIKAAVSGESSPQ
>Bd4g29380
MESGLLMFSSTAPCRAGGGQMMLFGGSGSFLGGSPAVSGLEDGRRRKRPFLTTAPEDDLQMEEYENEMCGYGGLDLEEHAPGTGRTKRRLTAEQVRALERSFEEEKRKLEPERKSELARRLGMAPRQVAVWFQNRRARWKAKQLERDFDALRAAHDHLLASRDALLADNDSLRSQVISLTEELQAKASSPTSEPEEHTTASGMVHAGASAPAAQAAQPKEGCDAGAGAAGRVAAPAMGIAGGSPESYSCFADARSPPSCSDDDCGGAASSEGGCAFFLPDGAMIEAAVERESEAEAATQLNYWAWFWN
>Bd3g57570
MEYGDDLAVAAGSDAAVAQRRKKRYHRHTPRQIQQLEATFKECPHPDENQRMHLSRELGLEPRQIKFWFQNRRTQMKAQHERADNCFLRAENDKIRCENIAMREALKNSKWADFFPTIVAKARTVDVLVSGMAGRSESLVLMQEELHVMTPVVPTRELCFLRYCRQIEQGLWAVADVSVDLLQQRDHAAASRYYGAPPQARARKLPSGCLIADMSNGYSKVTWVEHMETTEGDNKNPINPLYRDLVLSGAAFGAHRWLAALQRACDRHACLVAASMPHRDIAAGVTAEGKRSMMRLSERMVSSFCGSLSASQAHRWTTLSGPGSSGGGGDDVGVRVMVHRSTDPGQPNGVVLSAATSIWLPVPCDRVYAFVRDENTRSQWDVLSHGNPVQEVSRIPNGSHPAASSISLLRGLNASQNSMLILQESSTDATGSQVVYAPIDLPAANVVMSGEDPSAIPLLPSGFTILPDGSGGPGSGSLVTVAFQILVSSLPSSRLNEESVATVNSLIGTTVEQIKAALNCSTTTH
>Bd3g15330
MTPARRLPPMIGRNGVAYGSPSALSLSQADLLDSHHLQQALIQQQLYEQIPATMSTPGAVVNHMHNLHGMPAPDELESKSCSENNGADADADGTGGGGGSGGEEGEGEEQDPNQRPRKKKRYHRHTQHQIQELEAFFKECPHPDDKQRKELSRELGLEPLQNQHEKQENSQLRAENDKLRAENMRYKEALSSASCPSCGGPAALGEMSFDEHHLRVDNARLRDEIDRISAIAAKHVAATGKPMPFPMPMAGLSSSAASFHGLSPAVAARSPLDLVGAYGGGGDMFGGGAGAGDLMRSHGLGDVDKPLIVELAVAAMDELLQMARVDEPLWSSSATGEAALEEEEYGRVYGARGLGPRQYGLKPEASRGANVVIMTHASLVEILMDVNQFATVFSSIVSRASTHEVLSTGVAGNYDGALQVMSMEFQVPSPLVPTRESYFVRYCKHNPEGSWAVVDVSLDSLRPSPAVKCRRRPSGCLIQELPNGYSKVTWVEHVEVDDRSVHDIYKPLVNSGLAFGAKRWVGTLGRQCERLASAMASSIPNGDLGVITSVEGRKSMLKLAERMVASFCGGVTASVAHQWTTLSGSGAEDVRVMTRKSVDDPGRPPGIVLNAATSFWLPVSPNTVFDFLRDETSRSEWDILSNGGIVQEMAHIANGRDHGNCVSLLRVNSANSNQSNMLILQESCTDESGSSYVVYAPVDIVAMNVVLNGGDPDYVALLPSGFAILPDGPSAPLSGINEEGGVAAGKGGSLLTVAFQILVDSVPTAKLSLGSVATVNSLIACTVERIKAAVCRGGSSNPQ
>Bd4g35760
MSFGGMFDGAGSGVFSYDAGGGAGMHNNPRLLPSPPLPRPGGGGFGSSTGLSLGLQQTNMSMESGGPLAGDANRMVGLMGSSGSGGDGDSLGRGREDENDSRSGSDNLDGASGDELDPDNSNPRKKKKRYHRHTPQQIQELEAVFKECPHPDEKQRMELSRRLNLESRQVKFWFQNRRTQMKTQIERHENALLRQENDKLRAENMTIREAMRSPICGNCGGAAVLGEVSLEEQHLRIENSRLKDELDRVCSLAGKFLGRPISTITSGLEFGIGATNGFGALGPLGGSSSSVLQSIPDLMGGSSAAAMRLPAGISGLDDAESAIAVDRGVLLELGLAAMDELVKVTQVDDPLWLPSLDSGFETLNNDEYRRAFPRVLAHSPAGFVSEATREVGLAIVSSAELVDSLMDAARWAEMFPCVVARASTTDIISGGMPGTRSGSIQLMHAELQVLSPLVPIREVTFLRFCKQHAEGLWAVVDVSADGVLRPDGGAGNGAAAGYMGCRLLPSGCVVEDMRNGYAKVTWVVHAEYDETAVHHLYRPLLRSGQALGARRWLASLQRQCQYLAILRNNSLPSQDNQAISPVGRRSMLKLAQRMADNFCAGVCATAAQKWRRLDEWRVEGAMPGGGDQQQHQAGGGDGDKEVRMMARHSVGAPGEPPGVVLSATTSVRLPGTPPQRVFDYLRDEQRRGEWDILANGEAMQEMDHIAKGQLHGNAVSLLRPNATSGNQNNMLILQETCTDSSGSLVVYAPVDVQSMHIVMNGGDSAYVSLLPSGFAILPDGHNTPPGAVVDPAGSSQQSQQGSSESAAHGNNNTGSLVTVAFQILVNNLPTAKLTVESVDTVSNLLSCTIQKIKSALQASNNISP
>Bd1g71280.2
MSPEEEETLLFPSSFVFPESFPAQADTPASGGEQKKAGRQRRRRKARLSAAAGDGAAGDDAAKKRRLSDEQAQFLELSFMKDSKLETTRKLQLAAELGLDTKQVAVWFQNRRARHKCKRMEVEYNKLRAAHDAVVVHNCHLEAELLRLKARLAEADEEKKLMAASAAATNGCGGGGGGGGSSSPSSSSFSTVTQLMGQFGMEEAADQADLTYMSEYDYNSYMMDLAGSSYLGGVYDQFS
>Bd2g50510
MAGRLAAVLEESTDDLDHSTRAAYSPPCNFYRDLIRGVAVTGGLIRSAVLNYHFENLRALIQDTVDFLEGLLCRKSEMCSDPGLRYLFLLNNSCFVTQQLEPSELLAWVRINHWELPSASKRYIDCYFEVSWAHVLSCISEPNPGPLLRRWNNGSSLAKFESAFHQTYRLQRFWKVPSPELRRMLRRTITDRVISGYREYLEEHPELEKRIIFGKSTPDDLEELLGGLFEGVFKESPHPDEKQRQQLSEQLGLSPRQVKFWFQNRRTQIKAIQERHENSLLKSELENVQKENRAMRELARRPSRCANCGVEAASSDDVDPAAAARQEEQLQLENARLKAETLIAAEVEHVSDREAASDAGKAVSTDGVASPAFSAGTVLLQTNSRNPVEDYGGGLTGHDKQSILELAGRALEELTTMCSSGEPLWVRSLETGRDILNYDEYLRLFGRDDDGSGDQRAGWSVEASRESGVVYIDATQLVHAFMDVNQWKELFLPMIAKASTLDVIRTGENDDDDGPDGVVQLMFAEVQMLTPMVPTRELYFARYCKKLAAEKWATVDVSFDKADAGGMDPSPPARCWKNPSGCIIEEQTNGHSRVTWVEHTRRPESAGAPSMYRAVTASGLAFGARRWLATLQLQCERMVFSVATNVPTRDSNGVSTLAGRRSVLKLAHRMTASLCRSIGGSRGLAWSRVTRAGAGDIRVTSRRSAGGEPQGLIVCAVLSTWLPVSPTALLDFVRDESRRPEWDATLSGGTVQRRVNLAKGKDRGNCVTAYAASSSAGAQHGGKWIVQDSSCTSSCEAIVAYAPVDAAVLQPVISGHDSSGVAVLPCGFAVVPDGLEYSRPAVITSSSRKGDVAAGSLVTVAFQVLASSSLTATLSPDSAETVIGLVSCTLRDIKKALGCEDR
>Bd3g03970
MSSVSTISSSGMAMAISMEDSPEDHQLVDTRLSLFSGAGLSRPPPPQALLLQAAPQPEHQASPAGRKKKAGSKQNKRAEEMGSGDGARRKKLRLTEEQAALLEESFRAHNVLSHGEKQDLARRLRLRARQVEVWFQNRRARTKLKQTELDCDLLRRLCDRLTHDNALLRRQLADLRSAGSGSSSGSSSSSSRLTWNSSDACPSCSKIAGAGLSL
>Bd3g50220
MESDCQFLLAPPMYGDGQFLQQQLMGGSGEIRKRRFTDEQVRSLESTFHSRRAKLEPREKAELARELGLQPRQVAIWFQNKRARWRSKQLEHDFADLRAHYDDLHARVESLKQEKLTLAAQLEELKEKLSERQDQSGSSDDGAEHEVDHDKDVRDNKVSCVVEEEEAEGAAPVVDVVSDESAVGWYEYERLAYGGGAAAALPEPFCATPELWETTWPLVEWNAVA
>Bd3g56180
MEPGRLIFNTSGSGAGQMLFLDCGAGGIGAGGAAAAAMFHHRGGRPVLGMEEGRGVKRPFFTSPDDLLEEEYYDEQLPEKKRRLTPEQVHLLEKSFEEENKLEPERKTELARKLGLQPRQVAVWFQNRRARWKTKTLERDFDRLKASFDALRADHDALLQDNHRLRSQVVTLTEKMQEKEAPGPAGGAAMDASEQLQPPEDQAKASVDAEEQMAAAEAFDEALLLQQVKAEDRLSTGSGAGSAVLDADALLAVVDSSVESYSYFPPGGAADEYHHDCVMGGAGGIQSEEDDGAGSDEGCSYLPDDDAGVLFGAGHGHHHAEDEEEDGGQISWWMWNWSTS
>Bd3g51540
MSFGGLFDGGGGGGMQFPYPGGFSSSPALSLALDNAGGIGGRMFADGAMAGDAEAQNDSRSGSDHLDAISGVGDDDDDAEPSNPRKRKKRYHRHTPQQIQELEALFKECPHPDEKQRAELSRRLSLDARQVKFWFQNRRTQMKTQLERHENALLKQENDKLRAENMTIREAMRSPMCGGCGSPAMLGEVSLEEQHLRIENARLKDELNRVCALATKFLGKPVSLMSPLQLQPHLSMHLPNSSLELAVGGMGGIGSMQPTLHGTMSEFAGGASSSMGTVITPARATGSAIASITDIDRSMFLELAISAMDELIKMAQVDDPLWVTGLPGSPNKETLNFEEYHSFLPGIGMKPAGFVSEASRESGLVIIDNSVALVETLMDERRWSDMFSCMIAKATILEEVSTGIAGSRNGSLLLMKAELQVLSPLVPIREVIFLRFCKQLAEGAWAVVDVSIDGLMRDQNSATTSTAANLKCRRLPSGCVMQDTPSGFCKVTWVEHTEYDEASVHQFYRPLLRSGLAFGASRWLATLQRQCECLAILMSPPTVAASEPMAISLEGKRSMLKLARRMTDNFCAGVSASSAREWSKLDGATGSIGEDVRVMARKSVSEPGEPPGVVLSAATSVWVPVAPEKLFDFLRDEQLRAEWDILSNGGPMQEMTRIAKGHQNGNSVSLLRASAMSANQSSMLILQETCTDASGSIVVYAPVDIPAMQLVMEGRDSTCVALLPSGFAILPDGPSIEQKTGGSLLTVAFQILVNSQPTAKLTVESVETVNNLISCTIKKIKTALLCTTPDC
>Bd4g35910
MEGEDDGGDWLMPSAGGGGGNKGGGKDCCNKKRFSEEQIKSLESMFSTQAKLEPRQKLQLARELGLQPRQVAIWFQNKRARWKSKQLERQYAALRDDYDALLLSYESLKKDKLALLDQLEKLTEMLREPGGGKYGGNAGESAGMKEELVVDDGGAKLYNNSVSEQGCKLSLFGDDDDAGLFLRPAASQPAHDGGGFTASGPAEYQQHSSSSSFPFHSSWPSTTTENMTTCSSSQWWEFESLSE
>Bd4g32740
MDYGVVGMETEGDAEEEMMACGGGGGGGEKKRRLSAEQVRALERSFEVENKLEPERKARLARDLGLQPRQVAVWFQNRRARWKTKQLERDYNALRHSYDALRLDHDALRRDKDALLAEIKELKGKLGDEDAAASFTSVKEEPAASDGPPPAGMGYSDSDSSAVVNDTDATGATPPAELPAPEVGTLLVAPCAAAAGHGEVFFHGNFLKVEEDETGFLDDDEPCGGFFADEPPLAWWTDPTEHWK
>Bd3g28970
MAAAVAMRSGSGSGSDGGGGGYDKGGMDSGKYVRYTPEQVEALERVYAECPKPTSTRRQQLLRECPILSNIEARQIKVWFQNRRCRDKQRKESSRLQAVNRKLSAMNKLLMEENERLQKQVSQLVHENAYMKQQLQNPSLANDTSCESNVTTPQNPPRDASNPAGLLTIAEETLTEFLSKATGTAVDWVPMPGMKPGPDSFGIVAISHGCRGVAARACGLVNLEPTKIVEILKDRPSWFRDCRSLEVFTQLPAGNGGTIELVYMQMYAPTTLVPARDFWTLRYTTTMEDGSLVVCERSLSGSGGGPSTASAQQFVRAEMLPSGYLVRPCDGGGSIVHMVDHLDLEAWSVPEVLRPLYESSRVVAQKMTTAALRHIRQIAQETSGEVVYALGRQPAVLRTFSQRLSRGFNDAISGFNDDGWSVMGGDGIEDVIIACNSKKIRSNTAAPSAFESPGGVICAKASMLLQSVPPAVLVRFLREHRSEWADYNFDAYSASALKTSSCSLPGLRPMRFSGSQIIMPLAHTVENEEILEVVRLEGQALDEGLLSRDIHLLQFCTGIDEKSMGSCFQLVFAPIDELFPDDAPLISSGFRVIPLDMKTDGTPTGRTLDLASSLEVGSTTLQAPGNTSLDDSNLRSVLTIAFQFPYEMHLQDTVATMARQYVRSIVSAVQRVSMAISPSRSGLNAEQKIISGFPEAATLARWICQSYQFHLGVELVRQADEAGESLLRMLWDYEDAILCCSFKEKPVFTFANEMGINMLETSFLALQDLSLDKIFDEAGRKALYSEIPKLMEQGYVYLPAGVCLSGMGRHVSFEQAIAWKVLGEDNNVHCLAFCFVNWSFV
>Bd3g14500
MVPGGGGRNMIGGGGGRSSNGVGGGYGSSSSSALSLGQNMMDGGMLHQQHHQLPAILQHHLVDHHGHLLPQHQHQQAATSESDARGPHGIGGRNSNNDELEMSKSGGSNNLDGGGGEEEDQQEEEDEEPAADGKRPRKKKRYHRHTQHQIQELEAFFKECPHPDDKQRKELSRMLNLEPLQVKFWFQNKRTQIKTQHERQENTALRTENEKLRAENMRYKEALANASCPSCGGPAAIGEMSFDEHHLRLENARLRDEIDRISAIAAKYVGGAGASAIKPSSLPPAAYPPPVESSHLTGSMIFSGGGHGGELDKPMVIELAVAAMEELIRMARLGEPLWVPSSSLSVGGETLVEEEYSRLFPGKHSSSSSSPAPAENHPPRSEASRETGVVIMDQATLVSILMDVHQWSSVFSSIVSRAATLEVLSTGVAGNLDGALQLMSAELQVPSPLVPTRELPLFLRYCKHHPHGAGGAGTWAVVDVSLDNSGRNSNIRRRASGCVIQEMPNGYSKVTWIEHTELPAAASAADSMVHELYKPLVASGTAFGARRWVSTLKRQCERLASAAMSVHPSSADSVVTSAEGRRSMLRLAERMTASFCGGVAASATHQWTTLSGSGEADVRVMTRKSVDDPGRPPGIILNAATSFWLPVSPAEVFAFLRDDSTRSEWDILSNGGVVHEMAHIANGQNHGNAVSLLRVNNANANQSNMLILQESSTDEEGGWSYVVYAPVDVVAMNVVLNGGDPDYVALLPSGFAILPDGTPPDSGGNGGCVGGGGGSLLTVAFQILVDSVPTAKLSLGSVATVNSLIACTVDRIKNAVVVSASDHHHR
>Bd3g33410
MTVVNGRDHLGLGLGLSLGIAGTTSSVAAPQRALTGAAPTPGQKTRTASACHEMPLFLRGIDVNRAPDAGHEEEEPGASSPDSTLSTLSGKRGRSAAGAGGREQERVSDDDEDSGSGAGGSRKKLRLSKDQSAVLEDSFNQHSTLNPKQKAALARQLGLRPRQVEVWFQNRRARTKLKQTEVDCEALRRRCDALTEENRRLLREVQALKLPLPHPQLYMRAPPLTMCPSCERVAPSGKPAVAGNSTALGSGPWGPGPVRPVFVDRPAQRA
>Bd1g23460
MDKQELFASSYMGTSFLGANGTAAVQGERPRARRRRRRAAAARCEDVDGGLLLDPKKRRLSDEQVEMLELSFREERKLETGRKVHLAAELGLDPKQVAVWFQNRRARHKSKLLEEEFAKLKHAHDAAILHKCHLENEVLRLKERLGVIEEEVTRLRSAGSCHATSGDGAGHHGSPSSSFSTGTCHHQQQPGFTGGADVMLGNDDLMMYVPDAEYGGAYADTSVAEWFSLYGLM
>Bd1g51270
MAPQSLDLGLSLGLGFVSSRSGGFVPYSGDAPADREQEVAMPEEERTTTCSPGSPASSGGSGTKRSAGSGDEDDVDADGGGINGRKKLRLSKDQAAILEECFKTHHTLTPKQKLALANSLGLRPRQVEVWFQNRRARTKLKQTEVDCEHMKRWCEQLVDQNRRLEKELADLRAAAPAPAPPLMTTLTMCLSCKSVASSSSSSPACAPNAGIGMGMGIGMPGPAAPLTGQRQFWCGYRETAGAAAAAYGVSSGLAKAVKPAR
>Bd1g71930
MKRQSKRLTSGGQESPEPGDQSLLPPYMEHDEADLEEEDEEEERGSLSCGLGGKKRRLALEQVRALERSFEVDNKLDPERKARIARDLALQPRQVAVWFQNRRARWKTKQLERDFNALRARHDALRSDCDALRRDKDALAAEIRELREKLPKPEAAAVKSEACIEAELRQATAVGAAVCNNNKDGSSDSDSSVVFNDEASPCPYSGSAAVFEQPGGGFMGFGAPTFLDSSAAATGGCSSSLLPMLETKWPGAYGSYDAGKSGGGYGFTEEWLAGTDAIGNDAGAGFFADEHVSSLNFGWCGSGAEGFDLHGYCKK
>Bd2g06210
MAAAMDASKYVRYTPEQVEALERLYYECPKPSSLRRQQLVRECAVLAAVDPKQIKVWFQNRRCREKQRRESGRLQSLNRKLTAMNKLLMEENDRLQKQVSSLVYENGYYRQQHTHSAGLATTDTSCESVVTSGQQQNVVVPPPPRDASPAGLMSIAEETLTEFLSKATGTAVEWVQMPGMKPGPDSIGIIAISHGCAGVAARACGLVGMEPAKVAEILKDRPLWLRDCRSMEVVNVLPAGSNGTIELLYMQLYAQTTLAPARDFWLLRYTSILDDGSLVVCERSLSSKQGGPSMPLVQPFIRGEMLPSGFLIRPSDGGGSVIHIVDHLDLEPRSVPEVVRPLYESSAIVAQKMSMAALRYLRQLAHEDTHSIITGWGRQPAALRALSQKLTRGFNEALCGLTDDGWSAIESDGVDDVCISVNSSLNKVISCNATFGDGLPIVSAGVLCAKASMLLQDVSPPSLLQFLHEHRSQWADSTLDAFFASALKPNFCNLPMSRLGGFSGQVILPLAHTFDPEEFLEVIKIGNASNYQDTLMHRDLFLLQMYNGVDENTVGSCSELIFAPIDASFSDDSPLLPSGFRIIPIDSPLDTSSPNCTLDLASTLEVGTPRGRMTGSGSVNGAGMKAVMTIAFQFAFESHLQDSVAAMAQQYMRSIISSVQRIALALSSSRLVSHGSPRLLPHVTPEAATLSRWIVQSYRFHFGAELIKSGDADGGESVLKSLWHHTSAILCCSLKAMPVLTFANQSGLDMLETTLAALQDMALEKILGDQAGKSLLAELPGIMEQGFACVQGGVCASRLGRPAAYEKAVAWKVLDDGGAAHCVCFAFLGWSFV
>Bd3g34410
MFGDCQVLSSMAAMAGGSSSADALFASPLMQPNPGGFNMGMAPFHHHHFSTTLIPKEEGVMSMGKDDDMDLTEMDMAELSGGSGSAHLDGLLAFDDDDHKPHHNEPNMASTGAANNGNNAANGGKKKRYHRHTAHQIQQMEALFKECPHPDDKQRLKLSQELGLKPRQVKFWFQNRRTQMKAQQDRADNVILRAENESLKTDNFRLQAALRNVVCPTCGHPGAVLADVPYEEQTLRVENARLKDELDRLASIATRYGGGRQQQQPGGGMSSLLGCMSAMSAPMLMPPQQLDLDMSVYSRHFADHQQHGGGAMADHHLMTSVPQLQMADHGHQHPGVSAVSSYMAPVVVQEQDRQLVLDLAATAAEHLARMCRAGDPLWARRVAGASGEVMDAAEHARVFSWPVVDAGNKQQQQGDLAAASAALRTEGTRDGAVVIMNSITLVDAFLDANKWMELFPSIVSKARTIQVIHNGAASGHLASGSLILMQAEVQFLSPLVPAREVVFFRYCVHNADEGSWSIVDFPADGFQDDLLQQQQQTSAVVRCRRRPSGCIIQDAPNGYSRVVWVEHMEVVGDEKPLQPVFKDHVAGGAAFGATRWVAVLQRQCERLASELARNIADQGVIRTPEARTNMMRLSQRMITAFCANISASGSQSWTALSDSTEDTIRVTTRKNTEPGQPSGVILTAVSTSWLPFSHQQVFELLADEQQRCQLEIMSNGSSLQEVAHIANGSHPRNCISLLRINAASNSSQNVELLLQETSTHPDGGSLVVFATVDVDAIQVTMSGEDPSYIPLLPLGFAIFPATNPSPSATRANTGDGESTPGNADEPANGCLLTVGMQVLASAVPSAKLNLSSVTAINSHICNTIHQITTALKGAGASRSEPVSAGSDQ
>Bd2g31600
MDGEGQQGSSDHNIELDFSDDNNLGDETDGVSYEPNTDDDANAAAANEDSNAGGGGAAAAGRTAPRSSKRHRREQIQQLEAVFQQCPHPDEQLRLDLSKRLGMGLLQVKFWFQNRRSAKKNKMEQQEGKKLREENEMLLAENKAMKAEIQSRTCIGCGGPRMHIHDCRDTPEKQRLRMENAMLKDQLMRTKVFVSVLTGKDVDDAAAAAEEGALPAAYSPYGLNNGGRPLVINPAAAVPAPSMSSAARSIAASQITLLDHLIGACEEFKMIASMNEPMWLRTSDGDVLNNQAYKNATYPGILGICPKGFAVDGTRTTGIVLGNAADLTSIFMDPARWSEMFPGIIVAGVTSSAIINSSASQPRLVQLVQMSAELKVLAPRAPVVRVRFMRQCMRLQPRLWAVVDVSVDGFIGHNDEKTLDLYQTAAALPTMYTAYRLLPSGCIIEEMDDGHCKVTCIVHAEYDESNIQPLFHPLLRSGQAFGARRWLASLQRQSEYFAVLRSDLVLNLNNTGAAMKPAGKKGILELAQRMTMNFYVAMCGLPAGQPWNDWNGGIGVGSERFELAVHFVTLDHQGVLSATTTVWLPGVPAGRVFHYLCDGSRRGEWDSLASSGPMKEVACVATGQLYGNSVSVLRPSVYNGTTNKNDKLILQEAYADASCMFMAYAPIDKQSMHQVMNGGGHTSFSLSPCGFIVLPDGQGQQSVQTISAGSSSSAGVSATCAGSIVSALYQTELSAPLQQSVAIGLMDDIGNLFCHAIKKIKDAVQAKLVVPA
>Bd2g45000
MGATSPSGLELTMAVPGLSSSSGSEGFVGCNNSNNGNGNMRDLDMNQPASGGEEEEFLMGSVEEDEEEVRGAGGPHRPKKLRLSKEQSRLLEESFRLNHTLSPKQKEALAIKLKLRPRQVEVWFQNRRARTKLKHTEMECEYLKRCFGSLTEENRRLQREVEELRAMRMAPPTVLSPHTRQPLPASALTMCPRCERITAATGPRTARLPSSFNPRRPSAAF
>Bd2g52160
MVSESEQQALGNEYYEEQDSGILPSNGNGGPSADQDDPERPRRRKKLRRLTYQQNLILEGFFGICAHPDDSQRRHLSGATGLSMQQVKFWFQNKRTKAKLTIKYAFINYSFPVISLLLQNDLGKQENYDLIVYNNKLTAENRKLKEAHRNALCPNCIGSPSHHQVYAEMERLRETNVFLKQQLSRLHVGIQRSSSSSFQFGMSAEDAIAAQNETLIIAVLAEIAMREFGSLINTNGPLWLPVHGGSLEILNEGAYAQECDITNMANLIGFRTEATRAEAVVLMDPQNVVEYLMDSECYGSFCPGILSSAKTIKVYSWPSISGNYDGAMHLMTTETVFPSPLVPSRKCTFLRCCRELPGGAMVIVDMSLDDGGGSSFKCCKMPSGVLIQPIMANSCKVTAIEHVRVVDTGLHELYQPCLTGLMFGARRWVESMARQSARMRALFDVNVNYSGRNVCPKGKKTLMKLADSLVVSYARSMANLPVGAWTTLCGSGTEQDIKVAHKRNDDGSNTSVVSVSASFHLPIPLRVTFDLLRNNVLRAKWDVLASGGAVREENLVCKGTGSNDNVSILHVKAATGDKGNLMILQNSWYDVSGSFIVYAPVDSMLINRIIGPGDVAEGELPLFPTGLALLPVGGTALQGQAPLGDDGETIVTVGFQILVRHAQDDVFSKTLQTAVALMADNIATIKRTLINSHPIFYRSSGSTAPFLN
>Bd1g13910
MAGAMVAGLHGGGRDRDRDRSSPGGGGAPQVDTGKYVRYTPEQVDALERVYSECPKPSSLRRQQLIRECPILSNIEPKQIKVWFQNRRCREKQRKEASRLQTVNRKLSAMNKLLMEENDRLQKQVSRLVYENGYMRTHLSNPSVATTDTSCESVVTSGQHQQQQNPAVPRPQRDANNPAGLLAIAEETLAEFLSKATGTAVDWVQMVGMKPGPDSIGIIAVSHNCSGVAARACGLVSLEPTKVAEILKDRPSWYRDCRCVDVLQIIPTGNGGTIELIYMQTYAPTTLAAPRDFWILRYTSGLEDGSLVICERSLTQATGGPSGPNTPNFVRAEVLPSGYLIRPCEGGGSMIHIVDHVDLDAWSVPEVLRPLYESPKILAQKMTIAALRHIRQIAHESSGEMPYGGGRQPAVLRTFSQRLSRGFNDAVNGFLDDGWSLMSSDGAEDVTIAINSSPNKLVGSHVNSSQLFSAIGGGILCAKASMLLQNVPPALLVRFLREHRSEWADPGVDAYSAAALRASPYAVPGLRASGFMGSQVILPLAHTLEHEEFLEVIRLEGHSLCHDEVVLSRDMYLLQLCSGVDENAAGACAQLVFAPIDESFADDAPLLPSGFRVIPLDAKTDAPSATRTLDLASTLEVGSGGTRAASDAPSTSNTRSVLTIAFQFSYENHLRESVASMARQYVRTVVASVQRVAMAIAPSRLGGQIEMKNPPGSPEAHTLARWIGKSYRFHTGAELLCTDSQSADASLKALWQHSDSIMCCSLKAAPVFTFANQAGLDMLETTLIALQDISLEKILDDDGRKALCSEFPKIMQQGFAYLPGGVCVSSMGRPVSYEQAVAWKVLSEDDTPHCLAFMFVNWSFV
>Bd1g69150
MAQEEVHDAGLALGLSLGGGGGGDSSRRRRREASSSQQCPLEPSLTLSMPDDAATLSGGGVSSMSAVKRERAEEEEEEEAAEMVSSTALQAAFGGAGAGAEEDDDGSTRKKLRLTKEQSALLEDRFKEHSTLNPKQKVALAKQLNLRPRQVEVWFQNRRARTKLKQTEVDCEFLKRCCENLTEENRRLQRELHELRALKFAPPPPPPPLSAAAAPPPFYMQLPAATLTICPSCERLGGSTAANATNNTSKAVDSDVRPKGGTHHFFNPFTHSAAC*
>Vv00030483001
MDVIPMRSSSLELTISVPGFTSSPSLPSSADGKKTGEGVCGVRDLDINQVPLGAEEEWTTGSMEDEEESGNGGPPRKKLRLSKDQSRLLEESFRQNHTLNPKQKEALAMQLKLRPRQVEVWFQNRRARSKLKQTEMECEYLKRWFGSLTEQNRRLQREVEELRAMKVAPPTVISPHSCEPLPASTLTMCPRCERVTTTSLGKDPTNRTTSPTLSSKLPTALHSRHSSAAC
>Vv00008185001/XM_002271475
MGFDDGCNTGLVLGLGFTATAAALDQTPLKPCTTTDHDQRSKKTCLRFGPLAAAPTSFEPSLTLSLSGETYQVTGKMDMNKVCEEAAADLYRQPSPHSTVSSFSNASVKRERDLGSEEVEIERLSSRVSDEDEDGSNGRKKLRLTKEQSALLEESFKQHSTLNPKQKQALAKQLNLRPRQVEVWFQNRRARTKLKQTEVDCEFLKKCCESLTDENRRLQKELQELKALKLAQPLYMQLPAATLTMCPSCERIGGVPDGASKSPFTMAPKPHFYNPFTNPSAAC
>Vv00019117001
MADCEDVGVSSPNSTISSISGKRNDRETNEEENENENEIESSEEDAGGTGDTVRKKLRLSKEQSAILEETFKEHNTLNPKQKLALAKQLNLRPRQVEVWFQNRRARTKLKQTEVDCEYLKRCCENLTEENRRLQKEVQELRTLKLSPQLYMHMNPPTTLTMCPSCERVAVASASSSAPSPSPASNPLAAAPHFPLGPHQHRPMPIAGPWAGAASMRHRPFDAHGTRS
>Vv00026135001
MAAVDDGSLACLNSIATARKKKEKNKRRFSDEQIRLLESMFESETKLEPRKKLQVAKELGLQPRQVAIWFQNKRARWKSKQLERDYSILRGNYNSLVSRFESLKKEKQALVIQLQKLNEMVQQSGGAKQDSEQRLVQNSAESEADNRDNGNCESEVKPNLSLERSEHGGGVLSDDDSSIRADYFVMEEEPSLLTMVEPVDGCLTSPEDWGSWDSENVFDQSSGSYQWWDFWG
>Vv00000517001/XM_002280012
METSENIATSIRKIRKRKFSEEQIRSLEFLFESEARPEAQLKQKVASELGLHPRQVAIWFQNKRARSKSKQIEQDYAVLKASYDNLALQFESLEKENQNLAIQLQRLRDGLEKPRGKEDEESEIGYTNSETKERYNPVLQGRIEYFAEDTHTPKMEEQTNSSLTSSADLGIFKSSCFQDQSNCSSQWWELWS
>Vv00023474001/XM_002268236
MEFRTGGNGSGGDQDGPNPRRGRKVYNRHTPQQIQRLEAFFKDCPHPDEAQRRQLGRELGLESRQIKFWFQNKRTQTKTQHERADNTALRAENERIQCENLAIREALKNVICPSCGGPPFGEEERQRNIEKLQLENAQLKEEHEKVSNLLAKYIGKPITQMHLLPPALGSSLDFSPGSFPSQETGGLSIPTVGPALGLELAPVDVCNASVMYQFKGFPDMEKTLMTETAAGAMDELIRLVRINEPLWVKSATNEKYVLHHDSYERIFPKATHFKSSNARIESSKESVVVAMNGMQLVNMFLDPNKYVDLFPTIVTKASTIQVLEAGIIGSRSGSLQLMYEQMHILSPLVAPREFYFLRYCQQIELGVWVMVDVSYDYSKDGQPNSLRFWKLPSGCMIQDLPDGCSKVTWVEHVEVDDKSLTHRLYRDLVSGSLAFGAERMVGTLQRMCERLAYLADENTPTRDLAGVISLPEGRRSIMKLGHRMVKDFCGVLSMSGKLDFPQLSEVDTSGVRVSVRKSTEPGQPGGLIVSAATSLWLPMQCQTIFDFIRDEKMRPQWDVLSSGNPVHEIAHIANGVNPGNCTSIIRPFVPTENNMLMLQESCVEPLGGLVVYAPIDIPAINVAIRGEESGNIPILPSGFIVSGDGRSDSGAGCTSDGNIMGSGGSLLTVAFQVLVCGPAAPQQQLNMESVATVNTLISSTVQKIKIALNCSGLD
>Vv00020757001
MNIEETSKKRPFFTSPEDMFDEEYYDEQMPEKKRRLTPEQVHLLEKSFEAENKLEPERKTQLAKKLGLQPRQVAVWFQNRRARWKTKQLERDYDLLKSSYDSLVSEYDSILKEKEKLKSEVVSLTEKLQAKEVTGTPTLTVQKVEPLQADAADVPPVPCSVKVEDRLSSGSGASAVVDEDGPQLLDSGDSYFQNAEYPGCLGVQSEEDDGSDDGQSYFSDALVLPEHHHEEGEALLWVWP
>VvXM_002285707
MKRFSSSVSLAPLVSMCSPKEGKNSKNYPVYDSEFQAMLDSFDEEDCAEETGLITEKKKRLSFDQVKALERSFEIENKLEPERKVKIAEELGLKPRQVAIWFQNRRARWKTKQLERDYGILKANYDALKLDYESLEQEKEALVAELRELKAKLQGGNMELNQSVKEEALVSESENNVSEQGKNNGNISGIHGLGDFKDGSSDSDSSGVLKNESNFNAQLMMSPASSSSLRLNCASLSSPSPMNWFPSKAFQHQFGRMEEQSFFSAEEPCNFFWGDQAPSLHWYFPDQ
>VvXM_002272716
MEGGGGGGGGGLLFNWLRKDLGNSLPIWIIYAQSNTPLVPHVTVTPLLSPLSTTLLRLRSLPANQTLENPNPKMVDKDDDLGLSLALKCPEALPQRPLNLFVQKKALCSDAFHASETRAYLRGIDVNRAPTMADCEDVGVSSPNSTISSISGKRNDRETNEEENENENEIESSEEDAGGTGDTVRKKLRLSKEQSAILEETFKEHNTLNPKQKLALAKQLNLRPRQVEVWFQNRRARTKLKQTEVDCEYLKRCCENLTEENRRLQKEVQELRTLKLSPQLYMHMNPPTTLTMCPSCERVAVASASSSAPSPSPASNPLAAAPHFPLGPHQHRPMPIAGPWAGAASMRHRPFDAHGTRS
>VvXM_002283967
MAMSCKDGKGIMDNGKYVRYTPEQVEALERLYHECPKPSSIRRQQLIRECPILSNIEPKQIKVWFQNRRCREKQRKEASRLQAVNRKLTAMNKLLMEENDRLQKQVSQLVYENGYFRQHTQNTTLATKDTSCESVVTSGQHHLTPQHPPRDASPAGLLSIAEETLTEFLSKATGTAVEWVQMPGMKPGPDSIGIVAISHGCTGVAARACGLVGLEPTRVAEILKDRPSWFRDCRAVDVLNVLPTANGGTIELLYMQLYAPTTLAPARDFWLLRYTSVMEDGSLVVCERSLKNTQNGPSMPPVQHFVRAEMLPSGYLIRPCEGGGSIIHIVDHMDLEPWSVPEVLRPLYESSTVLAQKTTMAALRQLRQIAQEVSQSNVTGWGRRPAALRALSQRLSRGFNEALNGFTDEGWSMMGNDGIDDVTILVNSSPEKLTGLNLSFANGFPAVSNAVLCAKASMLLQNVPPAILLRFLREHRSEWADNNIDAYSAAAVKVGPCSLPGSRVGSFGSQVILPLAHTIEHEEFLEVIKLEGVGHCPEDAMMPRDMFLLQLCSGMDENAVGTCAELIFAPIDASFADDAPLLPSGFRIIPLDSGKEASSPNRTLDLASALEIGPAGNRSSNDYSVNGGNTRSVMTIAFEFAFESHLQENVASMARQYVRSIISSVQRVALALSPSHLSSHAGLRPPLGTPEAHTLARWISHSYRCYLGVELLKSSGEGSETILKTLWHLSDAIMCCSLKALPVFTFANQAGLDMLETTLVALQDITLEKIFDDHGRKTLCSEFPQIMQQGFACLQGGICLSSMGRPVSYERAVAWKVLNEEENAHCVCFMFMNWSFV
>Vv00028981001
MDGRKLYGGGSNMAVLLRKETLPSPSELLESFWIPDSSTTFHGSKSVVNFEGVGGDDTKDRPFFQTLHEEENGDEDFEGCFHRPEKKRRLTAGQVQFLERNFEVENKLEPERKNQLAKELGLQPRQVAIWFQNRRARFKTKQLEKDYDSLKASYDSLKADYDCILKEKEKLKTELLLLTDKALIGEKEGEKTKALENISPSHAESQKAIPNRVSEHVPPNAPILFCKQEDASSAKSDVFDSDSPLYTDGNHSSLLEPADSSQIFEPDQSEFSQDEEDNLSKSLIPPLCFPKLEDCSYPDPPANACNLGLPAEEQPFWFWSY
>VvXM_002275711
MELALSLGDASKPFTFLDKTQKMVNKDAGFCMGLGTGIIGKGQGHGGEEDERKVSSDPPVQLDLLPFSPVPRHHPSSQLRFPWLADNLMSEPGSSDGSGRALDVNRFPVAVAAAEDADDGGALSSPNSTVSSFQMDFSIYRSGNGGRSKRDLEATVNEVETSRASDDDENGSTRKKLRLSKEQSAFLEESFKEHNTLNPKQKLALAKQLNLRPRQVEVWFQNRRARTKLKQTEVDCEYLKRCCETLTEENRRLQKELQELRALKTSQPFYMQLPATTLTMCPSCERVATTSTSSSAAAAAPTSTSATLARTRLFPFSQAHVHQAPAHQAAS
>Vv00026038001
MFQPNMMDGQLHPLDMTQNTSESEIARLREDDFDSKSGSENHEGASGDDQDPNQRPKKKRYHRHTQHQIQEMEAFFKECPHPDDKQRKELSRELGLEPLQVKFWFQNKRTQMKTQHERHENTQLRSENEKLRTENLRYREALSNASCPNCGGPTAIGEMSFDEHHLRLENARLREEIDRISAIAAKYVGKPVVNYPLIPQVPTRPLDLGVGNFGAQPGLGGELFGASDLLRSINGPTEADKPMIIELAVAAMEELFRMAQMGEPLWLPSLDGTTTELSEDEYIRSFPRGIGPKPPGFKCEASRETAVVIMNHISLVEILMDVNQWSTVFSGIVSRAMTLEVLSTGVAGNYNGAFQVMTAEFQVPSPLVPTRESYFVRYCKQHADGTWAVVDVSLDNLRPSPVVRCRRRPSGCLIQEMPNGYSKVTWVEHVEVDDRGVHNIYKQLVNSGLAFGAKRWVATLDRQCERLASAMATNIPTGEVGVITSQEGRKSMLKLAERMVISFCAGVSASTAHTWTTLSGSGADDVRVMTRKSVDDPGRPPGIVLSAATSFWLPVPPKRVFDFLRDENSRSEWDILSNGGVVQEMAHIANGQDTGNCVSLLRVNSANSSQSNMLILQESCTDSTASFVIYAPVDVVAMNMVLNGGDPDYVALLPSGFAILPDGTTAHGGVIGEVGSGGSLLTVAFQILVDSVPTAKLSLGSVATVNNLIACTVDRIKAAVSCENA
>VvXM_002272971
MTTAMNQQVQDHMELFTHMYPGLYTQAMPEQGEAKVRRRRKKSKGESSSGCARKRKLSEEQVTHLELNFGNEHKLESERKDKIASELGLDPRQVAVWFQNRRARWKSKKLEEEFSKLKIVHESVVVEKCRLETEVLTLKEQLSDAEKEIRRLSERSDGVSSNSPTSSLSNAVDVDPPFFGEFGVVDGLDNVFYIPENNYVSGMEWGYLYDM
>VvXM_002283978
MAMSCKDGKGIMDNGKYVRYTPEQVEALERLYHECPKPSSIRRQQLIRECPILSNIEPKQIKVWFQNRRCREKQRKEASRLQAVNRKLTAMNKLLMEENDRLQKQVSQLVYENGYFRQHTQNTTLATKDTSCESVVTSGQHHLTPQHPPRDASPAGLLSIAEETLTEFLSKATGTAVEWVQMPGMKPGPDSIGIVAISHGCTGVAARACGLVGLEPTRVAEILKDRPSWFRDCRAVDVLNVLPTANGGTIELLYMQLYAPTTLAPARDFWLLRYTSVMEDGSLVVCERSLKNTQNGPSMPPVQHFVRAEMLPSGYLIRPCEGGGSIIHIVDHMDLEPWSVPEVLRPLYESSTVLAQKTTMAALRQLRQIAQEVSQSNVTGWGRRPAALRALSQRLSRGFNEALNGFTDEGWSMMGNDGIDDVTILVNSSPEKLTGLNLSFANGFPAVSNAVLCAKASMLLQVSFISCSDVLFTIYHFQNVPPAILLRFLREHRSEWADNNIDAYSAAAVKVGPCSLPGSRVGSFGSQVILPLAHTIEHEEFLEVIKLEGVGHCPEDAMMPRDMFLLQLCSGMDENAVGTCAELIFAPIDASFADDAPLLPSGFRIIPLDSGKEASSPNRTLDLASALEIGPAGNRSSNDYSVNGGNTRSVMTIAFEFAFESHLQENVASMARQYVRSIISSVQRVALALSPSHLSSHAGLRPPLGTPEAHTLARWISHSYRCYLGVELLKSSGEGSETILKTLWHLSDAIMCCSLKALPVFTFANQAGLDMLETTLVALQDITLEKIFDDHGRKTLCSEFPQIMQQGFACLQGGICLSSMGRPVSYERAVAWKVLNEEENAHCVCFMFMNWSFV
>VvXM_002271656
MASGRVNLAAMLQNQRVPCSSQPLDALFLSASSPSFLGSRSMLSFEDVRAGKRPDNPFFCQFDHDENGDEDLDEYFHQPEKKRRLTADQVQFLERNFEVENKLEPERKVQLAKDLGLQPRQVAIWFQNRRARWKTKQLEKDFGALQASYNSLKAEYENLLKEKDELKTEVILLTDKLLVKEKERGNLEVSNTDTLSQELPQVVVADSVSEGEVSKVSLVVCKQEDLSSTKSDVFDSDSPHYADGGHSALPEPGDSSYVFEADQSDVSQDEEDNFSKSLLPPSYIFPKLEDVDYPDPPTNPCSFGFPVEDHAFWSWSY
>Vv00037014001
MAFFPANFMLQTPREDDHQPPNSLNPILPSCAPQDFHGVASLLGKRSMSFSGIDVCEETNGEDDLSDDGSQAGEKKRRLNMEQVKTLEKNFELGNKLEPERKMQLARALGLQPRQIAIWFQNRRARWKTKQLEKDYDLLKRQFEAVKAENDALQAQNQKLHAEMLALKSREPTESINLNIKETEGSCSNRSENSSDIKLDISRTPAIDSPLSTHPTSRPLFPSSIRPAGVVQLFQNSSSRPDLQCQKMDQPVKEESFCNMFCGMDDQSGFWPWLEQQHFN
>Vv00027741001
MMVSWSRKKNYGTPSMDAFHSQHQKHKKRLTQDQVRLLETSFDHGKKLEPERKLHLARELGVPPRQVAIWYQNKRARWKTQNLELDYNVIRVRLEHALIEKRRLERDVIRLQGELEKAHEMLHALNYANPNPPPIVSTVLSSISCDEGGSTLENNEEFQFENLYASLMGVDGSNWV
>Vv00000869001
MEYGSGGGGGGSGGSGGDPDGSDSRRKKRYHRHTAHQIQRLEGMFKECPHPDEKQRLQLSRELALAPRQIKFWFQNRRTQMKAQHERADNCALRVENDKIRCENIAIREALKNVICPSCGGPPIGEDSYFDEQKLRVENAQLKEELDRVSSIAAKYIGRPISQLPPVQPVHISSLDLSMGSFGGQGMGSGPSLDLDLLPGSSSAMPILPFQGTGISDMDKSLMADVAGNALDELLRLLQTNEPLWMKSTTDGRDVLNLESYERIFPRANSHLKNPNVRIEASRDSGVVIMNSLALVDIFMDSNKWMELFPTIVSMARTLEVLSSGMMGGQSGSLQLMYGELQVLSSLVPTREFYFLRYCQQIEQGSWAIVDVSYDFPRDNQFAPQNPSHRLPSGCLIQDMPNGYSKVTWVEHVEIEDKTPTHRLYRDLIHRGLAFGAERWLATLQRMCERFACLMVKGTSTRDLGGVIPSPDGKRSMMKLAQRMVNNFCASISTSNGHRWTTLSGLNEVGVRVTIHKNTDPGQPNGVVLSAATTIWLPVSPQNVFNFFRDERTRPQWDVLSNGNAVQEVAHIANGPHPGNCISVLRAFNTSQNNMLILQESCIDSSGSLVIYCPVDLPAINIAMSGEDPSYIPLLPSGFTISPDGRLDQGDGASGGSLITVVFQILVSSLPSAKLNLESVTTVNNLIGNTVQQIKAALNCPSS
>Vv00025398001
MDFSIYRSGNGGRSKRDLEATVNEVETSRASDDDENGSTRKKLRLSKEQSAFLEESFKEHNTLNPKQKLALAKQLNLRPRQVEVWFQNRRARTKLKQTEVDCEYLKRCCETLTEENRRLQKELQELRALKTSQPFYMQLPATTLTMCPSCERVATTSTSSSAAAAAPTSTSATLARTRLFPFSQAHVHQAPAHQAAS
>Vv00006904001/XM_002266652
MFQPNMFDSHHHLLDMPHKTPESEMGKIRDEEFESKSGTENMDAPSGDDQDPNQRPKKKRYHRHTQHQIQEMEAFFKECPHPDDKQRKELSRELGLEPLQVKFWFQNKRTQMKAQHERHENSNLRAENEKLRAENIRYKEALSNATCPHCGGPASIGEMSFDEQHLRIENARLRDEIDRISGIAAKYVGKPMVSYPHLSTHTSSRSLDLGVGNFGAQSGIVGDMYGGGDLLRSVSLPTEADKPMIVELAVAAMEELIRMAQAGEPLWIPTSDNSTEILSEDEYLRTFPRGIGPKPLGLKSEASRETAVVIMNHISLVEILMDVNQWSSVFSGIVSRAMTLEVLSTGVAGNYNGALQVMTAEFQVPSPLVPTRENYFVRYCKHHPDGTWAVVDVSLDNLRSGPITRNRRRPSGCLIQELPNGYSKVIWVEHVEVDDRAVHNIYRPLVNSGLAFGAKRWVATLDRQCERLASAMASNIPAGDVGVITSPEGRKSMLKLAERMVMSFCAGVGASTTHTWTTLSGSGADDVRVMTRKSMDDPGRPPGIVLSAATSFWIPVPPKRVFDFLRAENSRSEWDILSNGGLVQEMAHIANGRDPGNCVSLLRVNSANSSQSNMLILQESCTDPTGSYVIYAPVDIVAMNVVLSGGDPDYVALLPSGFAILPDGAVLHGGGILDVGSGGSLLTVAFQILVDSAPTAKLSLGSVATVNSLIKCTVERIKAAVSCENT
>VvVv00028421001
MALSMHKESKQQMDSSKYVRYTPEQVEALERVYSECPKPSSMRRQQLIRECPILSNIEPKQIKVWFQNRRCREKQRKEASRLQTVNRKLTAMNKLLMEENDRLQKQVSQLVYENGYMRQQLQSASTATTDTSCESVVMSGQHQQQQNPTPQHPQRDASNPAGLLAIAEETLAEFLSKATGTAVDWVQMIGMKPGPDSIGIVAVSRNCSGVAARACGLVSLEPTKVAEILKDRPSWFRDCRCLDVLSVIPTGNGGTIELIYMQTYAPTTLASARDFWTLRYTTSLEDGSLVICERSLTSSTGGPTGPPASSYIRAEMLPSGYLIRPCEGGGSIIHIVDHVDLDAWSVPEVLRPLYESSKILAQKTTVAALRHIRQIAQETSGEIQYGGGRQPAVLRTFSQRLCRGFNDAVNGFADDGWSLMGSDGVEDVTIVINSSPSKFLGPQYNSTMFPTFGGGVLCAKASMLLQNVPPALLVRFLREHRSEWADYGVDAYSAACLKASPYEVPCARPGGFPSSQVILPLAHTVEHEEFLEVVRLEGHAFSPEDVALTRDMYLLQLCSGVDENAAGACAQLVFAPIDESFADDAPLLPSGFRVIPLDPKTDGPAATRTLDLASTLEVGAGGARPANESDLNNYNLRSVLTIAFQFTFENHVRDNVAAMARQYVRSVMASVQRVAMAIAPSRLSSHMGLKPLPGSPEALTLARWICRSYRIHTGGELLRVDSQGGDAVLKLLWNHSDAIMCCSLKTNASPVFTFANQAGLDMLETTLVALQDIMLDKILDEAGRKILCSEFSKIMQQGFAYLPAGICTSSMGRPVSYEQAIAWKVLNDEDSNHCLAFMFINWSFV
>VvXM_002263157/XM_002268549
MMVDKEDLGLSLSLSFPQDAHRPLQLNLMPSLLPASSSSPSPSPFALQKPSWHDAFPSSDRTSETCRGDARSFLRGIDVNRLPSTADCEEEAGVSSPNSTISSVSGKRSEREANGDEHEMERACSRGISDEEDGDTSRKKLRLSKDQSAILEENFKEHNTLNPKQKLALAKQLNLRPRQVEVWFQNRRARTKLKQTEVDCEFLKRCCENLTEENRRLQKEVNELRALKLSPQFYMQMTPPTTLTMCPSCERVAVPPPSSEARSHQMATTHHRPIPINPWATATPIPHRPFDALHPRS
>VvVv00012051001/Vv00012221001
MERACSRGISDEEDGDTSRKKLRLSKDQSAILEENFKEHNTLNPKQKLALAKQLNLRPRQVEVWFQNRRARTKLKQTEVDCEFLKRCCENLTEENRRLQKEVNELRALKLSPQFYMQMTPPTTLTMCPSCERVAVPPPSSEARSHQMATTHHRPIPINPWATATPIPHRPFDALHPRS
>Vv00015683001
MESGSGSEHIEGVSGNEQENEQQPKKKRYHRHTARQIQEMEALFKECPHPDDKQRMKLSQELGLKPRQVKFWFQNRRTQMKAQQDRSDNVILRAENENLKNENYRLQAALRSVICPNCGGPAMLGEIAFDEQQLRIENARLKEELDRVCCLASRYGGRAIQAIGPPPPLLAPSLDLDMSIYARNFPEPMANCTDMIPVPLMPESSHFPEGGLVLEEEKSLALELAISSVDELVKMCQLGEPLWIRSNENGKEVINVEEYGRMFPWPMNLKQHPGEFRTEATRDSAVVIMNSINLVDAFLDAMKWMELFPSIISRAKTVQVLSGVSGHANGSLHLMYAELQVLSPLVPTRETHFLRYCQQNVDEGTWAIVDFPIDSFNDNLQPSVPRYRRRPSGCIIQDMPNGYSRVTWVEHADVEEKPVHHIFHHFVNSGMAFGATRWLAVLQRQCERVASLMARNISDLGVIPSPEARKNLMNLAQRMIRTFSVNISTSSGQSWTALSDSSDDTVRITTRKITEPGQPNGVILSAVSTTWLPHPHYHVFDLLRDERRRAQLDVLSNGNSLHEVAHIANGSHPGNCISLLRINVASNSSQNVELMLQESCTDQSGSHVVYTTIDVDAIQLAMSGEDPSCIPLLPMGFAIVPVVPNNDCNIMTTTDDNPMPPSGDGNGHNSGCLLTVGLQVLASTIPTAKLNLSSVTAINNHLCNTVHQINAALSSICPDNSSSMVGSSTEPAAPPKQ
>Vv00024542001
MAMAIAQQHRESSSSGSINKHLDSGKYVRYTAEQVEALERVYLECPKPSSLRRQQLIRECPILSNIEPKQIKVWFQNRRCREKQRKEASRLQTVNRKLTAMNKLLMEENDRLQKQVSQLVCENGYMRQQLQTASAATTDASCESVVTTPQHSLRDANNPAGLLSIAEETLAEFLSKATGTAVDWVQMPGMKPGPDSVGIFAISHSCSGVAARACGLVSLEPSKIAEILKDRPSWFRDCRSLEVFTMFPAGNGGTVELLYTQIYAPTTLAPARDFWTLRYTTSLDNGSLVVCERSLSGSGAGPNTAAAAQFVRAEMLPSGYLIRPCEGGGSIIHIVDHLNLEAWSVPEVLRPLYESSRVVAQKMTIAALRYIRQIAQETSGEVVYGLGRQPAVLRTFSQRLSRGFNDAINGFNDDGWSLMSCDGAEDVIIAVNSTKNLNTTSNPANSLSLPGGVLCAKASMLLQNVPPAVLVRFLREHRSEWADFSVDAYSAASLKASPYSYPGMRPTRFTGSQIIMPLGHTIEHEELLEVIRLEGHSLAHEDAFMSRDIHLLQICSGVDENAVGACSELVFAPIDEMFPDDAPLLPSGFRIIPLDSKSETLTTHRTLDLTSSLEVGPATNQAAGDSSSCYNTRSVLTIAFQFPFESNLQDNVATMARQYVRSVISSVQRVAMAISPSGLGPAVGPKLSAGSPEALTLAHWICQSYSYHVGAELLRSDSVGGDSVLKNLWHHQDAILCCSLKSLPVLIFANQAGLDMLETTLVALQDISLDKIFDESGRKGLCADFAKIMQQGFAYLPAGICMSTMGRHVSYEQAIAWKVLAAEENTVHCLAFSFINWSFV
>Vv00032412001
MAVSSSCKDAKMALDNGKYVRYTPEQVEALERLYHDCPKPSSLRRQQLIRECPILSNIEPKQIKVWFQNRRCREKQRKEASRLQAVNRKLTAMNKLLMEENDRLQKQVSQLVYENSFFRQQTQNATLATTDTSCESVVTSGQHHLTPQHPPRDASPAGLLSIAEETLTEFLSKATGTAVEWVQMPGMKPGPDSIGIVAISHGCTGVAARACGLVSLEPTRVAEILKDWPSWYRECRNVDVLNVLSTGNGGTIELLYMQLYAPTTLAPARDFWLLRYTSVLEDGSLVVCERSLNNTQNGPSMPPVQYFVRAEKLPSGYLIRPCEGGGSIIHIVDHMDLEPWSVPEVLRPLYESSTLLAQKTTMAALRQLRQISQEVSQPTNTGWGRRPAALRALGQRLTKGFNEAVNGFTDEGWSMMESDGIDDVTLLVNSSPAKMMGVNLSYASGFPSMSNAVLCAKASMLLQNVPPAILLRFLREHRSEWADSSIDAYSAAAVKAGPCTLPVSRAGGYGGQVILPLAHTIEHEEAIHGGH
>VvXM_002280613
MDVIPMRSSSLELTISVPGFTSSPSLPSSAGNHHGVRDLDINQVPLGAEEEWTTGSMEDEEESGNGGPPRKKLRLSKDQSRLLEESFRQNHTLNPKQKEALAMQLKLRPRQVEVWFQNRRARSKLKQTEMECEYLKRWFGSLTEQNRRLQREVEELRAMKPLPASTLTMCPRCERVTTTSLGKDPTNRTTSPTLSSKLPTALHSRHSSAAC
>VvXM_002268142
MELELSLGDASSKPFAFMEKAHRQVANKGLGFSMGLGLGSAGRDQEEQKIHEVADDDDDDDDGEDDDDGRDQRPSMGLPLQLDLLPLAPVPRNQASHQGLTWPSDNGSSEAGSSGNVGLPARGLDVNRLPSTAVTAAAGEEVEDGAAAEVESSPNSAASSFQMDFCIYRGGNGGTKRDFESGEAERTSSRASDEDDNGLTRKKLRLSKEQSAFLEESFKEHNTLNPKQKLALAKQLNLRPRQVEVWFQNRRARTKLKQTEVDCEYLKRCCETLTEENRRLHKELQELRALKTSNPFYMQLPATTLTMCPSCERVAATSTAPSAAASTATTATDPSTTTTTTANRPRFYPFSHQPPGAS
>Vv00026236001/XM_002272228
MSFGGFLDNSSGGGGARIVADIPYSNNMATGAIAQPRLVSPSLAKSMFSSPGLSLALQTSMEGQGEVTRLAENFESGGGRRSREDEHESRSGSDNMDGASGDDQDAADNPPRKKRYHRHTPQQIQELEALLLFKECPHPDEKQRLELSRRLSLETRQVKFWFQNRRTQMKTQLERHENSILRQENDKLRAENMSIRDAMRNPICTNCGGPAIIGDISLEEQHLRIENARLKDELDRVCALAGKFLGRPISSLASSMAPAMPSSSLELGVGSNGFGGLSTVATTLPLGHDFGGGISSTLPVAPPTSTTGVTGLERSLERSMFLELALAAMDELVKMAQTDEPLWVRSLEGGREILNLEEYMRTFTPCIGMKPSGFVTESTRETGMVIINSLALVETLMDSNRWAEMFPCMIARTSTTDVISSGMGGTRNGALQLMHAELQVLSPLVPVREVNFLRFCKQHAEGVWAVVDVSIDTIRETSVAPTFVNCRRLPSGCVVQDMPNGYSKVTWVEHAKYDESAVHQLYRPLLGSGMGFGAQRWVATLQRQCECLAILMSSTVPTRDHTAITAGGRRSMLKLAQRMTDNFCAGVCASTVHKWNKLCAGNVDEDVRVMTRKSVDDPGEPPGIVLSAATSVWLPVSPQRLFDFLRDERLRSEWDILSNGGPMQEMAHIAKGQDHGNCVSLLRASAMNANQSSMLILQETCIDAAGSLVVYAPVDIPAMHVVMNGGDSAYVALLPSGFAIVPDGPGSRGPNSGVHTNSGGPNRVSGSLLTVAFQILVNSLPTAKLTVESVETVNNLISCTVQKIKAALHCES
>VvXM_002276853
MTCNGMAFFPANFMLQTPREDDHQPPNSLNPILPSCAPQDFHGVASLLGKRSMSFSGIDVCEETNGEDDLSDDGSQAGEKKRRLNMEQVKTLEKNFELGNKLEPERKMQLARALGLQPRQIAIWFQNRRARWKTKQLEKDYDLLKRQFEAVKAENDALQAQNQKLHAEMLALKSREPTESINLNIKETEGSCSNRSENSSDIKLDISRTPAIDSPLSTHPTSRPLFPSSIRPAGVVQLFQNSSSRPDLQCQKMDQPVKEESFCNMFCGMDDQSGFWPWLEQQHFN
>VvXM_002273801
MPAGIMIPATHMPSMMGRNGNVAAYGSSSGLSLGQPNMMDGQLHPLDMTQNTSESEIARLREDDFDSKSGSENHEGASGDDQDPNQRPKKKRYHRHTQHQIQEMEAFFKECPHPDDKQRKELSRELGLEPLQVKFWFQNKRTQMKTQHERHENTQLRSENEKLRTENLRYREALSNASCPNCGGPTAIGEMSFDEHHLRLENARLREEIDRISAIAAKYVGKPVVNYPLIPQVPTRPLDLGVGNFGAQPGLGGELFGASDLLRSINGPTEADKPMIIELAVAAMEELFRMAQMGEPLWLPSLDGTTTELSEDEYIRSFPRGIGPKPPGFKCEASRETAVVIMNHISLVEILMDVNQWSTVFSGIVSRAMTLEVLSTGVAGNYNGAFQVMTAEFQVPSPLVPTRESYFVRYCKQHADGTWAVVDVSLDNLRPSPVVRCRRRPSGCLIQEMPNGYSKVTWVEHVEVDDRGVHNIYKQLVNSGLAFGAKRWVATLDRQCERLASAMATNIPTGEVGVITSQEGRKSMLKLAERMVISFCAGVSASTAHTWTTLSGSGADDVRVMTRKSVDDPGRPPGIVLSAATSFWLPVPPKRVFDFLRDENSRSEWDILSNGGVVQEMAHIANGQDTGNCVSLLRVNSANSSQSNMLILQESCTDSTASFVIYAPVDVVAMNMVLNGGDPDYVALLPSGFAILPDGTTAHGGVIGEVGSGGSLLTVAFQILVDSVPTAKLSLGSVATVNNLIACTVDRIKAAVSCENA
>VvXM_002278836
MDSCRLFFDPSSGHGNMLFLGNGDSLFRGPRSIMNIEETSKKRPFFTSPEDMFDEEYYDEQMPEKKRRLTPEQVHLLEKSFEAENKLEPERKTQLAKKLGLQPRQVAVWFQNRRARWKTKQLERDYDLLKSSYDSLVSEYDSILKEKEKLKSEVVSLTEKLQAKEVTGTPTLTVQKVEPLQADAADVPPVPCSVKVEDRLSSGSGASAVVDEDGPQLLDSGDSYFQNAEYPGCLGVQSEEDDGSDDGQSYFSDALVLPEHHHEEGEALLWVWP
>VvXM_002270976
MEYGSGGGGGGSGGSGGDPDGSDSRRKKRYHRHTAHQIQRLEGMFKECPHPDEKQRLQLSRELALAPRQIKFWFQNRRTQMKAQHERADNCALRVENDKIRCENIAIREALKNVICPSCGGPPIGEDSYFDEQKLRVENAQLKEELDRVSSIAAKYIGRPISQLPPVQPVHISSLDLSMGSFGGQGMGSGPSLDLDLLPGSSSAMPILPFQGTGISDMDKSLMADVAGNALDELLRLLQTNEPLWMKSTTDGRDVLNLESYERIFPRANSHLKNPNVRIEASRDSGVVIMNSLALVDIFMDSNKWMELFPTIVSMARTLEVLSSGMMGGQSGSLQLMYGELQVLSSLVPTREFYFLRYCQQIEQGSWAIVDVSYDFPRDNQFAPQNPSHRLPSGCLIQDMPNGYSKVTWVEHVEIEDKTPTHRLYRDLIHRGLAFGAERWLATLQRMCERFACLMVKGTSTRDLGGVIPSPDGKRSMMKLAQRMVNNFCASISTSNGHRWTTLSGLNEVGVRVTIHKNTDPGQPNGVVLSAATTIWLPVSPQNVFNFFRDERTRPQWDVLSNGNAVQEVAHIANGPHPGNCISVLRAFNTSQNNMLILQESCIDSSGSLVIYCPVDLPAINIAMSGEDPSYIPLLPSGFTISPDGRLDQGDGASSSSSTTASMGRSGGSLITVVFQILVSSLPSAKLNLESVTTVNNLIGNTVQQIKAALNCPSS
>VvXM_002283973
MDNGKYVRYTPEQVEALERLYHECPKPSSIRRQQLIRECPILSNIEPKQIKVWFQNRRCREKQRKEASRLQAVNRKLTAMNKLLMEENDRLQKQVSQLVYENGYFRQHTQNTTLATKDTSCESVVTSGQHHLTPQHPPRDASPAGLLSIAEETLTEFLSKATGTAVEWVQMPGMKPGPDSIGIVAISHGCTGVAARACGLVGLEPTRVAEILKDRPSWFRDCRAVDVLNVLPTANGGTIELLYMQLYAPTTLAPARDFWLLRYTSVMEDGSLVVCERSLKNTQNGPSMPPVQHFVRAEMLPSGYLIRPCEGGGSIIHIVDHMDLEPWSVPEVLRPLYESSTVLAQKTTMAALRQLRQIAQEVSQSNVTGWGRRPAALRALSQRLSRGFNEALNGFTDEGWSMMGNDGIDDVTILVNSSPEKLTGLNLSFANGFPAVSNAVLCAKASMLLQNVPPAILLRFLREHRSEWADNNIDAYSAAAVKVGPCSLPGSRVGSFGSQVILPLAHTIEHEEASNLFIFLEVIKLEGVGHCPEDAMMPRDMFLLQLCSGMDENAVGTCAELIFAPIDASFADDAPLLPSGFRIIPLDSGKEASSPNRTLDLASALEIGPAGNRSSNDYSVNGGNTRSVMTIAFEFAFESHLQENVASMARQYVRSIISSVQRVALALSPSHLSSHAGLRPPLGTPEAHTLARWISHSYRCYLGVELLKSSGEGSETILKTLWHLSDAIMCCSLKALPVFTFANQAGLDMLETTLVALQDITLEKIFDDHGRKTLCSEFPQIMQQGFACLQGGICLSSMGRPVSYERAVAWKVLNEEENAHCVCFMFMNWSFV
>Vv00018188001
MEELAATVGAQGESSGGGAGGGGGGDGKYVRYTAEQVEALERVYAECPKPSSTRRQQLIRECPILSNIESKQIKVWFQNRRCREKQKKEAVQLQSVNKKLNSMNKLLMEENERLQKQVSQLVYENGYMKQQLQNVTATTTDTRCDSLVATPQHSSRTGNNPIGLLSIAEEAMGEFLSKAKGTAVDWVQIPGMKPGPDSVGTVAISHSCNGVAARACSLVSLEPTEIMEILKDRQSWFRDCRKLEVFAKFPAGNGGILELIYMQVYAPTTLAPARDFWTLRYTSSLEDGSLVVCERSMSGSGAGPNPSTASQFVRAKMLPSGYLIRPCEGGGSIIHIVDHLDLEAWSVPEVLQPLYKSSKLVAQKMTVAALHHIRQIAQETSGDVTHTLGKQPAVLRAFRQKLSRGFNDAINGFNDDGWSLMQIDGAEDLIISVNSAKNLSTISNSTAALSLPGGILCVKAAMLLQNVSPSLMVRFLREHRSEWADFSVDAYAAASLRAPPSFLATKLPCLLASQLKMRSILEIIQLEGHALSQEEASVMWRNIHLLQICNGVDDNAGEACSELVFSPIDEMFPDDAPILSSGFRILELDAKTCDRQDMLAAKRMMNLASNLEVRSSDATGCTASSSDSRSVLIIAFQFLFESHLQGNVVTMARQYARNALLKLSPLLVGSAKAIGNFHLGDQLLKSNYHGGDSVLKQLWHHQDAILCCSLKLHPVFIFANQAGLDMLETTLVALQDVSLDKIFDEAGRKALCNVVPQVMQQGFALVPAGIGMSTMGRHVSFEQAIAWKVLTEENTVHCLAFAFINWSFV
>Vv00034385001
MEVEEGDEGSGGGRRDDTVEISSENSGPARSRSEDEFDGEGEGDEDGEGEKGKKKKRKKYHRHTAEQIREMEALFKESPHPDEKQRQQLSKQLGLAPRQVKFWFQNRRTQIKAIQERHENSLLKSEMEKLRDENKAMRETIKKSCCPNCGSATSKQQLRIENARLKAEVEKLRAVIGKYPPGTGSPSSSCSAGNDHENRSSLEFYTGIFGLEKSRIMEIVNQAMEELKKMATAGEPLWIRSVETGREILNYDEYMREFSVENSGNGRPKRSIEASRETGVVFVDLPRLVQSFMDVNQWKEMFPCTISKAATVDIICNGEGPNRNGAVQLMFAELQMLTPMVPTREVYFVRFCKQLSADQWAIVDVSIDKVEDNIDASLVKCRKRPSGCIIEDKSNGHCKVIWVEHLECQKSTVHTMYRQIVNSGLAFGAKHWIATLQLQCERLVFFMATNVPTKDSSGVATLAGRKSILKLAQRMTWSFCRALGASSFNSWTKVSSKTGDDIRVASRKNLNDPGEPQGVILCAVSSVWLPVAPHVIFDFLRDEARRSEWDIMLSGGPVQSIANLAKGQDRGNAVTIQTMKSKDNSMWVVQDTCTNAYESMVVYAPVDIPGMQSVMTGCDSSSIAILPSGFSILPDGVESRPLVITSRPEEKSTEGGSLLTIAFQVLTNTSPTAKLTMESVESVNTLVSCTLQNIKTSLQCEDG
>Vv00015181001
MKRFSSSVSLAPLVSMCSPKEGKNSKNYPVYDSEFQAMLDSFDEEDCAEETGLITEKKKRLSFDQVKALERSFEIENKLEPERKVKIAEELGLKPRQVAIWFQNRRARWKTKQLERDYGILKANYDALKLDYESLEQEKEALVAELRELKAKLQGGNMELNQSVKEEALSRVRTMEIYQESMDWETSKTASSSSLRLNCASLSSPSPMNWFPSKAFQHQFGRMEEQSFFSAEEPCNFFWGDQAPSLHWYFPDQ
>Vv00000088001
MASGRVNLAAMLQNQRVPCSSQPLDALFLSASSPSFLGSRSMLSFEDVRAGKRPDNPFFCQFDHDENGDEDLDEYFHQPEKKRRLTADQVQFLERNFEVENKLEPERKVQLAKDLGLQPRQVAIWFQNRRARWKTKQLEKDFGALQASYNSLKAEYENLLKEKDELKTEVILLTDKLLVKEKERGNLEVSNTDTLSQELPQVVVADSSRAILLMFLKLTNQTYNFSKSLLPPSYIFPKLEDVDYPDPPTNPCSFGFPVEDHAFWSWSY
>Vv00024986001
MNQQVQDHMELFTHMYPGLYTQAMPEQGEAKVRRRRKKSKGESSSGCARKRKLSEEQVTHLELNFGNEHKLESERKDKIASELGLDPRQVAVWFQNRRARWKSKKLEEEFSKLKIVHESVVVEKCRLETEVLTLKEQLSDAEKEIRRLSERSDGVSSNSPTSSLSNAVDVDPPFFGEFGVVDGLDNVFYIPENNYVSGMEWGYLYDM
>Vvi030476/XM_002283681
MAVSSSCKDAKMALDNGKYVRYTPEQVEALERLYHDCPKPSSLRRQQLIRECPILSNIEPKQIKVWFQNRRCREKQRKEASRLQAVNRKLTAMNKLLMEENDRLQKQVSQLVYENSFFRQQTQNATLATTDTSCESVVTSGQHHLTPQHPPRDASPAGLLSIAEETLTEFLSKATGTAVEWVQMPGMKPGPDSIGIVAISHGCTGVAARACGLVSLEPTRVAEILKDWPSWYRECRNVDVLNVLSTGNGGTIELLYMQLYAPTTLAPARDFWLLRYTSVLEDGSLVVCERSLNNTQNGPSMPPVQYFVRAEKLPSGYLIRPCEGGGSIIHIVDHMDLEPWSVPEVLRPLYESSTLLAQKTTMAALRQLRQISQEVSQPTNTGWGRRPAALRALGQRLTKGFNEAVNGFTDEGWSMMESDGIDDVTLLVNSSPAKMMGVNLSYASGFPSMSNAVLCAKASMLLQNVPPAILLRFLREHRSEWADSSIDAYSAAAVKAGPCTLPVSRAGGYGGQVILPLAHTIEHEEFMEVIKLENVDHYREDLMMSGDVFLLQLCSGVDDNAVGTCSELIFAPIDASFSDDAPLLPSGFRIIPLDSGVDGSSPNRTLDLASSLEVGPAGNKASSDNSGHTGSAKSVMTISFQFAFEMHLQENVASMARQYVRSIISSVQRVALALSPSRFGPQMGFRPLPGTPEAHTLARWICQSYRCYLGVELLKPSNEGNESILKTLWHHSDAVMCCSLKVIALPVFTFANQAGLDMLETTLVALQDITLEKTFDDNGRKTLCSEFPQIMQQGFVCLQGGVCLSSMGRPVSYERAVAWKVLTEEDNAHCICFMFINWSFV
>VvXM_002277637
MYGDCQVLTSMGGNVVSSDSLFSSPIRNPNFNFMSSMGGPFHAFSSIIPKEESGLLRGKDEMESGSGSEHIEGVSGNEQENEQQPKKKRYHRHTARQIQEMEALFKECPHPDDKQRMKLSQELGLKPRQVKFWFQNRRTQMKAQQDRSDNVILRAENENLKNENYRLQAALRSVICPNCGGPAMLGEIAFDEQQLRIENARLKEELDRVCCLASRYGGRAIQAIGPPPPLLAPSLDLDMSIYARNFPEPMANCTDMIPVPLMPESSHFPEGGLVLEEEKSLALELAISSVDELVKMCQLGEPLWIRSNENGKEVINVEEYGRMFPWPMNLKQHPGEFRTEATRDSAVVIMNSINLVDAFLDAMKWMELFPSIISRAKTVQVLSGVSGHANGSLHLMYAELQVLSPLVPTRETHFLRYCQQNVDEGTWAIVDFPIDSFNDNLQPSVPRYRRRPSGCIIQDMPNGYSRVTWVEHADVEEKPVHHIFHHFVNSGMAFGATRWLAVLQRQCERVASLMARNISDLGVIPSPEARKNLMNLAQRMIRTFSVNISTSSGQSWTALSDSSDDTVRITTRKITEPGQPNGVILSAVSTTWLPHPHYHVFDLLRDERRRAQLDVLSNGNSLHEVAHIANGSHPGNCISLLRINVASNSSQNVELMLQESCTDQSGSHVVYTTIDVDAIQLAMSGEDPSCIPLLPMGFAIVPVVPNNDCNIMTTTDDNPMPPSGDGNGHNSGCLLTVGLQVLASTIPTAKLNLSSVTAINNHLCNTVHQINAALSSICPDNSSSMVGSSTEPAAPPKQ
>VvXM_002281832
MALSMHKESKQQMDSSKYVRYTPEQVEALERVYSECPKPSSMRRQQLIRECPILSNIEPKQIKVWFQNRRCREKQRKEASRLQTVNRKLTAMNKLLMEENDRLQKQVSQLVYENGYMRQQLQSASTATTDTSCESVVMSGQHQQQQNPTPQHPQRDASNPAGLLAIAEETLAEFLSKATGTAVDWVQMIGMKPGPDSIGIVAVSRNCSGVAARACGLVSLEPTKVAEILKDRPSWFRDCRCLDVLSVIPTGNGGTIELIYMQTYAPTTLASARDFWTLRYTTSLEDGSLVICERSLTSSTGGPTGPPASSYIRAEMLPSGYLIRPCEGGGSIIHIVDHVDLDAWSVPEVLRPLYESSKILAQKTTVAALRHIRQIAQETSGEIQYGGGRQPAVLRTFSQRLCRGFNDAVNGFADDGWSLMGSDGVEDVTIVINSSPSKFLGPQYNSTMFPTFGGGVLCAKASMLLQNVPPALLVRFLREHRSEWADYGVDAYSAACLKASPYEVPCARPGGFPSSQVILPLAHTVEHEEVTTQFLEVVRLEGHAFSPEDVALTRDMYLLQLCSGVDENAAGACAQLVFAPIDESFADDAPLLPSGFRVIPLDPKTDGPAATRTLDLASTLEVGAGGARPANESDLNNYNLRSVLTIAFQFTFENHVRDNVAAMARQYVRSVMASVQRVAMAIAPSRLSSHMGLKPLPGSPEALTLARWICRSYRIHTGGELLRVDSQGGDAVLKLLWNHSDAIMCCSLKTNASPVFTFANQAGLDMLETTLVALQDIMLDKILDEAGRKILCSEFSKIMQQGFAYLPAGICTSSMGRPVSYEQAIAWKVLNDEDSNHCLAFMFINWSFV
>VvXM_002284466
MGVDMSNPPASRTKDFFASPALSLSLAGIFRDGGAAAAAAANMEVEEGDEGSGGGRRDDTVEISSENSGPARSRSEDEFDGEGEGDEDGEGEKGKKKKRKKYHRHTAEQIREMEALFKESPHPDEKQRQQLSKQLGLAPRQVKFWFQNRRTQIKAIQERHENSLLKSEMEKLRDENKAMRETIKKSCCPNCGSATSSRDPTMTTEEQQLRIENARLKAEVEKLRAVIGKYPPGTGSPSSSCSAGNDHENRSSLEFYTGIFGLEKSRIMEIVNQAMEELKKMATAGEPLWIRSVETGREILNYDEYMREFSVENSGNGRPKRSIEASRETGVVFVDLPRLVQSFMDVNQWKEMFPCTISKAATVDIICNGEGPNRNGAVQLMFAELQMLTPMVPTREVYFVRFCKQLSADQWAIVDVSIDKVEDNIDASLVKCRKRPSGCIIEDKSNGHCKVIWVEHLECQKSTVHTMYRQIVNSGLAFGAKHWIATLQLQCERLVFFMATNVPTKDSSGVATLAGRKSILKLAQRMTWSFCRALGASSFNSWTKVSSKTGDDIRVASRKNLNDPGEPQGVILCAVSSVWLPVAPHVIFDFLRDEARRSEWDIMLSGGPVQSIANLAKGQDRGNAVTIQTMKSKDNSMWVVQDTCTNAYESMVVYAPVDIPGMQSVMTGCDSSSIAILPSGFSILPDGVESRPLVITSRPEEKSTEGGSLLTIAFQVLTNTSPTAKLTMESVESVNTLVSCTLQNIKTSLQCEDG
>VvXM_002282646
MDAFHSQHQKHKKRLTQDQVRLLETSFDHGKKLEPERKLHLARELGVPPRQVAIWYQNKRARWKTQNLELDYNVIRVRLEHALIEKRRLERDVIRLQGELEKAHEMLHALNYANPNPPPIVSTVLSSISCDEGGSTLENNEEFQFENLYASLMGVDGSNWV
>Vv00021713001
MDWNGNLRPFVSRPESSFTFLYNYNYDPYPGKAPYTHPETAHAMVRPMDKSSYGNQEKKKRLTNEQLESLERSFQEEIKLEPDRKMKLARELGLQPRQIAVWFQNRRARWKTKELERLYDVLKQEYDLMSKEKQKLQEEVSKLKGILREQATRKQVSMGYTEVSGEETVESTSITIRSSNKPRGLSHQIADCNYVYTAEEYNPVSPPYWGVLPPYPST
>Vv00020924001
MAFLPTDFLFQTHLEDHPPYTSHTGLPSCTPQDFHGVIPVLMKRSMSFSGVDGCEEVHGDDDFSDDGSQAGEKKRRLNLEQVKTLEKNFELGNKLEPERKMQLARTLGLQPRQIAIWFQNRRARWKTKQLEKDYDLLKRQFEAVKADNDALQAQNKKLHAELLALKSREPKGVGPINLNKETDQISWSNGSEHSSGINLDISRTTLINSPVSSQLSSKQFFPSSLRPASITQLLQGSPRSDIHCQKIDQIVQDESFCNIFSGISDQSGLWAWPEQDHFHQNQA
>Vv00012167001
MKRLGSSESLGALMAICPTTDEHSPRNNHVYSREFQTMFDGLDEEGCVEESGQIVEKKRRLSVDQVKALEKNFEVENKLEPERKVKLAQELGLQPRQVAVWFQNRRARWKTKQLERDYGILKANYETLKLNYDAIQHDNEALLKEIRELKSKLNEEKTESNLSVKEELVVSESDEKVKVMEQSETAMVFPDMKDGSSDSDSSAILNEDNSPNAAISSSGKAYQPQFVKMEEHNFFGADESCNFFSDDQPPTLPWYCPDQWT
>VvXM_002285140
MAMAIAQQHRESSSSGSINKHLDSGKYVRYTAEQVEALERVYLECPKPSSLRRQQLIRECPILSNIEPKQIKVWFQNRRCREKQRKEASRLQTVNRKLTAMNKLLMEENDRLQKQVSQLVCENGYMRQQLQTASAATTDASCESVVTTPQHSLRDANNPAGLLSIAEETLAEFLSKATGTAVDWVQMPGMKPGPDSVGIFAISHSCSGVAARACGLVSLEPSKIAEILKDRPSWFRDCRSLEVFTMFPAGNGGTVELLYTQIYAPTTLAPARDFWTLRYTTSLDNGSLVVCERSLSGSGAGPNTAAAAQFVRAEMLPSGYLIRPCEGGGSIIHIVDHLNLEAWSVPEVLRPLYESSRVVAQKMTIAALRYIRQIAQETSGEVVYGLGRQPAVLRTFSQRLSRGFNDAINGFNDDGWSLMSCDGAEDVIIAVNSTKNLNTTSNPANSLSLPGGVLCAKASMLLQNVPPAVLVRFLREHRSEWADFSVDAYSAASLKASPYSYPGMRPTRFTGSQIIMPLGHTIEHEELLEVIRLEGHSLAHEDAFMSRDIHLLQICSGVDENAVGACSELVFAPIDEMFPDDAPLLPSGFRIIPLDSKSGDTQETLTTHRTLDLTSSLEVGPATNQAAGDSSSCYNTRSVLTIAFQFPFESNLQDNVATMARQYVRSVISSVQRVAMAISPSGLGPAVGPKLSAGSPEALTLAHWICQSYSYHVGAELLRSDSVGGDSVLKNLWHHQDAILCCSLKSLPVLIFANQAGLDMLETTLVALQDISLDKIFDESGRKGLCADFAKIMQQGFAYLPAGICMSTMGRHVSYEQAIAWKVLAAEENTVHCLAFSFINWSFV
>Vv00007373001
MGRINEDGYESMSGSGNLDGGLEDEQETLVLERPAKKLKYHRHTQEQINELETCFKEWPHPDEKQRLDLSRKLNLEPRQVKFWFQNRRTQMKNQLERHENVMLRQENDKLRVENVAIKDAVRNPICNHCGGVAMLGNITIEENQLRVENAQLRDELSRICGLAEKFLGRPVTPLASPIALPRPSSNLELEVAGNGFGGLNSGGTPLPMGPLTRPGMMGVEKPFNSSVFVELAVTAMDELLRLAQADSPIWMTSLDGGKETLNPVEYMRTFSPCIGLKPSGFVTEASRETGMVMINSLALVETLMDGSRWAQMFPCVIAKASTTDVLSSGIGRTRHGALQLMHAELQVLSPLVPVRQVKFLRFCKQHGEGLWAVVDVSIDTALDVFCSLLDDNAHILILMGEMQVTWIEHSEYDESAVHYLYRSLLSSGLGFGALRWLATLQRQCESIAILLSSTVPCEDHPVLTQAGRRSLLQLTNRMRDNFCAGVCASTVRMWNKLHVASLGEDVKVMTRKSMNIPGEPPGVILSAATSVWMPIMHQQLFNFLRDERQRSKWDILSNGGPMQEMIHIPKGQTSSNCVSLLRPNARNQNDNTMLILQETWADASGSLIVYAPLDVASMRAVMTGGDSSFVALLPSGFAIVPDGSSGYGDDWSGKLARGSSNKGSGSLLTVAFQILVNSLPMAKLNVESVETVNSLLSCTINKIKSAVSSA
>VvXM_002275304
MECSSKHRSITAKKRLTQDQLHLLETSFITNPKLEGESKQELASKLGLPPKQVAIWYQNKRARCKTEAIEHEYKATQLQLQNVLAHNQRLQSEVGRLTHKLNQAHHLLFLASNPSAASASASASTSTSAPSFSVPGSSSLNSPASMNSIWENAEVLPIMEELYACLLE
>VvXM_002274158
MEELAATVGAQGESSGGGAGGGGGGDGKYVRYTAEQVEALERVYAECPKPSSTRRQQLIRECPILSNIESKQIKVWFQNRRCREKQKKEAVQLQSVNKKLNSMNKLLMEENERLQKQVSQLVYENGYMKQQLQNVTATTTDTRCDSLVATPQHSSRTGNNPIGLLSIAEEAMGEFLSKAKGTAVDWVQIPGMKPGPDSVGTVAISHSCNGVAARACSLVSLEPTEIMEILKDRQSWFRDCRKLEVFAKFPAGNGGILELIYMQVYAPTTLAPARDFWTLRYTSSLEDGSLVVCERSMSGSGAGPNPSTASQFVRAKMLPSGYLIRPCEGGGSIIHIVDHLDLEAWSVPEVLQPLYKSSKLVAQKMTVAALHHIRQIAQETSGDVTHTLGKQPAVLRAFRQKLSRGFNDAINGFNDDGWSLMQIDGAEDLIISVNSAKNLSTISNSTAALSLPGGILCVKAAMLLQNVSPSLMVRFLREHRSEWADFSVDAYAAASLRGDSFALPGLSPSQFSGNQTTMSLGITAENEILEIIQLEGHALSQEEASVMWRNIHLLQICNGVDDNAGEACSELVFSPIDEMFPDDAPILSSGFRILELDAKTCDRQDMLAAKRMMNLASNLEVRSSDATGCTASSSDSRSVLIIAFQFLFESHLQGNVVTMARQYARNVISSVQRVAMAITPSGLHGRPKSTSGSPEALTLARWICQSYSFHLGDQLLKSNYHGGDSVLKQLWHHQDAILCCSLKLHPVFIFANQAGLDMLETTLVALQDVSLDKIFDEAGRKALCNVVPQVMQQGFALVPAGIGMSTMGRHVSFEQAIAWKVLTEENTVHCLAFAFINWSFV
>VvXM_002265908
MKRLGSSESLGALMAICPTTDEHSPRNNHVYSREFQTMFDGLDEEGCVEESGQIVEKKRRLSVDQVKALEKNFEVENKLEPERKVKLAQELGLQPRQVAVWFQNRRARWKTKQLERDYGILKANYETLKLNYDAIQHDNEALLKEIRELKSKLNEEKTESNLSVKEELVVSESDEKVKVMEQSETAMGAGVGGSDAKDLSNDDSFKDGNGGGRVSVFPDMKDGSSDSDSSAILNEDNSPNAAISSSGVLQNNHHHHLLMSPPSSSLRFNNSSSSSINCFHFSDSSRPILGNTQKAYQPQFVKMEEHNFFGADESCNFFSDDQPPTLPWYCPDQWT
>VvXM_002262914
MNLNEMLGGEEYKYSPMAAVDDGSLACLNSIATARKKKEKNKRRFSDEQIRLLESMFESETKLEPRKKLQVAKELGLQPRQVAIWFQNKRARWKSKQLERDYSILRGNYNSLVSRFESLKKEKQALVIQLQKLNEMVQQSGGAKQDSEQRLVQNSAESEADNRDNGNCESEVKPNLSLERSEHGGGVLSDDDSSIRADYFVMEEEPSLLTMVEPVDGCLTSPEDWGSWDSENVFDQSSGSYQWWDFWG
>VvXM_002283895
MDWNGNLRPFVSRPESSFTFLYNYNYDPYPGMEVKHPVSAETAHAMVRPMDKSSYGNQEKKKRLTNEQLESLERSFQEEIKLEPDRKMKLARELGLQPRQIAVWFQNRRARWKTKELERLYDVLKQEYDLMSKEKQKLQEEVSKLKGILREQATRKQVSMGYTEVSGEETVESTSITIRSSNKPRGLSHQIADCNYVYTAEEYNPVSPPYWGVLPPYPST
>Vv00034328001
MAMSCKDGKGIMDNGKYVRYTPEQVEALERLYHECPKPSSIRRQQLIRECPILSNIEPKQIKVWFQNRRCREKQRKEASRLQAVNRKLTAMNKLLMEENDRLQKQVSQLVYENGYFRQHTQNTTLATKDTSCESVVTSGQHHLTPQHPPRDASPAGLLSIAEETLTEFLSKATGTAVEWVQMPGMKPGPDSIGIVAISHGCTGVAARACGLVGLEPTRVAEILKDRPSWFRDCRAVDVLNVLPTANGGTIELLYMQLYAPTTLAPARDFWLLRYTSVMEDGSLVVCERSLKNTQNGPSMPPVQHFVRAEMLPSGYLIRPCEGGGSIIHIVDHMDLEPWSVPEVLRPLYESSTVLAQKTTMAALRQLRQIAQEVSQSNVTGWGRRPAALRALSQRLSRGFNEALNGFTDEGWSMMGNDGIDDVTILVNSSPEKLTGLNLSFANGFPAVSNAVLCAKASMLLQNVPPAILLRFLREHRSEWADNNIDAYSAAAVKVGPCSLPGSRVGSFGSQVILPLAHTIEHEEASNLFILEGVGHCPEDAMMPRDMFLLQLCSGMDENAVGTCAELIFAPIDASFADDAPLLPSGFRIIPLDSGKEASSPNRTLDLASALEIGPAGNRSSNDYSVNGGNTRSVMTIAFEFAFESHLQENVASMARQYVRSIISSVQRVALALSPSHLSSHAGLRPPLGTPEAHTLARWISHSYRCYLGVELLKSSGEGSETILKTLWHLSDAIMCCSLKALPVFTFANQAGLDMLETTLVALQDITLEKIFDDHGRKTLCSEFPQIMQQGFACLQGGICLSSMGRPVSYERAVAWKVLNEEENAHCVCFMFMNWSFV
>Vv00003734001
MDFCIYRGGNGGTKRDFESGEAERTSSRASDEDDNGLTRKKLRLSKEQSAFLEESFKEHNTLNPKQKLALAKQLNLRPRQVEVWFQNRRARTKLKQTEVDCEYLKRCCETLTEENRRLHKELQELRALKTSNPFYMQLPATTLTMCPSCERVAATSTAPSAAASTATTATDPSTTTTTTANRPRFYPFSHQPPGAS
>VvXM_002266053
MKRLGSSESLGALMAICPTTDEHSPRNNHVYSREFQTMFDGLDEEGCVEESGQIVEKKRRLSVDQVKALEKNFEVENKLEPERKVKLAQELGLQPRQVAVWFQNRRARWKTKQLERDYGILKANYETLKLNYDAIQHDNEALLKEIRELKSKLNEEKTESNLSVKEELVVSESDEKVKVMEQSETAMGAGVGGSDAKDLSNDDSFKDGNGGGRVSVFPDMKDGSSDSDSSAILNEDNSPNAAISSSGVLQNNHHHHLLMSPPSSSLRFNSSSSSSINCFHFSDSSRPTLGNTQKAYQPQFVKMEEHNFFGADESCNFFSDDQPPTLPWYCPDQWT
>Vv00037197001/XM_002271487
MESRGCSAEEAGEEGEQLTRKKSRNKKRFSDEQVQYLESIFESDSKLEARKKEELAVELGMQPRQVAIWFQNKRARWKSKQIEHDYKALRASYDALTSRFESLKEEKQSLLTQLQKLGDLMEKPGDGVGSGFGGNSSTDGGSDTGDDAKLSYLEGGLDHRLVKCSDDDKSRSAGYFGHQEGPELLDKCENADISLESTGKWFGFASGGFHDQSCTISQLWDFWSS
>Vv00007830001
MKRLGSSESLGALMAICPTTDEHSPRNNHVYSREFQTMFDGLDEEGCVEESGQIVEKKRRLSVDQVKALEKNFEVENKLEPERKVKLAQELGLQPRQVAVWFQNRRARWKTKQLERDYGILKANYETLKLNYDAIQHDNEALLKEIRELKSKLNEEKTESNLSVKEDNDDSFKDGNGGGRVSVFPDMKDGSSDSDSSAILNEDNSPNAAISSSGNNHHHHLLMSPPSSSLRPTLGNTQKAYQPQFVKMEEHNFFGADESCNFFSDDQPPTLPWYCPDQWT
>VvXM_002273427
MDFFQSQARKHQPKFSKKRLTKDQVRLLETSFDLNNKLDSDRKLQLAQELGIPPRQVAIWYQNKRARWKNQSLELEYNALQLRLDAALGDKRKLEKEVDRLKQELQKAQEVLLSCNVTYSTLTSLSTSCDEDGSSSLLGDSKLGLDKELYACLIGGGDQFPKSDDSHGLFT
>VvXM_002269569
MDGRKLYGGGSNMAVLLRKETLPSPSELLESFWIPDSSTTFHGSKSVVNFEGVGGDDTKDRPFFQTLHEEENGDEDFEGCFHRPEKKRRLTAGQVQFLERNFEVENKLEPERKNQLAKELGLQPRQVAIWFQNRRARFKTKQLEKDYDSLKASYDSLKADYDCILKEKEKLKTELLLLTDKALIGEKEGEKTKALENISPSHAESQKAIPNRVSEHVPPNAPILFCKQEDASSAKSDVFDSDSPLYTDGNHSSLLEPADSSQIFEPDQSEFSQDEEDNLSKSLIPPLCFPKLEDCSYPDPPANACNLGLPAEEQPFWFCCIGLGLNPLQANLSPNAATLYSPSCVGIAPRSSITGSVARATTTASSGQPELRKALATLRPKLEALMESVAALASPDAANHATDRDAQNRTQNKNFTGGPSKSPTLSRNSSGEACAGVEWGGEMVRGCLEWREFLKAKDGFGLKRRCWLSALRECSQIARWVLLEDTVNGSGGGDDTEAAIGKAENNHLGRMSRKREKPYHSRHALSSIAKRRRPSLLELPDSASRDAPATKHSSPGAVLVIGLSPECSVLDLKSRFEIYGCISRIRIDRDGVGYITFRSKDSADAAITASQDPSFGITIDSKRVQVLLAKDPNSAVGFGSNKDNGSSSKLLRAEVPLSRHGRSNKLVSSSAKPKTDPIAGLDVAFKGREMVAYDDIL
>Vv00015015001/XM_002283511
MGFEDVCCTGLGLGLGRQDRPQSRLQSDHQEKKKKLCLKYDNSFPCLTLGPSEDTYQLAAKINDAGKGYGESTDLHRQASSLSAVSSFSNSSIKKERDLCGEVEVEVEIERVSSRASDEDEEGNSRKKLRLTKEQAVILEDSFKQHSTLNPRQKQVLAKQLNLRPRQVEVWFQNRRARTKLKQTEVDCELLRKRCETLTDENQRLQKELQELKALKLATPLYMQLPAATLTMCPSCERIGSGGDASSKTSFTIGAKPRFCNPFTHPSPAC
>VvXM_002269340
QKQKQALAKQLNLRPRQVEVWFQNRRARTKLKQTEVDCEFLKKCCESLTDENRRLQKELQELKALKLAQPLYMQLPAATLTMCPSCERIGGVTDGASKSPFTMAPKPHFYNPFTNPSAAC
>Vv00011041001
KQKQALAKQLNLRPRQVEVWFQNRRARTKLKQTEVDCEFLKKCCESLTDENRRLQKELQELKALKLAQPLYMQLPAATLTMCPSCERIGGVTDGASKSPFTMAPKPHFYNPFTNPSAAC
>Mt8G029340
MEYSQYSSYSAEAGEEETYTTSSISSMRKKKNKNTKRFTDEQIKSLETMFETETRLEPRKKLQLARELGLQPRQVAIWFQNKRARWKSKQLEREYNKLQNSYNNLASKFESMKKERQTLLIQLQKLNDLIQKPIEQSQSSSQVKEAKSMESASENGGRNKCEAEVKPSPSMERSEHVLDVLSDDDTSIKVEYFGLEDETGLMNFAEHADGSLTSPEDWSAFESNDLLGQSSCDYQWWDFWS
>Mt3G110250
MKRFNNSETMASLLSMYQSKEVDVDQRNEAKGYSEEFQAMLDRLEQEDSYEDGSPMLEKKRRLGYDQVKALEKSFELDNKLEPERKVKLAEDLGLQPRQVSIWFQNRRARTKTKQLERDYSVLKSNFDVLKVEYTNLQQENETLTRKLRELKAKLLRVESNELEKEVECPISRGIERGGSESNSSGIIKEESNVDSPMCFNGSLPSSMINLVHYYDSRGSQENVFQNQFMRMEEQNFLSNSELFSFFSVDQSPTL
>Mt5G015030
MGLNDQDSLHLVLGLSLNTSTTPKEITTTTPMNPYSTSNEPSLTLGLSGESYNLISHKQATKGYGEELCRQTSSPHSVVNSSFSSGRVLQVKRERDEEEEEVEEERVSSRVSDEDEDATNARKKLRLTKEQSLLLEESFKLHSTLNPKQKQALARQLNLRPRQVEVWFQNRRARTKLKQTEVDCEFLKKCCETLTDENRRLKKELQELKSLKVAQPLYMPMPAATLSICPSCERLGRVADGGGGSNKITAFTMAPNTHFYNPFNNPSAAC
>Mt7G009440
MAFPPPHSFMFNPHEDHDQLPSTSLNTFPSFPPQHFQQGAPFLLKKSMSFSGIENKCHDHHEVHGDDELSDDGFQSGEKKKIRLNLDQVQALEKSFEFGNKLDPERKVQLAKALGLQPRQIAIWFQNRRARCKTKQLENEYEVLKKKFEAVKDENDALKVHNQKLQGEVLLTL
>Mt7G083690
MPSSAISQPRLSTPTLVKSMFNSSGLSLALQTNLEAQGGDMKRLMAENFHQTNNGLRRNREEEEHESCRSGSDNMDGISGDDFDAADNPPRKKRYHRHTPQQIQELESMFKECPHPDEKQRLELSKRLCLETRQVKFWFQNRRTQMKTQLERHENSLLRQANDKLRAENMSIREAMRNPMCSNCGGPAIISEISLEEQHLRIENARLKDELDRVCTLAGKFLGRPITSLPNSSQDFGMVSMSPPSITRGTSMVTNTNSNGFDRSMERSMFLELALAAMDELVKMAQTNEPLWIRSVESGKEIFNHEEYTRIISTPCIGLKPNGFVSEASRESGVVIINSLALVETLMDSNRWSEMFPCVIARSSTTEVISSGINGTRNGALQLMQAELQVLSPLVPVREVSFLRFCKQHAEGVWAVVDVSIDTIRETSAGAPTFLTCRRLPSGCVVQDMPNGYSKVTWVEHAEYEESQVHQLYRPLLSLGMGFGAQRWVATLQRQCECLAILMSSSLPSREHSAISAGGRRSMLKLAHRMTNNFCAGVCASTVHKWNKLNAGNVGEDVRVMTRKSVDDPGEPPGIVLSAATSVWLPASPQKVFDFLRNEKLRSEWDILSNGGPMQEMAHIAKGHDHGNCVSLLRASAINSSQSSMLILQETSTDASGSLVVYAPVDIPAMHVVMNGGDSAYVALLPSGFAVLPDGHSNGSGNHEDASQPRVSGSLLTVAFQILVNSLPTAKLTVESVETVNNLISCTIQKIKVALQCES
>Mt1G073710
MEWNGNTRSFVPQPESSLSFLYNYNQCSYQGMMEVKHQDWTDTMFPEMEKMMKYGNQEKKKRLTSEQMESLESSFQEEIKLDPQRKMKLSKELGLQPRQIAIWFQNRRARWKTKQLEHLYDSLRHQFEVVSKEKQQLQDEVR
>Mt8G113090
MAGGRVFSNGPANISNINMNILLQNQQQTPRGNSSQQPLDSLFLSSSASFFGSRSMVSFEDVQGRKRRNRSFFGGFDLDENGEDEMDEYFHQSEKKRRLSVDQVQFLEKSFEEDNKLEPERKTKLAKDLGLQPRQVAIWFQNRRARWKTKQLEKDYDSLNDGYESLKTEYDNLLKEKDRLQSEVASLTEKVLEREKQEGKFKQGESETKEFLKEPTINKPLVDSVSEGEGSKLSIVEASNNNNNNNKLEDISSARSDILDCESPRYTDGVLETCDSSYVFEPEYQSDLSQDEEDHNLLPPYIFTKLEDVNYSDPPHNSTSYGFQEEDHHQALWPWSY
>Mt2G129600
MALSMHKEMDAGKYVRYTPEQVEALERVYSECPKPSSLRRQQLIRECPILSNIEPKQIKVWFQNRSFLHLLVIVKQVSHLVYENGYMKQQIHTVSASAATTTDNSCDSVVMSGQNQQQNPTQRPQRDANNPAGLLAVAEETLAEFLSKATGTAVDWVQMIGMKPGPESIGIVAVSRNSSGIAARACGLVSLEPTKVAEILKDRLSWYRDCRCVDVLSIVPTGGGGTIELMYMQTYAPTTLAAARDFWTLRYTTSLEDGSLVICERSLNASTGGPTGPSPSNFVRAEMLPSGFLIRPCEGGGSIIHIVDHVDLDVWSVPEVLRPLYESSKILAQKLTIAALQHIKQIAQESSGEIQYGGGRQPAVLRTFSQRLCRGFNDAVNGFVDDGWSLLGNDGVEDVTIAVNSSPNKFLGSNYSSMFPTFGGGVLCAKASMLLQNVPPALLVRFLREHRSEWADYGVDAYSATCLKSSPYAVPCPRPGGFPSSQVILPLAPTIEHEEFLEVVRIEGHAFSPEDVALARDMYLLQLCSGIDENSVGACAQLVFAPIDESFADDALLLPSGFRVIPLDPKSDGPTTSRTLDLLEGSRNARPSGEGAGSNGYNLRSVLTIAFQFTFENHLRDNVASMARQYVRSVVASVQRVAMAIAPSRPGTQLGPKSLPGSPEAHALARWISRSYRMHTGAELFRVESAASDAILKQLWHHSDAIMCCSVKTNASPIFTFSNQAGLDMLETTLVALQDIMLDKVLDEAGRKILCSEFSKIMQQGYASLPGGICVSSMNRPVSYEQAIAWKVLNDDDANHCLAFMFINWSFV
>Mt3G123250
MMEEEENIHEGFKGKNVESMSCLETPQNSKKKNKKIENKRRFSDEQIRSLECIFESESKLEPRKKMQLARDLGLQPRQVAIWFQNRRARWKSKRIEQEYRKLKDEYDNLASKFQCLKEEKESLQSEVQKLSYMVETSHDGGREAKENSTEDGGSRNGYNNSRFEETKQRFSNEGLEDKVVIYSDDQNERSTTWTEKVEDRGNQLLRNDDHAEIPLTTTLEKWYNVDPCGMLDQSCNSSQWLDFWT
>Mt5G040020
MHEMAFFQANFMLQTPHHHDDHHQPSSLNSILPQDYHGGPSFLGKRCMSFSSGIELGEEANIPEEDLSDDGSQAGEKKRRLNMEQVKTLEKSFELGNKLEPERKMQLARALNLQPRQVAIWFQNRRARWKTKQLEKDYDVLKRQYDAIKLDNDALQAQNQKLQAEILALKNREPTESINLNKETEGSSSNRSENSSEIKLDMSRTPASDSPLSTHQHTTSRTFFPPSARPSSGIAQLFQTSSRPEIQCQKIDQMVKEESLSNMFCGMDDQAGFWPWLEQQHFN
>Mt5G019570
MNHQDQMMLMSQLFPACEYTQIISQQGEKKPKPRRKRSKKNKGGENSANDMNKKRKLSDEQVNILEENFGNEHKLESEKKDRLAMELGLDPRQVAVWFQNRRARWKNKKLEEEYFSLKKIHESTILEKCLLETKLREQHSEALKLREQLSEAEKEIQRLREPFERVTSSSSSTSSMSQSVEVVDPPFLGEFGVDNGYDDDVFFMPNETCYYNGMEWISLYM
>Mt2G110200
MAMAVAQQQRDNSIERHLDSSGKYVRYTAEQIEALEKVYVECPKPSSLRRQQLIRECPVLANIEPKQIKVWFQNRRCREKQRKEASQLQSVNRKLSAMNKLLMEENERLQKQVSQLVNENGFMRQQLHPTPAAPNADGSGVDSAAAAPMNSLRDANSPAGFLSIAEETLTEFLSKATGTAVDWVQMPGMKPGPDSVGIFAISQGGNGVAARACGLVSLEPTKIVEILKDRPTWYRDCRSSEVFTMFPAGNGGTIELVYTQTYAPMTLASARDFWTLRYTTNLENGSVVVCERSLSGTGAGPNAAAASQFERAEMLPSGYLIRPCEGGGSIIHIVDHLNLQAWSVPEVLRPIYESSQMVAQRLTIAALRYIRQVAQETSGDVVYSMGRQPAVLRTFSQRLSRGFNDAVNGFNDDGWSVLNCDGAEGVTISVNSIKNLSGTSNPASSLSLLGGIVCAKASMLLQNTTPAVLVRFLREHRSEWADFSVDAFSAASLKAGSYGYPGMRSTKFTGNQAIMPLGHTIEHEEMLEIIRLEGLAQDDSFVSRDVHLLQLCTGIDENAVGACSELIFAPIDDMFPEDAPLVPSGFRIVLLNSQPGDTKNTTTANRTLDLTSGLEVSPATAHANGDASCPNNRCVLTVAFQFPFESGLQDNVAAMARQYVRRVVSAVQAVATAISPSSVNTSGGAKLSPGTPEALTLAQWICQSYSHHLGAQLLRSDSLIGDMLLKHLWHHPDAILCCSLKQVPVFIFANQAGLDMLETTLVALQDITLDKIFDESARKNLIAYFAKLMQQGFACMPAGICMSTMGRHASYDQAVAWKVHAEDNSVHCLAFSFINWSFI
>Mt4G062070
MFQSNLLEAGQFHPLEMMQNTSESDVPRIREDEFESGTKSCSENHEGGAASGEEQGPRPKRKRYHRHTQHQIQEMESFFKECPHPDDKQRKELSRELGLEPLQVKFWFQNKRTQMKTQHERSENSQLRADNEKLRADNMRYREALSNASCPNCGGPTAIGEMSFDEHHLRLENARLREEIDRISTMAAKYVGKPVVNYSNISPSLPPRTEIGFGNPQGIGTMDMYGASGDILRSISGPTEADKPIIIELAVAAMEELIGMAQMGDPLWLRTTPEGAATVLNEDEYVRSFPRGIGPKPNGFKCEASRESSVVIMNHVNLVEILMDVNQWSTVFAGIVSRAVTVEVLSTGVAGNYNGALQVMTAEFQVPSPLVPTRESYFVRYCKQHPDGTWAVVDVSLDNLRPSPSSRCRRRPSGCLIQEMPNGYSKVTWVEHVEVDERGVHNLYKQLVNTGDAFGAKRWVATLDRQCERLASSMATNIPTVDVGVITNQEGRKSMLKLAERMVISFCGGVSASTAHTWTTLSGTGADDVRVMTRKSVDDPGRPPGIVLSAATSFWLPVPPTQVFEFLRNENSRTEWDILSNGGVVQEMAHIANGRDTGNCVSLLRVNSPNSSQSNMLILQESVTDATGSFVIYAPVDMVAMNVVLNGGDPDYVALLPSGFAILSDGNGNGVGGETGGGVGAGAGGGGSLLTVAFQILVDSTPTAKLSLGSVATVNSLIACTVERIKASLSGETYKDEEVALLMEKKSKGGQHPPNKRHHLKHIPARKTTAVKKISNTTRRHYSPQRKNTPQIKLTVLNTKVEPHPKSSYPKDHSASITS
>Mt8G105300
MVEKEDLGLSLSLNFFYNTPKPHPHPLNLISSSIQTFTSSDRNLETCRGESGKYLRGIDVNRLPSTAIECQEEEEAGVSSPNSTVSSVSGKRSLREEDHDVENRENISDEEDAETARKKLRLSKDQSAILEETFKEHNTLNPKQKLALAKQLGLRPRQVEVWFQNRRARTKLKQTEVDCEVLKRCCENLTEENRRLQKEVQELRALKLSPQFYMQMTPPTTLTMCPSCERVAVPSNACVDASNRHHSMAQAHPRAVPIGPWASAAPPLTNRMFDVFRQ
>Mt5G019580
MNHQDQMMLMSQLFPACEYTQIISQQGEKKPKPRRKRSKKNKGGENSANDMNKKRKLSDEQVNILEENFGNEHKLESEKKDRLAMELGLDPRQVAVWFQNRRARWKNKKLEEEYFSLKKNHESTILEKCLLETKMLKLREQLSEAEKEIQRLREPNSSSSTSSISQFMEVVDPQFHDEFEVNHIYNDDVFFMPDATYYFNGQEWINV
>Mt8G015460
MACKDGNKHLMDNGKYVRYTPEQVEALERLYHECPKPSSIRRQQLIRECPILSNIEPRQIKVWFQNRRCREKQRKESFRLQGVNRKLTAMNKLLMEENDRLQKQVSHLVYENGYFRQNTQNATKDTSCDSVVTSGQHNMTSQHPPRDASPAGLLSIAEETLAEFLSKATGTAVEWVQMPGMKPGPDSIGIVAISHGCTGVAARACGLVGLEPTRVAEILKDRPLWFRDCRAVDIVNVLPTANGGTIELLYMQLYAPTTLAPARDFWLLRYTSVVEDGSLICERSLKNTQNGPSMPPVPHFVRADMLPSGYLIRPCEGGGSIIHIVDHMDLEPWSVPEVLRPLYESPMVLAQKTTMAALRHLRQISHEVSQPNVTGWGRRPAALRALSQRLSRGFNEALNGFTDEGWTMMGNDGVDDVTILVNSSPDKLMGLNLSFGNGFPSVSNAVLCAKASMLLQNVPPAILLRFLREHRSEWADHNMDAYTAAAIKVGPCSLTGSRVGNYGGQVILPLAHTIEHEEFLEVIKLDGVAHSPEEMMARELFLLQLCSGMDENAIGTCAELIFAPIDASFADDAPLLPSGFRIIPLESGKESSSPNRTLDLASALDIGPTGNRASSDNAGNSGCVRSVMTIAFEFAYESHMQENVACMARQYVRSIISSVQRVALALSPSNLSSHAGLRSPLGTPEAQTLAHWICNSYRCYLGVELLKSNTEGKESVLKSLWHHSDAVLCCTLKAMPVFTFSNQAGLDMLETTLVALQDISLEKIFDDNGRKTLFSEFPQIIQQGFACLQGGICLSSMGRPVSYERAVAWKVLNDEQNAHCICFMFVNWSFV
>Mt2G071640
MELGLSLGDSSKPLIGLMEKHPHQTSKELGLGFNTTLSICPIINTTPRDQLHQQQEEEKTQRDININNNSNRTENPNHVLHQLDLLPQLSFPWNNPSQNGNLLSTEFGGCSRGLDVNVVPPATVVVMADDEIALSSSPNSAASSFQMDLCMYSRGGSGGRSLSGSGGNKREFSDGEGYDQRNSSRVSDEDDNCGVRNTRKKLRLSKDQSAFLEESFKEHHTLNPKQKLALAKQLNLRPRQVEVWFQNRRARTKLKQTEVDCEYLKRCCETLTEENRRLHKELQELRALKTSNPFNMQLPATTLTMCPSCERVATNSTATSSVTNTSATINGNNNNKINQ
>Mt2G130090
MDYSIGGGSESGEEVNGNFRDDGKKPSHKRLTSAQTSILKNFMKECHHPDEAQRCQLAVKIGLEPKQIKSWFQNKRAMLKHQHERETNGTLRRENDKIRNENLKIKEELKAKICLDCGGSPFPMKDHQNFVQEMKQENAQLKQEAMSSLLASYMEKKISRPEFEQALKSIKSFPRDYECSSHMQGNLVMWGGVLGQTSTQNYDAQKITMSQVVDAAMDELVRLVRVDEPFWVKPSNTQDGYTLHRENYEQVFPKNNHFKGAYVCEESSKYSGLVKISGIELVGMFLDLVKWTNLFPTIVTKAETIKVFEIGSRGSRDGALLLMNEEMHILSPLVRPREFNIIRYCKKVDPGVWVITDVSFDSSRPNTAPLSRGWKHPSGCIIREMPHGGCLVTWVEHVEVEDKIHTHYVYRDLVGEYNLYGAESWIKELQRMCERSLGSNVEAIPVEETIGVIQTLEGRNSVIKLADRMVKMFCECLTMPGQVELNHLTLDSIGGVRVSIRATTDDDASQPNGTVVTAATTLWLPLPAQKVFEFLKDPTKRSQWNGLSCGNPMHEIAHISNGPYHGNCISVIKSFIPTQRQMVILQESFTSSVGSYVIYAPIDRKTMDVALRGEDSKELPILPYGLIVCSKNQANLNAPFGASKSIEDGSLITLAAQTYAIGQVLNVDSLNDINSQLASTILNVKDALMSSI
>Mt3G130470
MAVSSGCKDGSKIAMDNGKYVRYTPEQVEALERLYHECPKPTSLRRQQLIRECPILSHIEPKQIKVWFQNRRCREKQRKEAGRLQAVNRKLTAMNKLLMEENDRLQKQVSHLVYENTFFRQHTQNTTLATTDTSCESVVTSGQQHPQPRDASPAGLLSIAEETLAEFLSKATGTAVEWVQMPGMKPGPDSIGIVAISHGSPGVAARACGLVGLEPARVAEILKDRLSWYRDCRTVDVLNVMSTGNGGTIELLYMQLYAPTTLAPGRDFWLLRYTSLLEDGSLVVCERSLNNTQNGPSMPPVPHFVRAEVLPSGYLIRPCEGGGSIIHIVDHMLLEPWSVPEVLRPLYESSMLLAQRTTMAALRHLRQISQEVSQPSVTGWGRRPAALRALSQRLSKGFNEAVNGFTDDGWSMLDSDGIDDVTLLVNSSPSKMMGLNLGYNNGFPSVTSSVLCAKASMLLQNVPPAILLRFLREHRSEWADTSIDAYSAAAIKAGPCSLPGARTGAFGGQFMEVIKLENMGYYRDDMTMPGDIFLLQLCSGVDEHAVGTSAELIFAPIDASFSDDAPILPSGFRIIPLESGTDAASPNRTLDLASALEVGTTGNKAGGDNSGHSGITKSVMTIAFQFAFEAHLQDNIAAMARQYVRSIVASVQRVSLALSPSRFGSQNAFPLPPGTPEAQTLTRWICNSYRFYLGAELLKCEGSESILKSLWHHSDAVLCCSLKALPVFTFANQAGLDMLETTLVALQDITLEKIFDDNGKKTLCSEFPQIMQQGFMCIQGGICLSSMGRPITYERAVAWKVLNEEESAHCICFMFINWSFV
>Mt2G043310
MDDDQDHHMASTLDLNLKLGLGSYVQNNVNKPLVDSKEELAIDLNHDRANELSLKRVHEEQANTVEEEIAIDTTNDNNGCPKKLRLTTEQSNKLENAFKRHNTINTAQKRALAEELNLKQRQVEVWFQNRRARTKLKQTEVNCIYLRKCHEKLSEENLRLKKELEELRALKVGPSNTTQSSKAANWTICSSCKKIWKPNEEDVVIKSSHSTIELD
>Mt7G112150
MELALSLGDTPKAFSLFENPTKLPNKSFCIPLEEHGLAEKSLDQKIDSSDPRPPIQLNLLPSTPVLRSQPSPLLRIPWLNSAIGVEPARVSDVNQFRLASVEDTTDEGAAVSSPNSAASYYQMDFSIMNGNGDAEARNSSREEGADRNTSDDEENGSTRKKLRLSKEQSAFLEDSFKEHTTLNPKQKLALAKQLNLRPRQVEVWFQNRRARTKSKQTEVDCEYLKRCCETLTEENKRLQKELQELRALKTSQPFYMQLPATTLTMCPSCERVATNTTGTTTTKQTTSITTGGHRQQ
>Mt2G122740
MTQPLLLLLKKHNTLLSSPTLSMCADMSNNNPPSTSKAKDFFPSPALSLSLAGIFRHGGGAAAEGEGGSISNMEVEEGEEGSTIGGERVEEISSEYSGPAKSKSIDEYEGDELEDDEGEDDEGDGDGDGDGVNKNKKKKRKKYHRHTSEQIRVMEALFKESPHPDEKQRQQLSKQLGLAPRQVKFWFQNRRTQIKAIQERHENSLLKSEIEKLREKNKTLRETINKACCPNCGVPTTNRDGTMATEEQQLRIENAKLKAEVERLRAALGKYASGTMSPSCSTSHDQENIKSSLDFYTGIFCLDESRIMDVVNQAMEELIKMATMGEPMWLRSLETGREILNYDEYMKEFADENSDHGRPKRSIEASRDTGVVFADLPRIVQCFLDANQWKEMFPCLISKAATVDTICKGEGSNKNGAVQLMFAELQMLTPMVPTREVYFVRYCKRLSGEKWAIVDVSIDKVEDNIDKSLVKCRKRPSGCIIEDKSNGHCKVVWVEHLECQKSIVHSMYRTIVNSGLAFGARHWIATLQLQCERLVFFMATNVPMKDSTGVATLAGRKSILKLAQRMTWSFCQAISASSFHTWTKVTSKTGEDIRISSRKNLNDPSEPLGLIVCAVSSIWLPISPNVLFDFLRDETRRTEWDIMSNGGTVQSIANLAKGQDRGNAVTIQTIKSKENNMWILQDSCTNSYESMVVYAPADITGIQSVMTGCDSSNLAILPSGFSIVSDGLESRQMVITSRREEKNTEGGSLFTIAFQILTNASPTAKLTMESVDSMNSLVSCTLRHIKTSLNCEDG
>Mt8G130210
MESDDECNTGLCLGLGMGATKVKKQKLVNKPVIAPCFDLAFELCSKGEPMNVHNNNKGERINLERHQYYQNVTCSTDSDNNNNNDRRKKLRLTKEQSSMLESTFKLHNTLNPVQKIALADQLSLKTRQIEVWFQNRRARYVN
>Mt5G039350
MAGGKLFGGSNMSLLLQNERLPCTSEVLESLWVHTPASFQGSNSVVNFENGGGSNRVVTDRPFFQQLEKEENCGDEDYEACYHQQGKKRRLSSEQVQFLEKSFEVENKLEPDRKVQLAKELGLQPRQVAIWFQNRRARFKTKQLEKDYGTLKASFDSLKDDYDNLLQENDKLKEEVNSLKNKLIPRDKEKVNSEDKSSPEAINSPHNNIDPMDIISITNSENGSKMSLPNMVLKCKQEDANSAKSDVLDSDSPHCNDGNNLSSFIEPTDSDFSQDEEDNDNLSHNLLTLPCLPKVEDVCYDDPHENSCNFGFPVEDQTFCFWPY
>Mt1G129250
MEGQSEIGLTGDSLDTGLLGRMREDEYESRSGSDNFDLEGLSGDDQDGGDDGQRKRKKRYHRHTPNQIQELESFFKECPHPDEKQRLDLSKRLGLENKQVKFWFQNRRTQMKTQLERHENIMLRQENDKLRGENSMMKEAMVNPICNNCGGPAIPGQILFEEHQIRIENARLKDELNRICALTNKFLGKPISSLANPMALPTSNSGLELGIGRNGFGGGSSSLGNPLPMGLDLGDGRSMPGISSPMGLMGSSSDVQLERSALIDLALAAMDELLKMAQTDSPVWIKGLDGERDMLNQEEYARLISSCIGPKPAGFVTEATRDTGIVIINSLALVETLMDANRYADMFQSMIARSANLDVLSGGIGGTRNGAIHLMHTEVQLLSPLVPVRQVRILRFCKQHAEGVWAVVDVSVEIGHDPSNAQPFISCRRLPSGCIVQDMPNGYSKVTWIEHWEYDESIVHQLYRPLLISGFGFGAHRWIATLQRQCEGLAILMSSSISNDDHTALSQAGRRSMLKLAQRMTNNFCSGVCASSARKWDSLQMGTLSDDMRVMTRKNVDDPGEPPGIVLSAATSVWMPVSRQRLFDFLRDERLRSEWDILSNGGPMQEMVHIAKGQGQGNCVSLLRANAVNANDSSMLILQETWMDTSCSVVVYAPVDGQSLNVVMSGGDSAYVALLPSGFAIVPDGNDPSGYGMSNGTLQKGGASDGGGSLLTVGFQILVNSLPTAKLTMESVDTVNNLISCTIQKIKAALRGRLRKVSSQERTAKKGTRGVADGDACMHFVRVQVQTSFLVMLVRVITRDRKKKKQVCIFLVGLIIPLNV
>Mt5G013110
MSIEKEDFGLSLSLSFPQNPPNPQYLNLMSSSTHSYSPSTFNPQKPSWNDVFTSSDRDSETCRIEERPLILRGIDVNRLPSGADCEEEAGVSSPNSTVSSVSGKRSEREVTGEDLDMERDCSRGISDEEDAETSRKKLRLTKDQSIILEESFKEHNTLNPKQKLALAKQLGLRARQVEVWFQNRRARTKLKQTEVDCEFLKRCCENLTDENRRLQKEVQELRALKLSPQFYMQMTPPTTLTMCPSCERVAVPSSAVDAATRRHPMASNHPRTFSVGPWATAAPIQHRTFDTLRPRS
>Mt5G005820
MNPKKTTPNNQTRNKYVMQEQEAKTAVVVLVLSKAVIVRKKRLIYCTSHLQTGYKSNKETSNMFNTPHQKHSKNMYQNRSTRTREEANQMNMEAPSSDDQESNQRRRKRTYRRHTQQQIDEMDTFFKQCPNPNDAQRRELSLRTGLDPTQIKFWFQNRRTSLKVQTDRDENELLKIENEKLRDELDRYKGAISTTCKVCGSSSNAGEMSHEEQQLRLENALLRKELERFVGETPTDSRANITSSNNSTHVASHSTDFGVAGGNNGASHRMVGEGLSVGGSSVQIKGLNEKQKIVELAVVGMDELTKLARTYGPPLWIPTNYVTEILNGEEYMKYFPRGNGPNTCGLRLEGSKESVVVMINAPDLVDILMDVNQWSNMFCGIVSRAATLEVLSTGVGGNYDGALQVMTAEFQVPSPHVPTRQNHFVRYCKLHPDGIWVVADVSLHLLNAASASSSSSSTASRTNRRPSGCLIETLPNGLTKVTWIENVEVDDQVVQNIYKPLVNSGLAFGAKRWVATLHRQSDRLFFRTATNVPREHHVRLTPEGKKSILNLAERLVASFSTSIGSSTTHAWTKVPGNGPEVVMVMTKRYIDESSIDKPVSVVLSAATSFWLPVPPRRVFDFLRDQNTRKHWDILSAGGIVHELAHISNGRDSGNYVSLFRITSENSEQSDVVVLQENCTDVTGSYVVYAPVQIPTMHEILNGGDSSRLTLLPSGFAIFPDGCITNGGPIMNVGSGGSLVTVAFQIIVDSIPHARLALGSITTVNTLIKNTVERIRTAVMPNGI
>Mt2G103900
MQAGLMIPASNMHSMIGRNNNNVGVFGLSSSLSLSQKMFQPNLMEAGQHHQLLPFDMTQNNNNTSESDVPRIREDELFDSATKSGNSENQEAANSGEDQEPRAKKKRYHRHTQHQIQEMEAFFKECPHPDDKQRKELSRELGLEPLQVKFWFQNKRTQMKTQQERHENTSLRTENEKLRADNMRFREALSNASCPNCGGPTAIGEMSFDEHHLRIENSRLREEIDRISAIAAKYVGKPVVSYPLLSPSSVPPRPLELGIGGFGGQPGMGGDMYGAGDLLRSISGPTEADKPMIIELAVAAMEELIGMAQMGDPLWLPTLEGGSILNEEEYVRSFPRGIGPKPAGFKCEASRESSVVIMNHVNLVEILMDVNQWSTVFSGIVSRAMTLEVLSTGVAGNYNGALQVMTAELQVPSPLVPTRESYFVRYCKQHADGTWAVVDVSLDNLRPSPSARSRRRPSGCLIQEMPNGYSKVIWVEHVEVDDRGVHNLYKQLVSSGHAFGAKRWIATLDRQCERLASAMATNIPTVDMEFFMINEHYDIVMLVITNQDGRKSMLKLAERMCISFCAGVSASTAHTWTTLSGTGADDVRVMTRKSVDDPGRPAGIVLSAATSFWLPVPPKRVFEFLRDENSRSEWDILSNGGVVQEMAHIANGRDTGNCVSLLRVNSANSSQSNMLILQESCTDTTGSFVIYAPVDIVAMNVVLNGGDPDYVALLPSGFAILPDGTTTNGGGVGETGHGGGSLLTVAFQILVDSVPTAKLSLGSVATVNNLIACTVERIKASLSGEVA
>Mt3G102220
MKRLNNTSDSFSTPLITISPSTEEHSPRNKHVYGMEFQSMMLDGFEEEGCVEETGHHSEKKRRLRVDQVKALEKNFEVENKLEPERKEKLAIELGLQPRQVAVWFQNRRARWKTKQLERDYGVLKANYDALKLKFDAIAQDNKAFHKEIKELKSKLGEEEKSTINVLVKEELTMLESCDEDKHNPSSETSNPSSESKDHLDYDCIINNNDVGIGETSSLFPVDLKDGSSDSDSSAISSSGVLQSQQHLLLSPESSSMNCFQYQKSYHVKMEEHNFLSADEACNFFSDEQAPTLQWYCPDQWS
>Mt2G122300
MSCKDGKGVMDNGKYVRYTPEQVEALERLYHDCPKPSSIRRQQLIRECPILSHIEPKQIKVWFQNRRCREKQRKEASRLQAVNRKLSAMNKLLMEENDRLQKQVSHLVYENGYFRQHTQNTNLATKDTSCDSAVTSGQRSLTAQHPPRDASPAGLLSIAEETLAEFLSKATGTAVEWVQMPGMKPGPESIGIIAISHGCHGVAARACGLVGLEPTRVAEILKDRPSWYRDCRAVDILNVLPTANGGTIELLYMQLYAPTTLAPARDLWLLRYTSVLEDGSLVICERSLKNTQNGPSMPPVQHFVRAEMLPSGYLIRPCEGGGSIIHIVDHMDLEPWSVPEVLRPLYESSTMLAQKTTMVALRHLRQISHEVSQSNVTGWGRRPAALRALGQRLSRGFNEALNGFTDEGWSMIGNDGVDDVTILVNSSPDKLMGLNLSFANGFPSVSNAVLCAKASMLLQNVPPAILLRFLREHRSEWADNNMDAYSAAAIKAGPCSFSGSRVGNYGGQVILPLAHTIEHEEFLEVIKLEGIAHSPEDAIMPREVFLLQICRNKSDSYI
>PpHB1
MHVRNDSSGSSLVAMLASCSPAAAVQAQPGGGGMEDTVSCGQKRPYYSTIEASGEDPGEEDVGDDCIQQSKKRRLTFDQVRSHEKNFEIENKLEPERKMQLANELGLQPRQVAVWFQNRRARWKTKQLERDYEVLTLDYNRLKSEFEAVLQEKQELQDEMECLTEKIQTAIPNSADPILEKRKRIISMSQPSSLKTFEGPVKSERIAAEANGRNDALTPCKEEGSKEEGSKETSSDSISQVKYLTRTAFVLWIAARFSHCPIV
>PpHB2
MTVRDSGSASCREAGSRGRAARGATTAVIKVVVVAAATAAAPGGWLAGWLAGRFVNCRRLELAEEQFRGGDVEICHCCNRSRLAGITGSMRELPSAAMLGQPRLFRQQPDLSEVQGVFNPSTARLDMASNVGRGGYSRGGSNVVPVRNDSSTDTLVAMLASCSPVALQVQRTGGSLEDAVVSCGQKRSFFPLFEASREDAGDEDLGDDCTHNVEKKRRLTFDQVRSLELNFEVENKLEPERKMQLAKELGLQPRQVAVWFQNRRARWKTKQLERDYEVLTLDYNRLKSEFEAVLQEKQELQGEHIVNFGQMECLTGRLQTSPQLASGDGVSEKPSKKSSKAVASQLSLQKMVSEECVKLESKPQDPNDSSNDDKEEGSRATSSDSISSGILDADSPLTTEMITTTTLPHISIHVAAEMPLSSNIINMSDNLCNQMLSPHACQQISVKLEDGSSQDESSSNYILTQLDEERGLPWHYHRQHNRFVRSGAWWSRCSAESLDLLSLPDYSAFVL 
>PpHB5
MAITSMGHYSGQNEVFTGNGNTSDSFAAMIGPCSPHVDLQALRRSGGGLGDDGQSQGGGQKRRYFASYDAPKMEDGPEDADEGTEDGTGNGSQLEKKRRLTIEQVRSLEKNFEAENKLEPERKMRLAKELGLRPRQVAIWFQNRRARWKTKQLERDYETLESDYKRLKADYEQVLSEKNHLKAEFTCVDSNMFALCLESIQTPERDRHVSDSDARQLNSRSSPTVDISRVKDEISGSTDGNSSDIVDADSPRTTNSSRKSVIQSSDFPPESLMGHPQLLDTYPEEKIRLDTAVKLEDNFHEDQSCNYLLLHLDQQSGVLPWWDWP
>PpHB6
MAITSMGGYPCQSAMQQLIRNESSSDSLAAILTPCSPHVGLQAPPHVGGSLEDAVLVASEGSRQKRPFFATYDAPTVEDGSVEDDEGADDSQGASQLEKKRRLTFDQVRSLERNFEMENKLEPERKMQLAKELGLRPRQVAVWFQNRRARWKTKQLERDYEALAADYKSLKHDYDLVLAEKNNLKAEVQRLSGKAPTSPCADGNQIVAGESAQTPEVDVETSELVARQHTSRSTPTVDVSLACVKDKDFETSGCTDGNSSDVLDADSPRTTDSSSLSAMSDHDQLIYSHEIPPPESFMGLSGMLHDVTVKLEEGSGHGFHDDNSSNYFLLHLEDQAGVLPWWDWP
>PpHB7
MVVPSLPAFGGQNAMLRRNIDNNTDTLISLLQGSCSPRVSMQQVPRSSESLENMMGACGQKLPYFSSFDGPSVEEQEDVDEGIDEFAHHVEKKRRLSLEQVRSLERNFEVENKLEPERKMQLAKELGLQPRQVAVWFQNRRARWKTKQLERDYETLKKAYDRLKADFEAVTLDTSALKAEVSRLKGISNDDVKPAEFVQGKCDTTSHPASPAQSERSDIVSSRNRTTPTIHVDPVAPEEAGAHLTIELG
>PpHB8
MAALGRAGETMSMTATGGVQFALVYDCESGRNCCLPQFDHLKARQMSSLNDFSSSGGGLEEEATGRGQKRPHYPISDKGPGEEPEEGDDCCYDGAHPMEKKRRLSFEQVRSLERNFEMEIKLEPDRKMKLAKELGLQPRQIAVWFQNRRARWKTKQLERDFELLNSGYSKLKRDFEKVLEEKDVLKAELVRLSAKIIPKDSQSVDFSQSEKDSHCKPTANDPAKSDKLKESKPATPKDNQSTRSSPTTVVCSATTLEAEITSTSSGSNSSDLLDADSPRTTDSNPREEQLANYCGQLLPENFVGHLTVEEAVNTSQKVYSVKLEDGCHHFQVDATIFFLGGIGRNRGIQIVPLRHFFPLDLG
>PpHB9
MAVASLSSYSGQNFKLMRNIGSNTNSLVAMLQGSCSPRIASNQVPRSMGSPKDMTKVCGQKRPFYPTIDRRSVEEPDDDDEGADEFSLRSEKKRRLSFDQVQSLERSFELENKLEPERKLQLAKELGLQPRQVAVWFQNRRARWKIKQLERDYGALAKDYNRLKEEFEAVSRDRNGYKAEVNLLKGIRNDDPDSPITTPIRCLSETMHHPASPAQSEKSDIISCRNCASPSIDVNPVPSKEAGVTGTMSPDCNSSNTIDADSPLTSHSTTSWRSLYTRMAQTDKAPWGAQHTQFPPESFAGPNFPHPCADQSLAAAVAGARVKIHNLGADQAFVASRMEEQTILTNWWDWD
>Ppsca_65a
MAVVSLGPYGGQSLNMLMQRNDHRADTLVAMLGSCSPHMALQQVPRSLGDLEDMSAGCGQKRPYYAAYENHSSEEPEDVDEGVDEFSHHVEKKRRLSFDQVRSLERNFEVENKLEPERKMQLAKELGLQPRQVAVWFQNRRARWKIKQLERDYETLTQDYNRLKSDFEAVLKDKKNLKDEPASPAQSEKSDIVTSKVRSTPTIDVLPGAAKEPNERSVKRTMSSDSYSSDVMDAESPRTGDSSNPNLPTDAPWVQYHHPQFPPESFVGPTPNPQLAGVGDTLSLQVKLEEMAGFPTDQAFLLSQLENQTVLPNWWDWA
>Ppsca_65b
MAMAATGLSSFGGQNVMLMRNDMGSSNSLVAMLNSCNPHVSFQVSRLGGGLEDAIAGCGQKRPFFPTFGNGPGEEPEDGDDGGDDGSQPVEKKRRLSFDQVRSLERSFEVENKLEPERKMQLAKELGLQPRQVAVWFQNRRARWKTKQLERDYEMLNSGYIKLKADFETALREKDVLKAEVQRLSGKTSPQDTEESPKLGKKPYNLAITKDHHHTRSSPTMTVCSTPKLEVEKTSTSSGSNSSDLLDADSPHTSDSNPSDEEKLACCSQFPPPESLVGPLGVDDDVNASQQSFPVKLEEGCHAFQVDPNCGYFFAPAVEQSVLPWWDWP
>Ppsca_28
MAATSLGSFGGQNVILVRNDMRGSDSMLAMLTSCNPVLGFQGEFAMAIVRDPCGPIRVVSLGVLLCCGDRVWGNEDCRGIGVYSWLAKCLIEDVFSVVISAVPRSGGGLEDAIAGCGQKRLFYPTFENSPVEETEDGDDGGDEGRVEKKRRLTFDQVRSLERNFEMENKLEPERKMQLAKELGLQPRQVAVWFQNRRARWKTKQLERDYEVLNSGYLKLKVEFETALREKDFLKAEVQRLSGKTSSQDSQGCQSPADPSQCESETTCSDKTKPDIAVSLKDHYARSSQTVDVVSSAHKLTNGDSKEMSTSSGSNSSDLLDTDSTRVSDSCYLSRIQDEQLAGYSSNQLPPESFVGPNLLHGDDAEPFCGRDVAQQVNFPVKLEDASHFQMPDIPNCIYFLPQIVSEQSVLPCHIVVELAL
>Ppsca_31
MAEPTPNSRACNEDPDQKERKAGWVEEEERKEKEGEEARGEKKKKEVKREGSGRKGEKEKRKRGSRGVDLRESPTKYIKYRELIYARILSSIQDFDKACLLQRGFCAASVQSQTCSTVYALLSCALFVSERAYICGMSKRDSRCSWYKKNRRSRDWSDRKVQCEDVLPRQCWDSPSYSGTIPKQQPALLAVQGVYNPSTTWLEMANNISRGGFGHGSSNVMLVRNESSTDTLVAMLASCSPAALQENHYGLIRVTLLQHSEKSERRSTMRQLAVVMTRYHVCNWPGSYFSVRYSLLVIWSVCAISKYVTEVMQCAVQRGGGGLEDALVSSGQKRSFFPTFEASGEDAGDEDLGDDCTHNVEKKRRLTFDQVRSLERNFEVENKLEPERKMQLAKELGLQPRQVAVWFQNRRARWKTKQLERDYEVLTSDYNRLKSEFEAVLQEKQELQGEIECLTGKLQISSQPGPVDGAPEKPSKRLSKAVPSQLSPPKTSSEACVKSERKPSDPNASSNDDKEEGSRATSSDSISSEILDADSPRTTEKFNTDLAAEVPLDSNIIHVSDHLCDHMLYPQACQRISVKLEDGSFRDESCNYILSQLDEERELYCKWSDTMATPCTAFGWRCHQSGALPLNRIRQPGADTISSRAPTKGLGWKSVISVQQMKTWTLVAGLGTSTPYTGHRTSSEGSFHNWGLVSDLFITVTIFLIISQLGGRCVGLQRNNAVRPFLTRPHSNIMAHDSEALLARSSTSCTLS
>Pppsca_154
MIPRSHDFFIKDDILAKKITLVSTIVTVESTVARRNEKQHRGPVRRGSGSHLFLRCVNPVPTDVSPVCHVAYHPSVCNCSEELDSFPSSLNQESAIHYVVKKITSFSSTIQDASSQNSKSTKSALFRMYTTTEKPQFSETGGMRLHKASSHLYSKTCRLRDDTLASIFHNFNDAELVSLKCVSAMKCCHKVGNEERFGRKEVSGVVTIVPLGAQGKCEDLRRQCWDAKTFSSVFSGTTWIGMASTVSGYGGPNVMLVRNESSTDTLVAMLASCSSVQLQVQLAGGGLEDAVASCSQKRPYYSSFEASGEDPGDEEIEDCTQQVEKKRRLTFDQVRSLEKNFEIENKLEPERKLQLAQELGLQPRQVAVWFQNRRARWKTKQLERDYEVLSLDYNQLKNKFDDVVQEKQQLQEEMDCLRGKLPTPQPSSVLGAKEQSKKLKTASQPSPPKMSEASVKLEQICTEHTASYDALVPFLEGDSSFESSDSMSSEIVNADSPRTSDSISLVPLNEFTTYPHIPTDSMVDSSIIHMSDSICDQMLSPIDCHRISVKLEDGSFQDESCNYMLSQLDEERGLPWWDWP
>Ppsca_34
MEQNLATETHKALETNPPNWKCVRLEIFPAPAHLGDDRQGKFRNCIAPVEAGEHLVDAVSETPVVMRQHRAVYAGMFLRHWSGERGIVSASVVLSKFGFRESVLLKNRASVLAGLERYTHARPWCRVQARRLQETTGSQSARLNGLGMIAGPNALARSALVKILSDAADRSENMAVASLGPYVGQNLNMLLQHKDQHADTLIAMLGSRSPQMSLQQVPRSLEDLEDMNAGCVLKRPYYTAYENPSSLETDYADDGCDEFSHRVEKKRRLSFDQVRSLERNFEVENKLEPERKMQLAKELGLQPRQVAVWFQNRRARWKIKQLECDYDALTQDYNRLKNDFDAALRDKKKLKNEVNRLKGIAPEVPKNVDAPKLKHFKGQPVSPAHSEKSDIVSSKTHPTPTIDVLPIADQESTEHRFKRTMSYDSNSSDVMDAESPRTADSSNPSTLVDASWAQYHNPQFPPENYVGPISNLHLADGDMVSPQVKLEEMAGFPTDQAFLLSQLENQTILPNWWDWA
>Ppsca_35
MAISSTGYYSGQNEMFMRDESTSNSLAAMLSPCLPQVDLQARRYGGGNLEDDGRVQGVGQKRPSFATNDSTTVEDGAEDGDEGTASASHLEKKRRLTLDQVRSLERNFEVENKLEPDRKMQLAKELGMRPRQVAVWFQNRRARWKTKQLERDYETLEAGFKRLKADYELVLDEKNYLKAEQLQRLSGDTLGYKQGDDNQGAESSKIPERDLDVSISVARQHNARASPTVDTSLAKEETRGSTDGSSSDIVDADSPRSTDSSRISAIQSHDFPPESFMVHPELLQIYSEETLHPDSAVKLEDGFHEDQSCNYLLLHLDHQSGVLPCGTPGLVVGLAMVGLSSGAELQSDERIGKQNKTKPKPK
>Ppsca_77
STKVSPLSTVRLRHRDPTTFRHEGCTKDALTRRLVIAVGITISEGLRRSLMNAVGSSAKSDAATVRRAGSRKRCESVYPRNRQRGVLRKSDIGDAYLPYLTKCPLTHCAVQRADGSLEDAVTSFDKKRPFCAAFEASGEDPAEEEIGDDFTQQVEKKRRLTFDQVRSLEYNFEIENKLEPERKMQLAKELGLQPRQVAVWFQNRRARWKTKQLERDYEVLNLDYNRLKKEFDAVIQEKQELQDAVKTLKEKSPMPQPSPAGNPQEKLKKPKTATQPSPPRTSEAPVKLERTSAAHKARNGDLTRPHVGAGLRVTFSSDSLSSEILNADSPHTTSDSVSLPSLDQITTDGLISGNSMVDSS
>Ppsca_143
MLQLLCNDSSSDSLTAELAPCFLQVGLQAPLHVGVSLEDTIVQGSGHKRPFHDACDTPTGEDGSAEDDEGGDDSPTGSHNEKKRRLTLDQVRSLETSFEVVNKLEPEKKMQLAKELGLRPRQVAVWFQNRRARWKTKQLERDYETLAADYKTLMADYEHVVEERNCLRAEVVRLTGETPPSPQTDRNKSVNDRAPQTPEREVVISGAVARQRTSRISSTVDISLVCAKDQDSETNGLNDGNSGDVVNADSPRISDCSSPTSMPDQEQLIHSPEFPPPKSFGDLDHLLHELHHDVPMKLEDESGHCLHDDQSCNYLLFHPEEQTCVLPCPFVRPPLSRNPNYRSRSWSMDEQRMRLRRRERMRVGPKKYSTEEQDSRFGLLRKSLQEENSWIDDGTSPIANRSSRNICLDMEHHHPIFRSLDFHSLHMGFLFLCLDQRPLRHCKAQREVASKENCADCGEYAQPSQGAIAENLSLNLNCKPQTPAPFTRLRFKEPGDYRILLSKINATLNHLCAAFHRAWLASQNSCIAGIYKLNGSNQWHH
>Ppsca_4
MFVRNDTASDSGIAMVASCSPAAFQVSFSKKLAKMGFEKSKYSTSLSRSVKQILTFIIQHGFASSLRALISWKCHWRQSNQPSKKRRLTFDQVRFLEKNFDIENKLEPERKLLLAKELGLRPRQVAVWFQNRRARWRTKQLERDYESLTSGYKQLKSEFEAMLQEKQDLQGEVERLTEKLQTVQPGPADPSLEKSKKHISMSHPSPQWACEANNDGLSPCKEEGSKETFSDSFSSELFNSDSPCTMNSGSLLPVPDDTNMCSLVSTELVGSSIVHMTDGLYEQMLSPKACQRISVKSEHDSCQNNSCNYILAQLDLIEEKGLPWWDWP
>PpHB3
MGSCDCEESSLSSILTLQDQREMFRSVFPGRSSDNSQEYDEDDEGSSQKLRFTKAQLRVLEDTFERLQRPNAHQKSTLAMELGVQPRQVEVWFQNRRARGKAKRNESDCEVLRQRCQDLLVENHHLSYLIQGRKVTLTTICAALYRRPKEWVMIADNCQTKAGRYYRWLSATTAKNFATADPNEFISCCCSPHHYQSL
>PpHB4
MVTKTFPWHPLHNTCGAQRHSVPKSPRRLRFATHVLRVKREPSLGASKQRRDKFRTAPPSVKRKANASMPIMRRSTLALGRRDNQIRVGLDLLPLRPSSQSNSNSQATAPSVPSSTSYRGLAWQALVGSTTNSGSGNDDGEVTTYASGGRGGSPRGGIDVNQIPSTDGEEEEEAAVSSPSSIGMKRGREKSGQEFEVERERNTTCEMSSRGGSDDEDEGTTRKKLRLSKEQSALLEESFKEHSTLNPKQKNALAKQLGLRPRQVEVWFQNRRARTKLKQTEVDCELLKRCCDSLKEENRRLQKELLELRAIKVAPPCVISHDYYMPLPAATLTMCPSCERVATVDNRSLTFAKPGFSHLSQSSAAC
>Ppsca_42
MTTMMEGGVRAMHEEAHRMRAMANYGANLGLGMEFSMVQRVGDGSGPRACPVQLDLLPLRPSSQSNSNSLIPSTDGEEEAAVSSPSSIGMKRGRGKIQHEFDLERNATGEMSSRGGSDDEDEGTARKKLRLSKEQSALLEESFKEHSTLNPKQKNALAKQLGLRPRQVEVWFQNRRARTKLKQTEVDCELLKRCVETLTEENRRLQKELQELRAIKVAPPCVISHDFYMPLPAATLTMCPSCERVATVDNRKVVIFEATPRTQSSANPCVAAK
>Ppsca_42b
MSSRGGSDDEDEGTARKKLRLSKEQSALLEESFKEHSTLNPKQKNALAKQLGLRPRQVEVWFQNRRARTKLKQTEVDCELLKRCVETLTEENRRLQKELQELRAIKVAPPCVISHDFYMPLPAATLTMCPSCERVATCFMPRMLLRNISSDAPLNVELFVTNLIFMVWDRVGVVVVGKCKVAFDYSTFDRGFRTYSSNALIIHRIYFGAVVHNTVFPSHCSGRRRATQGPHNRRWQRKLRDTWPESSEGAQPRPRQFLCLLHLRMRSLPLLATVIDPINHYLYLLVYTPTNWEA
>Ppsca_454
MGSCDCDDSSQISRQPLHLDQRFIFRAVFPGGSSDASTEYDDDDEGASQKLRFTKAQLRHLEDTFERLQRPNAHQKATLAMELGVQPRQVEVWFQNRRARGKAKRTETDCEVLRQRCQDLIVENHQLNYLIQVCGSDKLFFWSAVRENGLRQSPPHGERQIPFATAARSVQLLKSEADRLRQGMQLPPVRRMDPKQPVQTHTYTHTSL
>Ppsca_203
MHQILCGKLIGNISWFGCKPTHCYVRVTLHEICNCIEPRCMNDFSAGSNGNCECDDSSQRSRQYLHLDQRLILKTVFPGGLSDNSPEYDDDEGANQKLRFTMAQLRHLEDAFARLQRPNAHQKAALATELGIQPRQVEVWFQNRRARGKAKRTETNCEVLRQRCHDLIVENQQLNYLIQTESVGLDSHDLMGNGESPLQLQLALCNSCKKAPS
>Ppsca_53
MRKLFLHYILHNLLVINIIYFNCVYLLGHPVRVLQLEKLWDYSSGNMGSCECAESSLSSAMTLQEQREMLRSVFPGRCSDNSQDYEDDDEGSSQKLRFTKAQLRVLEDTFQRLQRPNAHQKSTLAMELGVQTRQVEVWFQNRRARGKAKRNESDCEVLRQRCQDLIVENHHLNYLIQSERMGYDSRHLTSNGGPLLRMALCNNCKKLRNS
>PpHB10
MTETWKDQTMDASGKYVRYTQEQVEALERVYHECPKPSSIRRHQLIKESPILANIEPKQIKVWFQNRRCREKQRKEATRLVSVNAKLTALNKLLMEENERLAKHTSQLTLENHALRQQIPNLPFPDGRHRLPSQILQSPLKKEGAVNGGDESSTQGGICVKVHGQAGIASTDTSCDSAVTGGLPHRLTPQHSPRDSSPAGLLATAEETLTEFLAKATGTAVDWIQLPGMKPGPDAIGIIAISHGCVGIAARACGLVALDISKVTEVLKDRPRWLQDCRRMEILGALPTGNGGTIELLYTQMYAPTTLAPARDYCTLRYTTILEDGNVVICERSLSGVQGGPTMPPVQSFVRGEMYPSGYLIRPCDGGGCIIHVVDHYNNEPRSVPEVLRPLPAVLSQKSTLAALRHLRRLAAEESGEGVPRNGQHPAVLRTLCQRLTKGFNNAVNGFPDDGWEATISDGLDDVSVMLNATPKSMEGQIASDKLLYSLGGGILCAKASMLLQNVPPSLLIRFLREHRSEWADYDIDANVASFRSNGNGYVPRCGGVSHVQLPLPLAYSGESGEILEVVKVEGHSSVQHMVLSRDTFLLQLCSGVDESAVGACAQLVFAPVDVALADDIPLLPPGFCVSPIDTNVVDGFGLDRTLDLASTLEGGNDLRSNGDAKSSNSPGQMRSVLTIAFQFAYEVHTRETVAAMARQYVRNVVASVQQVAMALAPSRGAPPPRQVPSNPDALSLVRHVLSSYRFHMGIDLIRPENGSDEALFKAFWHHTDAIVCCALKGIPEFVFANRSGLEMFETATASSLKDLDWEKTLNENDRKLSYATFTHVLQQGYCSLPAGVRMSSTGRTATYEQALAWKVLNDSEAVECIAFLFINWSLAT
>PpHB14
MTETWKEQTMDASGKYVRYTNEQVEALERVYHECPKPSSVRRHQLIKESPILANIEPKQIKVWFQNRRCREKQRKEATRLVSVNAKLTALNKLLMEENERLAKHTSQLTLENHALRQQIPNLPFPDGRHRLPSHSPLKIEGAVNGGDESSTQGGICVKLPGQAGVASTDTSCDSAVTGGLPHRVTPQHSPRDTSPAGLLATAEETLTEFLAKATGTAVDWIQLPGMKPGPDAIGIIAISHGCVGIAARACGLVALDASKVTEVLKDRPAWLQDCRRMEVLGALSTANGGTIELLYTQMYAPTTLAPARDYCTLRYTTILEDGNLVICERSLTGGQGGHTMPPVQSFVRGEMYSSGYLIRPCEGGGCIIHVVDHYDKEPWRVPEVLRPLPAVLAQKSTIGALRHLRRLAAEESGEGVPRNGHHPAVLRILGQRLTKGFNDAVNGFGDDGWETTVTDGLDDVSVMVNATPKSMEGQIASDKLLYSLGGGILCAKASMLLQNVPPSLLIRFLREHRSEWADYDMDDMASFRSNGNGYVPRGGGVSHVQLPLPLAQSGECGEILEVVKLEGHSSVQHMVLSRDIFLLQLCSGIDESALGACSQLIFAPVDVALADGIPLLPSGFCVSPIDTNVVDGFGLDRTLDLASTLEGGNDLRLNGDVKSNSSSGQMRSVLTIAFQFAYEVHTRETVAAMARQYVRTVVASVQRVAMALAPSRGAAPPRQAPSNPDALSLACHVLSSYRFHLGIDLVRPENGSDEALFKAFWHHTDAIVCCAWKGMPEFVFANRSGLEMFETATSSLQNLNWEKTLNENDRKLSYATFTQVLQQGYCSLPAGVRMSSTGRTVTYEQALAWKVLDDTKAVECIAFLFINWSLVT
>PpHB11
MVIPCFINLTSFEESWNEQTMDSSGKYVRYTNEQVEALERVYHECPKPSSIRRHQLIKESPILANIEPKQIKVWFQNRRCREKQRKEASRLVSVNAKLTALNKLLMEENERLAKHTSQLTLENHALRQQLPGLPLTDGRHRLSSQASSEIAFPFKKRRGVLQNALKKEGAVNGGDESSTQGGICVRIHGQAGVASTDTSCDSAVTGGLPHRLTPQHSPRDTSPAGLLAIAEETLTDFLAKATGTAVDWIQLPGMKPGPDAIGIIAISHGCVGIAARACGLVALDASKVTEVLKDRPAWQQDCRRMEVLGVLPTANGGTIELLYTQMYAPTTLASARDYCTLRYTTILEDGNLVICERSLIGGQNGPPMPPVQSFVRGEMFPSGYLIRPSDGGGCIIHVVDHYDNERWSVPEVLRPLPAVLAQRSTIAALRHLRRLASEESGEGNPRNGQHPVVLRTLSQRLAKGFKNAVNGFGDDGWVSTVSDGLEDVSVMLNATPKSMEGQIASDKLLYSLGGGILCAKASMLLQNVSPSLLIGFLREHRSEWADFDIDANVATSFRSNGNSYARGGGVSHVQLPLPLAHSGEHGEILEVVKLEGHSSVQHMVLSRDSFLLQLCSGIDENAVGASAQLIFAPVDVALAEDIPLLPSGFCVSPIDASVVGGFDLDRTLDLASTLEGGSDLRLNGDTKSNGTSGQMRSVLTIAFQFAYEVHTRETCAVMARQYVRTVVASVQRVAMALAPSRAPAPLRQAPSNPDAISLVRHVLSSYRLHLALDLTRPENRGDEALFKAFWHHTDAIVCCAWKGMPEFVFANRSGLEMFETTTSSLQDLDWDKTLNENECELSYTTFTQVLQQDYCSLPAGVRMSSTGRTTTYERALAWKVLDDNEAVECIAFLFINWSFVT
>PpHB13
MTESWKEQTMDSSGKYVRYTNEQVEALERVYHECPKPSSIRRHQLIKESPILANIEPKQIKVWFQNRRCREKQRKEATRLVSVNAKLTALNKLLMEENERLAKHASQLTLENHSLRQQLPSLPLTNGTHRLSSQVLQNLLKKERAVNGGDESSTQGGICVKLHGQAGVASTDTSCDSAVTGGLPHHLTPRHSPRYTSPAGLLATAEETLTEFLAKATGTAVDWIQLPGMKPGPDAIGIIAISHGCVGIAARACGLVALDAGKVTEVLKDRPAWLEDCRRMEVLGALPTGNRGTIELLYTQMYASTTLAPARDYCTLRYTTILEDGNLVICERSLTGGQNGPSMPPVQSFVRGEMFPSGYLIRPCDGGGCIIHVVDHYDNGPWSVPEVLRPLPAVLAQRSTIAALRHLRRLAAEESGEGNPRNGQHPAVLRTLGQRLAKGFKNAVNGFADDGWVSTVSDGLDDVSVILNATSQSMEGQIASDKLLYSLGGGILCAKASMLLQNVPPSILIKFLREHRSEWADYDMDANLATSFRSNGNGYAPQGGGVSHVQLPLPLPNSGEHGEILEVVKLEDHSSVQHMVISRDSFLLQLCSGIDENAVGASAQLIFAPVDVALTEDIPLLPSGFCISPVDANVLDEFDLDHTLDLASTLEGGSDLRLNGDSKSNGTSSHMRSVLTIAFQFAYEVHSHEACAVMARQYLRTVVSSVQRVAMALAPSRGSAPPRQMSANPDALSLARHVLRSYRLHLGLDLTRSENGGDETLFKAFWHHTDAILCCAWKGKPEFVFANRSGLEMFETTTSSLQELDWDKTLNESDCKLSYATFTQVLQQGYCSLPAGVRMSSSGRTATYERALVWKVVDDNETVECIAFLFINWSFVV
>PpHB12
MDSSGKYVRYTNEQVEALERVYHECPKPSSIRRHQLIKECPILANIEPKQIKVWFQNRRCREKQRKEATRLVSVNAKLTALNKLLMEENERLAKHASQLTLDNHALRQQLPNLPVPDGKCRLSGQVSLSDGHYLRKRNWNLKNSANNVVCTILQVQAGVASTDTSCDSAVTGGLPQHLTSQHSSPDASPAGLLSMAEETLTDFLAKATGTAVDWIQLPGMKPGPDAIGIIAISHGCVGIAARACGLAALDFSKVAEILKDRPGWSQDCRRMEVLGTLPTGNGGTIELLYTQMYAPTTLAPARDFCTLRYTTLLEDGNLVICERSLTGKHNGPTMPPVQSFIRAEMFPSGYLIRPCEGGGCIIHIVDHVEYEPWSVPEVLRPLPAVLAHKSTIAALRYLRRIAAEESGEIIIRNGQHPAVIRTLSQRLTKGFNDAVNGFGDDGWVPMESDGMDDVSVMLNATPKSMEGQIATDKLLFSLGGGILCAKASMLLQNVPPALLIRFLREHRSEWADHEIDANAATAFRGASNGHVSRGRMSHVQLPLPLAQFGEQGEFLEVVKLEGHSAVQHSVLSRDSFLLQLCSGIEEGAVGAGAQLVFAPIDAAVSEDIPLLPSGFRVIPVDSSVVDGIGLNRTLDLASTLEDHEAGLNGESKSNGSSSQVRSVLTIAFQFAYEVHTRETCAVMARQYVRTVVASVQRVAMALAPSRGQPRPALGNSDAISLARHILSSYRVQLGMDL
>PpHDZ43
MEGGSGDEDPDNNHPRKKRYHRHTPRQIQEMEMLFKECPHPDDKQRQQLSKDLGLEPRQVKFWFQNRRTQMKAQTERAENSMLRAENEKVRSENLIMREALKNPQCPHCGGPATVGEMTFDEQQLRIENVRLKEELDRVSALAAKYLGRPITPMAPLALPSSSLDLQVGGGSSFGGMHPTPGNLDLVAGPSVADVATRPGGLTEAEKPMAEEPLWLSMDSGKAQLNYDEYMRQFPRGIGMRPSGLKPEATRETALVMMNGVNLVETLMDATQWMDMFPCMVSRALTVDVLSTGVTGNRNGALQLMYAELQVLSPLVPTREIYFLRYCKQHAEGVWAVVDVSVDSLRDNPPPSLMRCRRRPSGVLIQDTPNGYAKVTCVEHMEYDDRAVHRMYRELVNTGMAFGAQRWLATLQRQCERLASLLASNIASRDLGGVPSASGRRSMLKLAQRMTNNFCAGVSASTVHTWTTLSGSGDDDVRVMTRKSVDNPGEPHGIVLSAATSMWLPVSPARVFQFLRDERLRSEWDILSNGGIVTEMAHIAKGQDPGNSVSLLRVNAMNSNQSNMLILQESCTDVSGSLVIYAPVDIPAMNLVLQGGDPAYVALLPSGFAILPDGPGGNSLSPLQLQKHLELNSQMVYPKQCKRPHAHKHPCSSFRHFHPFIINPLINTLPHNSTTASLNYARPPQTTLKSPDAFNLLGVESNADHAAIAAFFSACFFVFAASPLKVMLATSTVHVNTGRCPGPDRVVAYTGSDTPALWAVSCSRFLHTPPANTDTHTHTLIPCSSHPIPPFIPPHPAPMTAPLTRIRAAND
>PpHDZ42
MEGGSDDDQDPDRPPRKKRYHRHTPRQIQEMEMLFKECPHPDDKQRQQLSKDLGLEPRQVKFWFQNRRTHMKAQTERAENSMLRAENEKLRSENQLRLENVRLKEELDRVSALAAKYLGRPIPPMAPLALPSSSLDLQVGAGGSSFGGLHPAQAGNLSMVQGPSVADVATRPGGLTEAEKPMVVELAMMAMEELVRMAQSEEPLWSPRGIGMKPPGLKTEVTRETAMVMMNGVNLVETLMDATQWIDMYPCMVSRALTVDVLSTGVAGNRNGALQLMYAELQVLSPLVPTREIYFLRYCKQHAEGVWAVVDVSVESLRDNPPPSLMRCRRRPSGILIQDTPNGYAKVTCVEHMEYDDRAVHRMYRELVNSGMAFGAQRWMATLQRQCERLASLLASNIASRDLGGVPSANGRRSMLKLAQRMTNNFCAGVSASTVHTWTTLSGSGDDDVRVMTRKSVDNPGEPHGIVLSAATSMWLPVSPARVFQFLRDERLRSEWDILSNGGMVTEMAHIAKELITMSTTTSLDPIRISQMEHSNALWIWYFKNYDGSVPWSKNCVIGLPKLTYLGHVVSAAGLRPDPAKIQVVSQLKNSHQLGIKDLFFTAWKLFDTNDQTMESFTIVTALLGHFAMQRMLKQLRFFQQVKLYLKLCLFQYSNGFIQVRFIGIFLSGSTVS
>PpHDZ41
MEGGSGDEDPDNNHPRKKRYHRHTPRQIQEMEMLFKECPHPDDKQRQQLSRDLGLEPRQVKFWFQNRRTQMKAQTERAENSMLRSENEKLRSENLIMREALKNPQCPHCGGPATVGEMTFDEQQLRIENVRLKEELDRVSALAAKYLGRPITPMAPLALPSSSLDLQVGGGSSFGGLTEAEKPMVVELAVTAMEELVRMAQTEEPLWVNMGEVGKEQLNYEEYMRQFPRGIGMCPPGLKTEATRETALVMMNGVNLVETLMDATQWMDMFPCIVSRALTVDVLATGVTGNRNGALQLMYAELQVLSPLVPTREIYFLRYCKQHAEGVWAVVDVSVDSLRDNPPPSLMRCRRRPSGVLIQDTPNGYAKVTCVEHMEYDDRAVHRMYRDLVNTGMAFGAQRWLATLQRQCERLASLLASNIASRDLGGVPSASGRRSMLKLAQRMTNNFCAGVSASTVHTWTTLSGSGDDDVRVMTRKSVDNPGEPHGIVLSAATSMWLPVSPARVFQFLRDERLRSEWDILSNGGMVTEMAHIAKGQDPGNSVSLLRVNAMNSSQSNMLILQESCTDVSGSLVIYAPVDIPAMNLVLQGGDPAYVALLPSGFAILPDGPGGDRGALGNEQGGQLTEIGRGTGSLLTVAFQILVSSIPSARLSLESVATVNNLISCTVQRIRVMHGQQQRGLFPFGGHGGVEVLLVRHAQIMVNQSGLSLVAMGEVDLSTNGRWNGLIEEPSR
>PpHDZ44
MRLGGVTVQVTPNGNLGGRGFAELGGMAPPRPIPPLISRPPPKHYTSPSLSLAPPSAMDRQREIGQSAESELQQQQQQQQQQQQKNKEEEYGSRSGSDNMEGGSDDDQDADHPPRKKRYHRHTPRQIQEMEMIFKECPHPDDKQRQQLSKDLGLAPRQVKFWFQNRRTQMKAQTERAENSLLRAENEKVRAENVIMREALRKTQCPHCSVPATVGEMSLDEQQLRVENVRLKEELDRVSALAAKYLGRPIAGMGPVGVGSSSLELQVGGWLSGVQAGSAGGNADMVQGPSVAEVATRPGGLTEAEKPMVVELAVAAMEELVRMVQAEEPLWVRAGGGGREELNYEEYVRQFPRVVGMGMGMKPAGLRTEASRETALVMMNGVNLVETLLDASQWAEMFPCVVSRAVTVEVLSTGVAGNRNGALQLMYAELQVLSPLVPTREVYFLRYCKQHAEGVWGVVDVSVESLRDNPPPSLMRCRRRPSGVLIQDTPNGYARVTCVEHAEYDDRAVHRMYKELVGSGMAFGAQRWVATLERQCERVASLLASNIAPRDLGGVPSASGRRSMLKLAQRMTSNFCAGVSASTAHTWTTLSGSGDDDVRVMTRKSVDNPGEPQGIVLSAATSMWLAVSAARVFEFLRDERLRSEWDILSNGGMVTEMAHIAKGRDPGNSVSLLKVNAMNANNSNMLILQESCTDVSGSLVIYAPVDIPAMNLVLQGGDPAYVALLPSGFAILPDGPGGGERSGCGGEQAGQGAESGRGAGRGSLVTVAFQILVSSVPSARLSLESVATVNNLISCTVQRIRAALVAEES
>Sb01g027430/XM_002464795
MEQEEVGLALGLSLGSGHHQQLKEQPPPSSHPCALLEPTLSLSSLPAKDGLTTTPMRRIAAVKRELQVEEDDEATDRALIYSVASSAVVTADDDEGCNSRKKLRLSKEQSALLEDHFKEHSTLNPKQKAALARQLNLRPRQVEVWFQNRRARTKLKQTEVDCELLKRCCETLTEENRRLHRELQQLRALSHPHPAAAFFMPAAAALSICPSCERIATGASAAATTTGADRPNKAGGGPVRAPHLFSPFTKSAAC
>Sb01g045740/XM_002465737
MRPMASNGMASSPSPFFPPNFLLQMQQTPSDHDPQEQQHHHHHHHHHEHHLPAPPLHPHHNPFLPSSQCPSLQDFRGMAPMLGKRPMYGADVVAGGGDEVNGCGGGGGANEDELSDDGSQAGEKKRRLNVEQVRTLEKNFELGNKLEPERKLQLARALGLQPRQVAIWFQNRRARWKTKQLEKDYDALKRQLDAVKADNDALLSHNKKLQAEILALKGGREAGSSELINLNKETEASCSNRSENSSEINLDISRTPPSEGPMDPPPPHQHPHQHHHAAGGGLIPFYPSVGGGRPAAAAGVDIDQLVLHTSITPKLEPLGNGAAVQAAETASFGNLLCGVDEPPPFWPWADHQHFH
>Sb10g002750/XM_002436401
MMPRTSLDLGLSLGLSLTSQGSLSSSTTTAGSSSPWAAALSSVVADVAKARDAGAHMLYHASASAAALDRAAMRASTSPDSAAALSSGGSGDNTTGTKRERETELERTGSGGVRSDEEDGVDGAGGRKKLRLSKDQAAVLEECFKTHSTLNPKQKLALATRLGLRPRQVEVWFQNRRARTKLKQTEVDCEYLKRWCERLADENKRLEKELADLRALKAAPSPAAAQPASPAATLTMCPSCRRVAATATAAASPTKHHHHQQQQCHPKPSSSLTPAAAAAAGGAGSVVPSHCQFFPAAVDRTSQSTWSTAAPLVTRELF
>Sb01g013710/XM_002464135
MAMVVVGGGKDRSSPGGGGAPQVDTGKYVRYTPEQVEALERVYSECPKPSSLRRQQLIRECPILSNIEPKQIKVWFQNRRCREKQRKEASRLQTVNRKLTAMNKLLMEENDRLQKQVSRLVYENGYMRQQLHNPSAATTDTSCESVVTSGQHHQQQNPAAPRPQRDANNPAGLLAIAEETLAEFLSKATGTAVDWVQMVGMKPGPDSIGIIAVSHNCSGVAARACGLVSLEPTKVAEILKDRPSWYRDCRCVDILHVIPTGNGGTIELIYMQTYAPTTLAAPRDFWTLRYTSGLEDGSLVICERSLTQSTGGPSGPNTPNFVRAEVLPSGYLIRPCEGGGSMIHIVDHVDLDAWSVPEVLRPLYESPKILAQKTTIAALRHIRQIAHESSGEMPYGGGRQPAVLRTFSQRLSRGFNDAVNGFPDDGWSLMSSDGAEDVTIAINSSPNKLIGPHVNSSQLFTTIGGGILCAKASMLLQNVPPALLVRFLREHRSEWADPGVDAYSAAALRASPYAVPGLRASGFMGSQVILPLAHTLEHEEFLEVIRLEGHSLCHDEVVLSRDMYLLQLCSGVDENAAGACAQLVFAPIDESFADDAPLLPSGFRVIPLDAKTDPPSGTRTLDLASTLEVGSGGTTRASSDASSTCNTRSVLTIAFQFSYENHLRESVAAMARQYVRTVVASVQRVAMAIAPSRLGGQLEMKQTPGSPEAHTLARWIGRSYRFHTGAELLRTDTQCTDASLKALWQHSDSIMCCSLKAAPVFTFANQAGLDMLETTLIALQDISLEKILDDDGRKALCTEYPKIMQQGFAYLPGGVCVSSMGRPVSYEQAVAWKVLSDDDTPHCLAFMFVNWSFV
>Sb06g024480/XM_002448240
MMERVEDLGLSLSLSSSLASPRTHHVATMLLRAPPEKRFLEMPLLLPAKRSELATGEEGLRGGGSDEEDGGCGIDGSRKKLRLSKDQSAVLEDSFREHPTLNPRQKAALAQQLGLRPRQVEVWFQNRRARTKLKQTEVDCEYLKRCCETLTEENRRLHKEVQELRALKLVSPHLYMHMPPPTTLTMCPSCERVSSSNASNANSAAADRKAGAGVADGGAIVCHRPIAVRPQQS
>Sb01g029000/XM_002467443
MEMAVNARDEEKKYDGDDNHLGLGLSLSLGIATTAATPVEVDPPPRQQQQQRAISVAPISSLPAPQWWNGPAGLFFSPSSGMKMDPSLERKHQHQQQQQQQAAATSYSHDMPFLRGIDVNRRATAGETRRGRSCSEDEEPGASSPNSTLSSLSGKRAAPARSSGEVDREADGHTPRAGGGGSDDEDSGAGGGSRKKLRLSKDQAAVLEDSFKEHNTLNPKQKAALAKQLNLKPRQVEVWFQNRRARTKLKQTEVDCEFLKRCCETLTEENRRLQREVAELRALKLVAPHHYARMPPPTTLTMCPSCERLASAPADEAVAGRTAAPTGPWGPLPVRPVFVDGPARRS
>Sb06g024000/XM_002446825
MDRPDHHQHQFFMPAPAPATVQVPQPQQQQQQQICVPMMDEPSSFLAGMGGGGGGPSSSSARGERKRRFTEEQIRSLESMFHAHHAKLEPREKAELARELGLQPRQVAIWFQNKRARWRSKQLEHDYAVLRAKFDDLHARVESLKQDKLALTTQLNELSERLREREDRAAGGATTASSSSCNVGGAEAEAEAEDDKRNVVLGCVNNMEPPEPESCVLVGPCATPADVSVESECDDHHHHHLDYDDGFPESYCAMPELWEPWPLVEWNAVA
>Sb03g008090/XM_002457439
MSFGSLFDGGAGGGGGGGMQFPFSTGFSSSPALSLGLDNAGGGGMVGRMLPGGAGAGAAADGGGMMMGRDADAENDSRSGSDHLDAMSAGGAEDEDDAEPGNPRKRKKRYHRHTPQQIQELEALFKECPHPDEKQRGELSKRLGLDPRQVKFWFQNRRTQMKTQLERHENALLKQENDKLRAENMAIREAMRSPMCGSCGSPAMLGEVSLEEQHLCIENARLKDELSRVYALATKFLGKPMSILSAGTMLQPNLSLPMPSSSLELAVGGGLRGLGSIPSAATMPGSMGDFAGGVSSPLGTVITPARTTGSAPPPMVGIDRSMLLELAISAMDELVKLAQIDEPLWLPSLNGSPNKELLNFEEYAHSFLPCVGVKPVGYVSEASRESGLVIFDNSLALVETLMDERRWSDMFSCMIAKATVLEEVTSGIAGSRNGGLLLMKAELQVLSPLVPIREVTFLRFCKQLAEGAWAVVDVSIDGLVRDQNSATASNAGNIRCRRLPSGCVMQDTPNGYCKVTWVEHTEYDEASVHQLYRPLLRSGLAFGARRWLAMLQRQCECLAILMSPDTVSANDSSVITQEGKRSMLKLARRMTENFCAGVSASSAREWSKLDGAAGSIGEDVRVMARKSVDEPGEPPGVVLSAATSVWVPVAPEKLFNFLRDEQLRAEWDILSNGGPMQEMANIAKGQEHGNSVSLLRASAMSANQSSMLILQETCTDASGSMVVYAPVDIPAMQLVMNGGDSTYVALLPSGFAILPDGPSGVGAEHKTGGSLLTVAFQILVNSQPTAKLTVESVETVNNLISCTIKKIKTALQCDA
>Sb01g043910/XM_002465650
MGCEEEERLLFPSFVFPESFAEAATPGSGGEQKKARQRRRRKPRPAADGGEGGDEQAKKRRLSDEQARFLELSFRKERKLETPRKVQLAAELGLDAKQVAVWFQNRRARHKSKLMEEEFSKLRAAHDAVVLQNCHLETELLKMKDRLEEAEEEKRKVIAAAAAAGGGGGGAGAGSSSPSSSSFSTVTHNPAALVGQFGVDPEEAAADLTYMSEYAYNSYMNMMDMDLAPGGYFGGVVYDHFN
>Sb01g019120/XM_002467022
MAAAVAMRSGSSDGGGGYEKGGMDTGKYVRYTPEQVETLERVYAECPKPSSARRQQLLRECPILSNIEPKQIKVWFQNRRCRDKQRKESSRLQAVNRKLTAMNKLLMEENERLQKQVSQLVHENAYMKQQLQNPSLANDASCDSNVTAPANLRDASNPSGLLSIAEETLTEFLSKATGTAIDWVQMPGMKPGPDSFGIVTISHGGRGVAARACGLVNLEPTKIVEILKDRPSWFRDCRSLEVFTMLPAGNGGTIELVYMQMYAPTTLVPARDFWTLRYTTTMEDGSLVVCERSLSGSGDGQSAATAQQFVRAEMLPSGYLVRQCEGGGSIVRIVDHLDLDAWSVPEVLRPLYESSRVVAQKMTTAALRHLRQIAQETSGEVVYAMGRQPAVLRTFSQRLSRGFNDAISGFNDDGWSIMAGDGIEDVIIACNSKKIRSGSNPATAFGAPGGIICAKASMLLQSVPPAVLVRFLREHRSEWADYNFDAYSASALKTSPCSLPGLRPMRFSGSQIIMPLAHTVENEEILEVVRLEGQTLTHDEGLLSRDIHLLQLCTGIDEKSMGSCFQLVFAPIDELFPDDAPLISSGFRVIPLDIKTDGLSSGRTLDLASSLEVGATTQQASADGSQDACNLRSVLTIAFQFPYEIHLQDTVAAMARQYVRSIVSAVQRVSMAISPSQSGLNTGQKIISGFPEAATLVRWICQSYRYHMGVDLVSHSDQAGESLLRMFWDHQDAVLCCSFKEKPVFTFGNQMGIDMLETTLIALQDLTLDKIFDEPGRKALHAEVPKLMEQGYAYLPAGVCLSGMGRHVSYEEAVAWKVLGEDGNVHCLAFCFVNWSFV
>Sb03g029330/XM_002458178
MGSTSPSGLELTMAVPGLSSSSGSEGFGCNNNGNGNGNNMRDLDMNQPASGGEEEEFPMGSVEEEEDERGGAGGRGPHRSKKLRLSKEQSRLLEESFRFNHTPTPKQKEALAGKLQLRPRQVEVWFQNRRARTKLKQTELECEYLKRCFGSLTEENRRLQREVEELRAMRVAPPTVLSPHSRQPLPASALTMCPRCERITAATAARTPRPAAAAAAGSNPFHPRRPSAAF
>Sb02g009860/XM_002461843
MEKEGQQQVNAYTDKDTDYTDGEGYNNEDYTQETETAASKRQKRHTPEQIRELISAYQQNHHPDEPTRRALGEKIGLEAKQVQYWFQNQRSQMQAKAMEHNSKAAQRQNAALLAENASLRQAMLKRSCFTCGGATVPAELLAENHRLLMENARLRGDYMRATELLNQIVLQHSAAPGPAVQRPPAVVFRRPGAVVLPVDEGASKQADRDTRLRRHAEAAMDQFVMLATSGEPLWLPTPDGEALSYLGYQKKATLPMHHGGLIMEATRETGIVRAFVADLIVKLTDAKRWCEMFPDVVASVTTNGAITAGDFGSCIQLMNAELWVQSPRLHNRRINFLRYNKRVAEGQWAVMDVSVDGILGPSAGRRTTDATAVANNTTGCRLLPSGCLIEDMGKGNDYCKITWVVHAEYDETMVPTLFRPLLRSGKAFGAHRWLASLQSQYEYLTILHSSQVPRGDKDNTVAAISSMGKRGILELAKRMMAVFYSAVSGPVTQTSTSNLYEWPASAGTDARRTDDAAVRMVTWKKPGSVADLVLSASTTVWLPNTPPQLVFQYLCDGQRRGEWDVFANGTAVAELCSVATGPLHGNAVSVLYSNVTTDGTDSKKVLMLQQACTDASRSMVVYAPVEEDFMRAVMNGGDHASVFLMPSGFAVLPDGHGRVRDAPSSSSAPIGRDNHTAGSILTMACQALLPGLSSSDKHAADRAFDDVGNLLCHVLKKIKAAVKANIVTPA
>Sb04g003610/XM_002451505
MSSLTTAGSSMEEQYYSVSVSVSMSPEEVGTHLSLGIGSGGGGGEARSLRLAPPPPTRTVQLFGEVLSVQDDDRDGDEAQALHHHQRGRPTAASRKKKRDAAAAGGGTAAAADSHQSKKAKSTCGDDGGGGRKKLRLTAAQATMLEDSFRAHNILSHGEKQELSRRVGLSARQVEVWFQNRRARTKLKQTEVDCDLLRRWCDRLTDDNARLRRDLADLRRAAASTSLGAGAAVCASCGGGTDDKRQPAGAAAAGGNMLA
>Sb01g028160/XM_002464835
MQKEEGGIMGALQVAKDEDMDQLEMDMELSGGSGSAHLDGLLSFADVDDDRTEQKPQHSGLELQTTVDAAGQQQQQQQLATANGKKKRYHRHTAHQIQQMEALFKECPHPDDKQRLKLSQELGLKPRQVKFWFQNRRTQMKAQQDRADNVLLRAENESLKSDNYRLQAAIRNVVCPNCGHAAVLGEMSYEEQQLRIENARLKDELDRLACIATRYGGGRQPSMSSALGCLSAPPPVLMPPLDLDMNVYARHFTDQSSVMGCGDLIQSVLAPQQQIPVGGAEHHATSSFMGAAIGPVQEQDRQLVLDLAATAADTLAKMCRAGEPLWLRRRGASSEVMVADEHARMFSWPVDGGQQGSASTGAAARTEGSRDSAVVIMNSITLVDAFLDANKWMELFPSIVSKARTIQVINHGARSGHMGSGSLLLMQAEVQFPSPLVPAREVVFFRYCMHNGDEGTWSVVDFPADGFQLEGLQTSSVVKCCRRPSGCIIQDMPNGYSSVVWVEHMEMVGEEKPLHQVFKDYVASGYAFGATRWVSLLQRQCERLASELARNIADLGVIRTPEARTNMMKLSQRMITTFSANISASGSQSWTALSETTEDTIRVTTRKNTDPGQPSGVILTAVSTSWLPFSHQQVFELLADEQQRCQLEILSNGGSLHEVAHIANGSHPRNCISLLRINAASNSSQNVELMLQETSTHPDGGSLVVFATVDVDAIQVTMSGEDPSYIPLLPLGFAIFPATNPSPAATSTSSGNGESSPGNTDEPTSGCLLTVGMQVLASAVPSAKLNLSSITAINSHVCNAIHQITTALKGQGAGVSGVEPVAAAGSD
>Sb04g034580/XM_002452853
MDFGDDVMDGGSDAQRRKKRYHRHTPRQIQQLEAMFKECPHPDENQRMQLSRELGLEPRQIKFWFQNRRTQMKAQHERQDNCFLRAENDKIRCENIAMREALRTVICHTCGGPPVTDDYFDEQKLRMENARLKEELDRVSSLTSKYLGRPITQLPPVQPLSMSSSLDLSVGGLGSPALGPSLDLDLLSGGSSGYPPFHLPMTVSEMERPMMAEMATRAMDELIRMAQAGEHLWVKTAGGGPDGREVLNVDTYDSIFAKPGGSFRGPDVHVEGSRDSGLVFMSAIGLVDMFMDSSKFTEFFPAIVSKARTMDVLVNGMAGRSDSLVLMYEELHMMSPVVPTREFCFLRYCRQIEHGLWAIADISVDLQQRDARFGAPPSRSCRLPSGCLIADMADGSSKVTWVEHMEIEDRVPIHLLYRDLILSGAAFGAHRWLAALQRACERCACLATAGMPHRDIAAAGVTPEGKRSMMKLSQRMVSSFCASLSASQLHRWTTLSGPNDVGVRVMVHRSTDPGQPSGVVLSAATSIWLPVPCDRVFAFVRDEHTRSQWDVLSHGNPVQEVSRIPNGSHPGNCISLLRGLNASQNSMLILQESCTDASGSLVVYAPIDIPAANVVMSGEDPSAIPLLPSGFTILPDGRPGASSSSSSAAGGTLGATAAAGSLVTVAFQILVSSLPSSKLNAESVATVNSLISTTVEQIKAALNCASH
>Sb03g036820/XM_002456422
MERGEPSGGDPSLMGLTGGIDDPSLMGPLYVIDYSSLMGPVDGVGGGLESQMNDTPENAPSNQSVEVQANNGNEESPGDGAARITEIGSSTAGKNKKKRGDRQDGPQPNKRSLHRVTSQQLETLEGFFSICAHPDDNQRRQLSESTGLLLHQVKFWFQNKRTQVKHLNGREENYKLKVENETLKEENNRLKQLQNNIIAPAPCAKCIIDPGRLLLEKEVERLKELNQMLQQELQLLKSMDDGIPPMAMDSAVGNFHLDPLLENIFVVQHDEQMLANLAQNAAQELLILANPSSALWLNVPGGSFETLNMAAYTETFPGQMSADTITMNTEATRASAVVMLDPKSLVEFLMDAESYGTMFPGLVSAAATTKVYSCPTGREECYDGAMQMMTVELVFPSPLVAARKCTFVRCVKKLEQGAVAVVDVSLDDGARCRKMPSGLVIQPIRYNTCKVTAIDHVVVDGTITHDLFAPCLSGLLFGARRWLTSMARQCARIRDVFQVTNCTLNVTSRGRKTIMKLADNLLASFTSSVTAYPEDAWNFQCGLGTEQDIKIMYKTQNESTSSGSPTAVVCASASFLVPLHMGKAFELLKNNMLRAKWDVLVNGGTVKEEVRVADGVGSGDAVSILHVKHGHGANRDTVMILQNTFYDASGAFMVYSSLDKQLLEIIGDNQAMSNISLFPAGFSLVPLTDPAGHDGAGIAQPGATVMTAGFQILMKLARGTGLCSRSVTSVINIMTDNIANIKDALLNSHPVFYKSIQPVN
>Sb02g030660/XM_002462665
MDGEDDVPEWMMEVGGAGGKGGKGGGGGALDKNKKRFSEEQIKSLESMFATQTKLEPRQKLQLARELGLQPRQVAIWFQNKRARWKSKQLEREYSALRDDYDALLCSYESLKKEKHALLKQLEKLAEMLHEPRGKYGGNADAGAGDDVRSGVGGMKEEFTDAAGAALYSSEGGGGGKFAHFTDDDVGALFRPSAQPTAAGFTSSSGPPEHQPFQFHSSSCWPSSTTEQTCSSSQWWEFESLSE
>Sb07g022620/XM_002445569
MELRLSLGEAAVPDAGRAAVPELGLGLGVGIGASAAAGSGRREEGGTGNRAAPGTGTGTGTRWWAAPATPEPAAVRLSLVSSSLGLQWPPSDAGRAEAPAARGFDVNRPAPSSSAVAASALLALEDDEDDPGAAAALSSSPNDSAGSFPLDLGGGPHAHHAEGGAAAQAAGGGGERSSSRASDEDDGASARKKLRLSKEQSAFLEESFKEHSTLNPKQKAALAKQLNLRPRQVEVWFQNRRARTKLKQTEVDCEYLKRCCETLTEENRRLHKELAELRALKAAPPFFMRLPATTLSMCPSCERVASGPNPAASTSAPVSLSSSSPPATATATAVAAPVVRGEHRPPSSFAALFAATRSFTLASQPRPPAPAPASNCL
>Sb04g033380/XM_002452793
MERGDDCQFMVVHQYDEAAQLMHQLMVAAAGDQQDPNAGAAGRGAGGGGGERKRRFTEEQVRSLETTFHARRAKLEPREKAELARELGLQPRQVAIWFQNKRARWRSKQLEHDYAALRARYDALHARVDSLREEKLALAKQVDELRGRLQSVSERQDQSGSCEVNDAADDGKRNLNSTTTTCLVLVQEDDGATPPAAVDASGSEDSAATEYGYGYDYDHVVAYGEGLHDPLCATPDLWDTWPLLEWNAVA
>Sb06g001940/XM_002446070
MENERQQNNKGDDELIYLPLDVEEYDMDALMGEEDHLNNDKATGGEEHNINNGSSSKRSKRFNVEQLQQLESSFQECTHPDDAMRRELAARVGIETRQVKFWFQNRRTQTKHSSAAGTAEDGSRALDAAAPALALTLALAAGAAAVKSYATENNKFRQQNADLLAENMELHKELTCSRCRDPTAEKWQLLDENAKLKEMCQRANADLTKLIQAADRPPSVTPEDLALVTSMNPLSSNVGNSSSSTNNLQVTLLSYAECAIKEFDILARNGPPLWLPIIGGNMLNIQEYTRLRFPRLHGICPQGFVVEATRDTALVRGTASDLLGILTNVPRWFETFPGIVAAVRDYHNVSSGIFGSGNGLIQELLQINVDLSVESPCPPLRSMKFLRISMQTANGDFAVVDVSINGVHEQEAGSKNKHTSCRLLPSGCLIQDMGDGHCQVTWIVHAEYNETIVPPIFRQFFGSGQAFGASRWLASLKRHCEYKAVMHSSQVPTGGGLGVVTISALGRWNLLDLAQRMMAIFYKTTSAMATVEPGTIVTMFGGRRGSAGEMVEPAVRMVLGNYYLGAMNGEPTFIKVLSATTTVWLPGTPPEHVFNYLCNGQRRGEWDTFVCAGAVQELSSIATCPDLHGNVVSILHPNVTNAANNTALLLQQESIDVSCALVVFSLVEKTMIHSIMGGGHSTSSFVLLPSGFAILPDGHGRPHHAAANSSSSALAGPNNRTPPGCLLTAAYQVQVSFNNLGHPDVQGTFEDAGMRICQAIKKIMAAVGTDLVVPA
>Sb01g022420/XM_002467229
MKPMATNGMAPSFFPANFLLQMQQPLHHQQQQEHHHHHHQHHHDDHHLLAPPPPALVSPFLHDFGGAMAAPPPMLAGGLGMGGDDSHLHAAEPQQQQDGGGVASDDEEVSAAAGGGCGGERKRRLSVEQVRTLERSFEVANKLEPERKAQLARALGLQPRQVAIWFQNRRARWKTKQLEKDYDALRRQLDAARAENDTLLSHNKKLQAEIMALKGGGGGGGGGGRHQEAASELINLNVKETEASCSNRSENSSEINLDISRPPQAPPPAADDSPTMNSYRGSLPFYASATARADIDQLLHSGGGHPSPAPKMELGHGTAADTPPATAAPGGGGGTFGSLLCGAAVDEQPPFWPWADGHHTFQ
>Sb08g021350/XM_002443503
MAMVASRERRLSPPGGAAQGAPQVDAGKYVRYTPEQVEALERVYSECPKPSSLRRQQLIRDCPILSNIEPKQIKVWFQNRRCREKQRKESSRLQTVNRKLSAMNKLLMEENDRLQKQVSRLVFDNGYMKNRLHSPSVATTDTSCESVVTSGHHNQQQNPAVLHPPQRDANNPAGLLAIAEETLAEFMSKATGTAVNWVQMVGMKPGPDSVGIIAVSHNCSGVAARACGLVSLEPTKVAEILKDRASWYRDCRHVDILHVIPTGNGGTIELIYMQTYALTTLAEPRDFWTLRYTSGLDDGSLVICERSLTQSTGGPSGPNTPNFIRAEVLPSGYLIRPCDGGGSMIYIVDHVDLNASSVPEVLRPLYESPKILAQKMTAAALRHIRQIAHESSGEMPYGVGRQPAVLRTFSQRLSRGFNDAVSGFPDDGWSSLLSSDGAEDITISINSSPNKLIGSHVSPSPFFSAMGGGIMCAKASMLLQNVPPAILVRFLREHRSEWADPGVDAYSAASLRANPYAVPGLRAGGFMGNQVILPLARTLEHEECLEVIRLEGHGFSHEEVLMSRDMFLLQLCSGVDENAPGACAQLVFAPIDESFADDAPLLPSGFRVIPLDAKTDVPSATRTLDLASALEVGSGGGLRALSDSSGTCTTRSVLTIAFQFSFENHLRDSVAAMARQYVRGVMASVQRVAMAIAPSRLGPHIELKHPPGSPEALALATWIGRSYRAHTGTEIRWSDTEGADSPLMPFWKHSDAILCCSLKPAFTLKFANSAGFDILETTLVNIQDLPLEAVLDDDGQKALFAQLSKIMQQGLAYLPGGVCRSSMGRQASYEQAVAWKVVGDDGAPQCLALMLVNWTFI
>Sb01g050000/XM_002468624
MAAAVAMRGGSSDSGGFDKVPGMDSGKYVRYTPEQVEVLERLYIDCPKPSSSRRQQLLRECPILSNIEPKQIKVWFQNRRCRDKQRKESSRLQAVNRKLTAMNKLLMEENERLQKQVSQLVHENAHMRQQLQNTSLANDTSCESNVTTPPNPIRDASNPSGLLAIAEETFTEFLSKATGTAIDWVQMPGMKPGPDSVGIVAISHGCRGVAARACGLVNLEPTKVIEILKDRPSWFRDCRSLEVFTMFPAGNGGTVELIYMQMYAPTTLVPARDFWTLRYTTTMEDGSLVVCERSLSGSGGGPNAASAQQFVRAEMLPSGYLVRPCEGGGSIVHIVDHLDLEAWSVPEVLRPLYESSRVVAQKMTTVALRHLRQIAQETSGEVVYALGRQPAVLRTFSQRLSRGFNDAISGFNDDGWSVMGGDGIEDVVVACNSTKKIRNNSNAGITFGAPGGIICAKASMLLQSVPPAVLVRFLREHRSEWADYNMDAYLASSLKTSACSLPGLRPMRFSGGQMIMPLAHTVENEEILEVVRLEGQPLTHDEALLSRDIHLLQLCTGIDEKSVGSSFQLVFAPIDEHFPDDAPLISSGFRVIPLDMKTDGVASGRTLDLASSLDVGSAAPQASGDASPDDCNLRSVLTIAFQFPYEMHLQDSVATMARQYVRGVVSAVQRVSMAISPSQSGLNAGQRMLSGFPEAATLARWVCQSYHYHLGLELLNQSDEAGEALLKMLWHHPDAVLCCSFKEKPMFTFANKAGLDMLETSLVALQDLTLDKIFDESGRKAIFSDISKLMEQGYAYLPSGVCMSGMGRHVSFDQAVAWKVLGEDSNVHCLAFCFVNWSFV
>Sb10g028630/XM_002438895
MSYSTRAMEEEGFGKSWLGLGIGGGDLMKRSRSPAPVQFDLMLFPRSVKEEAAATASKKAEKGARKRSKTTITDDDGQSSHGGPSPSDDDVAVGAGARKKLRLTKEQSTLLEDTFRAHNILSHAQKQELARQVNLSTRQVEVWFQNRRARTKLKQTEVDCEILKRCCESLTGENQRLRLELAQLQRSAAAAAGLYVQSFPAPATAMASAICPSCDKVTVTSGGGETSGKSSTSYSS
>Sb01g042030/XM_002465564
MAQEDVHHLDDAGLALGLSLGGGGASDAVRHGTSSSRLSMEAVARLPSPRPQLEPSLTLSMPDEATATATGSGGGGGGAAHSVSSLSVAGVKRERVDDAEGERASSTTAAAAARAVSAGAEDDDDGSTRKKLRLTKEQSALLEDRFKEHSTLNPKQKVALAKQLNLRPRQVEVWFQNRRARTKLKQTEVDCELLKRCCESLTEENRRLQRELQELRALKFAPLHPQAAQAPPSSAAQAAGVPAPPQPFYMQMQLPAATLSLCPSCERLAGPAAAAKAEPDRPKAATHHFFNPFTHSAAC
>Sb10g002740/XM_002436400
MAPQSLDLGLSLGLGVAAFQPSLSFCHPAAGNAAAVAGAAERDASPATAEERERRCSPAGSPVSSGSGSGSGKRAAAERSAGSGDEDDDGAARKKLRLSKDQAAVLEECFKTHHTLTPKQKVALASSLGLRPRQVEVWFQNRRARTKLKQTEVDCEYLKRWCEQLAEENRRLGKEVAELRALSAAPAPAAPLTTLTMCLSCRRVASSSSPSSANTSSPNNIPAAHPHAHAAAAASNGGSMASSPAAAATLPAHRQFFCGFRDAGAAAAAVYGVSSGLAKAVRAAR
>Sb03g002660/XM_002454950
MVTAKEAAAAAMDASKYVRYTPEQVEALERLYYECPKPSSLRRQQLVRDCPVLASVDPKQIKVWFQNRRCREKQRKESSRLQALNRKLTAMNKLLMEENDRLQKQVSQLVYENGYYRQQTQQSAGLATTDTSCESVVTSGHQNVAAAAPQAQPRDAGPAGLMSIAEETLTEFLSKATGTAVEWVQMPGMKPGPDSIGIIAISHGCAGVAARACGLVGMEPAKVAEVLKDRLLWLRDCRSMEVVNVLPAGNNGTIELLYLQLYAPTTLAPARDFWLLRYTSILDDGSLVVCERSLSTKQGGPSMPLVQPFIRGEMLPSGFLIRPSDGGGSVIHIVDHIDLEPWSVPEVVRPLYESSAMVAQKMSMAALRYLRQVAHEDTHSVITGWGRQPAALRALSQKLTRGFNEALNGLADDGWSVVESDGVDDVCISVNSSPSKVINCNATFNNGLPVVSSSVLCAKASMLLQDVSPPALLRFMREQRSQWADSNLDAFFASAMKPNFCNLPMSRLGGFSGQVILPLAHTFDPEEFLEVIKLGNASNYQDALLHRDLFLLQMYNGVDENMVGTCSELIFAPIDASFSDDSPLLPSGFRIIPIDAPLDTSSPKCTLDLASTLEVGTPRSRINGSGPGNAASAGSKAVMTIVFQFAFESHLQDSVAAMARQYMRSIIASVQRIALALSSSRLVPHGSSISHTPASPEATTLARWICQSYRFHFGAELIKSGDGSGCEGVLKTLWHHASAILCCSLKALPVFTFANQSGLDMLETTLVALQDITLEKVFDDQGRKNLCAELPGIMEQGFTCIPSGLCVSGLGRPVSYEKALAWKVLDDDSGAHCICFMFVNWSFV
>Sb06g004510/XM_002446169
MDEIPDLPWNSHMEYDVDAFLGAEDHVNTNQTTDDVDHRSPVGETPSKGVKRFAMHQIQELEAQFRVCSHPNPDVRQELATKIGLEERQVKFWFQNRRSQMKASLDLTTILILLCRLFWLLCLSLVKAYGDDNKGIRQELAKLKAENEELKQRRQNPICFMCTNPIAAIQSENWRLLNDNTRLKDEYVRSKAHMDRLIREAAAEHPPSAMRSSDHHLASAHMNMDPVALTGNCRTTTNLEATLTSHAARAMKEFVMLATKGEPMWVLAKDGEKLNHQEYILQTFPGLLGLCPQGFVEEATRETDMIKGTAMDLVSILTDVMNVELWVQSPRLLNRSVKFLRFSKMMANGRWAVVDVSVDGIYGVEQEGSSTSYTTGCRLLPSGCLLEDMSGGYCKVTWVVHAEYDETTVPFLFRPLLQSGQALGACRWLRSLQKQCEYITVLPSSHVLPSSSSSSAISTLGVGRRSVMELAGQMMVSFYAAVSGPVIVPATSSVNEWRLVSNGNGTERVEAFVRLVTWNCADIMPGEPSVTVLSATTTVWLPGTPPLCVFEYLCDLQRRGEWDTHVDAGEVKELSSVATSPQLPGNNVVSVLEPTTVVTDETESSKVLILQETSTDVSCFLVVYSLIEESLMRGIMDGRERSNIFVLPSGFAILPDGHGKAHADHTAANSSNSAPIDSRNNNAGSIVSVAFQTLLPGNLSSNLDNTGAFEDARLQVCHAITKIKAAVGASNIIPA
>Sb02g023650/XM_002462266
MDYARSMISSSAVPFRAAGDGDGGGQVFLFGGRGGGGFLRGLPLVGGASAAAGAAADGRRKRAFQLTTAHEEPQLELGDDELCGGFDYELLHGPQQQERTKRRLTAEQVRELELSFEEEKRKLEPERKSELARRLGIAPRQVAVWFQNRRARWRTKQLEQDFDRLRAAHDDLLAGRDALLADNDRLRSQVITLTEKLQAKESSASEPEEFTVATQETAYALFEEDKLCLCSEIATGSTAAAAPGSNDSPESYFAGACSPPSSPEDDGCGGADDRTFFLPDALLATGVEESLERAAEEDDGAGTQLNNWAWLWNDQQY
>Sb06g029270/XM_002448518
MMIPARHMPPMIVRNSAAAYGSSSALSLSQPNLLDSQQQLQLQQALQQQHLLDQIPATTAESGDNMGRSGGGRGSDPLMGGDEFESKSGSENVDGVSVDDQDPNQRPSKKKRYHRHTQHQIQEMEAFFKECPHPDDKQRKELSRELGLEPLQVKFWFQNKRTQMKNQHERHENSQLRAENEKLRAENMRYKEALSSASCPNCGGPAALGEMSFDEHHLRVENARLREEIDRISAIAAKYVGKPMVSFPVLSSPLAGARPSPLDIGGGVGGAAAYGAVDMFGGGVAVDLLRGAVPQSDADKPMIVELAVTAMEELVRMAQLDEPLWNAPGLDGSAETLNEEEYAHMFPGGLGPKQYGFKSEASRDSSVVIMTHANLVEILMDVNQYATVFSSIVSRAVTLEVLSTGVAGNYNGALQVMSVEFQVPSPLVPTRESYFVRYCKQNADGSWAVVDVSLDSLRPNSVLKCRRRPSGCLIQEMPNGYSKVTWVEHVEVDDRSVHNIYKLLVNSGLAFGPPRWVGTLDPQCEPLPSVMPSTIPTSDMGVITSTEGRKSMLKLAERMVMSFCGGVTASAAHQWTTLSGSGAEDVRVMTRKSVDDPGRPPGIVLNAATSFWLPVPPKRVFDFLRDESSRSEWDILSNGGVVQEMAHIANGRDHGNCVSLLRVNSTNSNQSNMLILQESCTDASGSYVIYAPVDVVAMNVVLNGGDPDYVALLPSGFAILPDGPAGSNMQGDGGVGSGGSLLTVAFQILVDSVPTAKLSLGSVATVNSLIACTVERIKAAVSGESNPQQ
>Sb07g002780/XM_002444969
MPTAAAMIGGLASYAASLGQNMMDGHHQLAMMQQQQHQNHGQQQQHPPQAATSESDARGPRHDELMMESKSGSDNMEGGAGSGSGGEELQEDLSLQPARKKRYHRHTQHQIQELEAFFKEYPHPDDKQRKELSRELGLEPLQVKFWFQNKRTQMKTQQERHENMQLRAENEKLRAENARYKDALANASCPNCGGPATAVIGEMSFDEHHLRIENARLRDEVDRISTIAAKYVGKPAGSLLPNLSNISSASMAPYPPPPPLSSHHLLPGGTDMFGGLHLHGAAAGFDKGLVVELAVAAMEELVRMAQLGEPLWIPALVVDGATIETLNEEEYARGFPSGVGPKLPELRSEASRETVVVIMNHVNLIEMLMDVNQWSTLFSSIVSRAATLEVLSTGVAGNYNGALQLMTAEFQMPSPLVPTRESQFLRYCKQHTDGSWAVVDVSVEGLRASGQAGARGRRRPSGCLIQEMPNGYSRVTWVEHVEADDMMVHDLYRPLVCSGLAFGARRWAAALERQCERLASAMASGVPAGPSSGGDAVGVVTSVEGRRSMLRLAERMVTSFCGGVTASTTHQWTKLSGSGAEDVRVMTRKSVDDPGRPPGIILNAATSFWLPVPPARVFGFLRDDATRSEWDILSNGGDVQEMAHIANGRDHGNAVSLLRVNNANSNQSNMLILQECCTDATGSYVIYAPVDVVAMNVVLNGGDPDYVALLPSGFAILPDGSGAGGAPPGFAVLPDGPGAGGGGGGGGGSLLTVAFQILVDSVPTAKLSLGSVATVNSLIACTVERIKAAVAADNIGGGGAVPQ
>Sb02g030470/XM_002462656
MSFGGMFDGAAGSGVFSYDATGGGGTGMHNPSRLIPAPPLPKPGGFGATGLSLGLQTNMEGGQLADLSRMGLIGSGGSASGGDGDSLGRARGEDENDSRSGSDNVDGASGDELDPDNSNPRKKKKRYHRHTPQQIQELEAVFKECPHPDEKQRMELSKRLNLESRQVKFWFQNRRTQMKTQIERHENALLRQENDKLRAENMTIREAMRNPICTNCGGAAVLGEVSLEEQHLRIENARLKDELDRVCALAGKFLGRPISSGSSMSLQGCSGLELGVGTNGGFGLGPLGASALQPLPDLMGAGGLPGPVGSAAAMRLPVGIGALDGAMHGAADGIDRTVLLELGLAAMEELMKVAQMDEPLWLRSPDGGGGLETLNFDEYHRAFARVFGPSPAGYVSEATREAGIAIISSVDLVDSLMDAARWSEMFPCIVARASTTDIISSGMGGTRSGSIQLMHAELQVLSPLVPIREVVFLRFCKQHAEGLWAVVDVSVDAILRPDGGGNHHHHHAHNGGAAGYMGCRLLPTGCIVQDMNNGYSKVTWVVHAEYDEAVVHQLYRPLLQSGQALGARRWLASLQRQCQYLAILCSNSLPARDHAAITPVGRRSMLKLAQRMTDNFCAGVCASAAQKWRRLDEWRGVGEGGGGSSAGNGGGGAAGEGEEKVRMMARQSVGAPGEPPGVVLSATTSVRLPVTSPQRVFDYLRDEQRRGEWDILANGEAMQEMDHIAKGQHHGNAVSLLRPNATSGNQNNMLILQETCTDPSGSLVVYAPVDVQSMHVVMNGGDSAYVSLLPSGFAILPDGHCQSSNPAQGSPNCSGGGNSSTGGSLVTVAFQILVNNLPTAKLTVESVETVSNLLSCTIQKIKSALQASIVTP
>Sb04g023410/XM_002453985
MELELSLGDSRAPAKSTFMPALTPIHAGEGEGHELVLELGVGTAKRAEQDNQKTVVQAEAVQEEEEETCSYNESPVELSLVCPLLPASTEIEVCGRGSDVNTVLVDGDTAQGRSLSTSSLALEVPVRQTADQEAAEDAEISGVGGGTRKKLRLSMEQSAFLEDIFKAHSTLSPKQKSDLANRLSLRPRQVEVWFQNRRARTKLKQTEVDCEYLKRCCENLAQENRRLQREVAELRAQRISNTAAYTFYGHHLPASGFSTARVCPSCDKNKGTAHYTAISAPSAVVTPPSAVSTTLFARPHFGPFTIHPLLRRQPSATS
>Sb07g029150/XM_002445943
MKRPSGSISGGGGGGSPDLLPVVHSDDGFGGVGMEDADEDMVPCNGIGFGEKKRRLSTEQVRALERSFETENNKLEPERKARLARELGLQPRQVAVWFQNRRARWKTKQLERDYAALRHSYDALRADHDELRRDKDALLDEIKELKAKLGDDDAFSSVKEEPAASDVEVPAAGAAQGSVTILDN
>Sb01g044620/XM_002465687
MRRQSKRPTASRESPETVEKLAFAEEEALTAGKMEPDEGEMDVDVDDEEEDELAGGRGAARSSPCGLGEKKRRLLQEQVRALERCFETDNKLDPDRKARIARDLALQPRQVAVWFQNRRARWKTKTLERDFSALRARHDALRADCDALRRDKDALAAEIRELRQKLLSKAPEAAVKLEATTGNDAAEERQTTAGAPPAGVCKDGSSDSDSSVVFNDVETSPYSGAAAFEQPAFVGFDAPFLDTSAAAPTGCSSPPVFEPKWQHGPTTYPFDSYKTCAGGGYGFTEEWLASSDVIGNDGAAGFFSEDHASSLNFSWCASGVQGWE
>Sb06g025750/XM_002448312
MSFGDLLDGGGSAAGVQFPYGVFASSPALSLAVVDAGRRRDGGSAARAGSSARRGGGGNGKDASEAENEGQSMVSGHLDVVLSGGGDGEDDEDGEDANPRKRKRRYNRHTPHQIARLEAMFKEFPHPDEKQRAELSKQLGLEPRQVKFWFQNRRTNAKCLTWLSLLHGPEPGKNQMERQENARLKQENDKLRVENLSIREAMRDLVCSGCGGPAVLGDLSLEERHLRLENARLRDELARVCTLTAKFIGKPMSHMELLAVAEEPHPMPGSSLELAVAGGVGSGVPSSKMPVSTISELAGSTSSAMGTVITPMVTASLPMVSIDKSKFAQLAVSAMNELVKMAQTNEPLWIPSASSPGSPTMETLNFKEYLKAFTPCVGVKRNGFVSEASRESGIVTVDSSAALVEAFMDERRWSDMFSCIVAKAATIEEISPGVAGSRNGALLLMQAELQVLSPLVPIREVTFLRFCKQLAESAWAVVDVSIDGLQMDHCLATNTKCRRLPSGCVLQDTPNGCKVTWVEHAEYPEASVHQLYQPLLCSGLALGAGRWLATLQRQCECLAILMSSLAVPEHDSEAVSLEGKRSLLKLARRMMENFCAGMSASSSCEWSILDGLTGSMGKDVRVMVQNSVDEPGVPPGVVLSVATAVWLPVTPERLFNFLRDEELRAEWDILSNGGPMQQMLRITKGQLDGNSVTLLRADHTNSHLNSILILQETCTDRSGAMVVYAPVDFPAMQLVIGGGDSTNVALLPSGFVILPDGSSSSAGGVGHKTCGSLLTVAFQILVNSQPTAKLTVESVDTVYNLISCTIEKIRAALHCDI
>Sb07g005180/XM_002443920
MTPARRMPAMIGRNGMAFGSSSALSLSQADLLDSHHLQQAFQQQLFDQIPATAVDSSDNIIHGRSDTLVDEFESKSCSENPDGTSGDDGQEDPNQRPNKKKRYHRHTQHQIQEMEAFFKECPHPDDKQRKELSRELGLEPLQVKFWFQNKRTQMKNQHERQENAQLRAENDKLRAENMRYKEALGTASCPSCGGPAALGEMSFDEHHLRLENARLRDEIDRISGIAAKHVGKPMVSFPVLSSPLAAAAARSPLDLAGAYGVQPGGLGADHLFGVGAGAGDLLRSVSTGQLDADKPMIVELAVAAMDELLRMARLDAPLWGGGVAGVQLDEEEYGRMFPGGLGPRQYGLRPEASRDNAVVIMTRDSLVEILMDANRFAAVFSSIVSRASTHEVLSTGVAGSYNGALQVMSMEFQVPSPLVPTRESYFVRYCKNNPDGTWAVVDVSLDSLRPSPVMKCRRRPSGCLIQEMPNGYSKVTWVEHVEVDDRSVHNLYRPLVNSGLAFGAKRWVGTLDRQCERLASAMASNIPNGDLGVITSIEGRKSMLKLAERMVASFCGGVTASAAHQWTTLSGSGAEDVRVMTRKSVDDPGRPPGIVLNAATSFWLPVPPKRVFDFLRDETSRSEWDILSNGGAVQEMAHIANGRDHGNCVSLLRVNSANSNQSNMLILQESCTDASGSYVVYAPVDVVAMNVVLNGGDPDYVALLPSGFAILPDGPPGMAPHGEGAALETGGGSLLTVAFQILVDSVPTAKLSLGSVATVNSLIACTVERIKAAVCVEGNPQ
>Sb02g027300/XM_002460335
MKRPRGGSPSSLAAMTNPDGDGYGVVGMEAADADADADEEMMACGGGGGEKKRRLSAEQVRALERSFEVENKLEPERKARLARDLGLQPRQVAVWFQNRRARWKTKQLERDYAALRHSYDALRHDHDALRRDKDALLAEIKELKAKLGDEEAAASFTSVKAEPAASDGPPPVGVGSSESDSSAVLNDAGPPVPEAQPVPEVQGTLLDDAPCAVVAGASAAAANHGGVFFHGSFLKVEEDETGLLDDDEPCGGFFAVEQPPPMAWWTEPTEHWN
>Sb02g026150/XM_002462424
MELGLSLGETMADAGRDLVLGLGMGVVGVRREEEAAERGSRRDRDARRELEFGTTGWCGARSSPEPPAVRLTLLPGLVPRLGGLPWPPPPPPPPPSSETNRHLEASTTRGFDVNRAPSLSVAGAAAAEEDEEHDEAGAAAASSSPNNSAGSFPTDFSAQGGQVAPGGGGDRGACSRASDDDDGGSARKKLRLSKEQSAFLEESFKEHATLNPKQKLALAKQLNLRPRQVEVWFQNRRARTKLKQTEVDCEYLKRCCETLTEENRRLQKELAELRALKTVHPFYMHLPATTLSMCPSCERVASNSSAPAVAPVAPASSPSPAATGIAASSAPSEQQRPSSFAALFSSPLNRPLVAAQAQPQPRPQAPASS
>Sb10g006820/XM_002437981
MDFGDEPEGSDSQRQRKRYHRHTPRQIQQLEAMFKECPHPDENQRAALSRELGLEPRQIKFWFQNRRTQMKAQHERADNCFLRAENDKIRCENITMREALKNVICPNCGGPPVAEDFFDEQKLRMENARLKEELDRVSSITSKYLGRPFTQMPPVPTMSMSSLDLSMGGMPGQQGHLGGPPSLDLDLLSGCSSGMPYQMPAPVTEMERPMMVDMATRAMDELIRLAQAGDQIWVKGMPGDAREMLNVATYDSLFSKPGVAFRPPDMNVEGSRDSGLVFMSAVALVDVFMDTNKWMEFFPGIVSKAQTVDVLVNGLGGRSESLIMMYEELHIMTPVVPTRELSFLRYCKQIEQGLWAIADVSLDGQRDAHYGMPSRSRRMPSGCLIADMSNGYSKVTWVEHMEIEQMLPINVLYRNLVLSGAAFGAHRWLAALQRACERFASVATLGVPHHDIAGVTPEGKRSMMKLSQRMVGSFCASLSSSPLQRWTLLSGTTDVSVRVSTHRSTDSGGQPNGVVLSAATSIWLPVPGDHVFAFVRDENARSQWDVLSHGNQVQEVSRIPNGSNPGNCISLLRGLNANQNSMLILQESCTDASGALVVYSPIDIPAANVVMSGEDPSGIPLLPSGFAILPDGRPGSGAGASSSVVLPLASQPGCVVTVAFQILVSNLPSSRLNAESVATVNSLIGTTVQQIKAALNCAGP
>Sb02g037560/XM_002460877
MEEYDGLFPSAYVDSSSSLLVPNGTAQGERPRARRRRRRAPRCGGGGDLDGGGDPKKRRLSDEQVEMLELSFREERKLETGRKVHLAAELGLDPKQVAVWFQNRRARHKSKLLEEEFAKLKQAHDAAILHKCHLENEVMRLKERLVLAEEELTRFRSAGSHAVSGDGGDIMGRAVCSGSPSSSFSTGTCHQPGVDVGGGDHLGDDDQLLYVPDYAYADNSVVEWFSLYGLM
>Sbi033799
MESGRLIFNAPGSGAGQMLFLDCGAAGGPGGGGGGGLFHRGGRPMLGLEEGRGVKRPFFTSPDELLEEEYYDEQLPEKKRRLTPEQVHLLERSFEEENKLEPERKTELARKLGLQPRQVAVWFQNRRARWKTKQLERDFDRLKASFDALRADHDVILQDNHRLRSQVVSLTEKLQEKEATEGGASAATDAAAALPAVDDVKASLADDVEEPTEPAAEEEEAAFEVQQVKSEDRLSTGSGGSAVVDTDALLYGAGCRFAAAVDSSVESYFPGGEDHHYHDCGMGPVNHGAGGGIQSDDDGAGSDEGCSYYAEEEAAAFFAGHTHHHADDDEDAGQISWWMWN
