# Supplementary material for: Genome-Wide Identification, Evolutionary Expansion, and Expression Profile of Homeodomain-Leucine Zipper Gene Family in Poplar (Populus trichocarpa)
Source: PLoS One. 2012 Feb 16;7(2):e31149. doi: 10.1371/journal.pone.0031149 (PMC3281058; doi:10.1371/journal.pone.0031149)
Supplement: Table S3 — Pairwise identities between paralogous pairs of HD-ZIP genes from Populus . Pairwise identities and sequence alignments of the 28 paralogous pairs identified from Populus HD-ZIP gene family. (XLS) [file pone.0031149.s004.xls]

## Sheet: Summary
Table S3. Pairwise identities between homologous pairs of HD-ZIP genes from Populus.
Paralogous pairs	Score	Expect	Identities	Positives	Gaps
PtrHox1/PtrHox19	1387 bits (3591)	0	690/810 (86%)	727/810 (90%)	35/810 (4%)
PtrHox2/PtrHox20	203 bits (516)	2e-57	113/184 (62%)	132/184 (72%)	24/184 (13%)
PtrHox3/PtrHox18	567 bits (1462)	9e-167	276/304 (91%)	287/304 (95%)	2/304 (0%)
PtrHox4/PtrHox17	1368 bits (3541)	0	688/764 (91%)	718/764 (94%)	8/764 (1%)
PtrHox5/PtrHox16	1660 bits (4300)	0	809/852 (95%)	821/852 (97%)	16/852 (1%)
PtrHox6/PtrHox40	566 bits (1460)	3e-166	304/389 (79%)	319/389 (83%)	27/389 (6%)
PtrHox7/PtrHox44	1632 bits (4227)	0	800/844 (95%)	822/844 (98%)	1/844 (0%)
PtrHox8/PtrHox45	267 bits (682)	8e-77	137/171 (81%)	147/171 (86%)	8/171 (4%)
PtrHox10/PtrHox26	458 bits (1178)	6e-134	227/264 (86%)	238/264 (91%)	0/264 (0%)
PtrHox12/PtrHox50	494 bits (1271)	1e-144	267/299 (90%)	273/299 (92%)	5/299 (1%)
PtrHox13/PtrHox51	1583 bits (4098)	0	772/824 (94%)	790/824 (96%)	5/824 (0%)
PtrHox14/PtrHox52	422 bits (1085)	3e-123	213/238 (90%)	225/238 (95%)	0/238 (0%)
PtrHox15/PtrHox53	1489 bits (3855)	0	711/761 (94%)	735/761 (97%)	3/761 (0%)
PtrHox21/PtrHox43	1400 bits (3625)	0	669/719 (94%)	692/719 (97%)	0/719 (0%)
PtrHox22/PtrHox58	1035 bits (2676)	0	537/716 (75%)	590/716 (83%)	39/716 (5%)
PtrHox23/PtrHox39	1550 bits (4014)	0	765/854 (90%)	802/854 (94%)	11/854 (1%)
PtrHox24/PtrHox33	587 bits (1514)	1e-172	300/329 (92%)	311/329 (95%)	1/329 (0%)
PtrHox25/PtrHox34	307 bits (786)	1e-88	170/205 (83%)	189/205 (93%)	2/205 (0%)
PtrHox27/PtrHox35	432 bits (1111)	4e-126	220/284 (78%)	236/284 (84%)	29/284 (10%)
PtrHox28/PtrHox62	309 bits (792)	2e-89	156/214 (73%)	181/214 (85%)	13/214 (6%)
PtrHox30/PtrHox57	528 bits (1360)	7e-155	260/289 (90%)	273/289 (95%)	4/289 (1%)
PtrHox31/PtrHox61	1642 bits (4252)	0	788/828 (96%)	808/828 (98%)	5/828 (0%)
PtrHox32/PtrHox59	308 bits (788)	5e-89	145/178 (82%)	156/178 (88%)	0/178 (0%)
PtrHox36/PtrHox42	382 bits (980)	4e-111	196/228 (86%)	204/228 (90%)	11/228 (4%)
PtrHox37/PtrHox41	476 bits (1226)	2e-139	251/313 (81%)	262/313 (84%)	26/313 (8%)
PtrHox47/PtrHox54	1261 bits (3262)	0	622/686 (91%)	642/686 (94%)	22/686 (3%)
PtrHox48/PtrHox55	591 bits (1524)	6e-174	288/314 (92%)	301/314 (96%)	0/314 (0%)
PtrHox49/PtrHox56	1350 bits (3494)	0	652/749 (88%)	694/749 (93%)	2/749 (0%)

## Sheet: Seq_Alignment
PtrHox1 vs PtrHox19
1 MFGDRQVMSNMGGNVVSSDTIYSLPIENPSFNFMSSMPFHTLSPIISKEGNGLVMPGKEE 60
MFGD QVMSNMGGNVVSSD +YS PI NP+F+FMSSMPFHT SPII KE NGLVM GKEE
1 MFGDCQVMSNMGGNVVSSDNLYSSPIGNPNFSFMSSMPFHTFSPIIPKEENGLVMRGKEE 60
61 VESGSGCEQLEEKSGNEEESSEQPPKKKRYHRHTARQIQEMEAMFKECPHPDDKQRMRLS 120
+ESGSG EQLE++SGNE+ESSEQPPKKKRYHRHTA QIQEMEAMFKECPHPDDKQRMRLS
61 MESGSGSEQLEDRSGNEQESSEQPPKKKRYHRHTAAQIQEMEAMFKECPHPDDKQRMRLS 120
121 HELGLKPRQVKFWFQNRRTQMKAQQDRSDNNILRAENESLQNDNYRLQAELRNLICPDCG 180
ELGLKPRQVKFWFQNRRTQMKAQQDRSDN ILRAENESL+NDNYRLQAELRNLICP+CG
121 QELGLKPRQVKFWFQNRRTQMKAQQDRSDNLILRAENESLKNDNYRLQAELRNLICPNCG 180
181 GQAMLGEIPFEDLRLEHARLREELERVCCIASRYGGRPIHSM------------------ 222
GQAMLG IPFE+LRLE+ARLR+ELERVCCI SRYGGR IHSM
181 GQAMLGAIPFEELRLENARLRDELERVCCITSRYGGRQIHSMVPVPSFVPPSLDLDMNMY 240
223 ------SLGTCIDMMPMPM--LPEPSSFPEAGIVLMEEGEGLAMGLALSSMDELVKMCNA 274
LGTC DMMP+P+ L EPSSFPEAG+VLMEEG+GLAM LALSSMDELVKMC+A
241 SRPFPEYLGTCTDMMPVPVPVLEEPSSFPEAGVVLMEEGKGLAMELALSSMDELVKMCHA 300
275 NEPLWITNNENGKEVLNLEEHARMFPWPSNLKQNSSDMRTEATRDCAVVIMNSINLVDAF 334
NEPLWI N ENGKEVLNLEEH RMFPWPSNLKQNSS+ RTEATRDCAVVIMNSI LVDAF
301 NEPLWIRNIENGKEVLNLEEHGRMFPWPSNLKQNSSETRTEATRDCAVVIMNSITLVDAF 360
335 LDANKWMELFPSIVARAKTVQVIKTGVCGASGSLHLMYAELQVLSPLVPTRETHFLRFCQ 394
LDANKWMELFPSIVARAKTVQVI G+ GASGSLHLMYAELQVLSPLVPTRET+FLRFC
361 LDANKWMELFPSIVARAKTVQVITPGISGASGSLHLMYAELQVLSPLVPTRETYFLRFCH 420
395 QNVEEGTWAIVDFPLDSFHDNIRPSFPLYRRRPSGCVIQDLPNGYSKLTWIEHAEIEDKP 454
QNVEEGTWAIVDFPLD HDNI+PSFPLY+R PSGCVIQD+PNGYS++TWIEHAEIE+KP
421 QNVEEGTWAIVDFPLDRLHDNIQPSFPLYKRHPSGCVIQDMPNGYSRVTWIEHAEIEEKP 480
455 VHQIFSQYIYSGMAFGAHRWLAVLQRQCERVASLMARNISDLGVIPSPEARKNMMRLAQR 514
VHQIFSQY+YSGMAFGAHRWL VLQRQCERVASLMARNISDLGVIPSPEARKNMMRLAQR
481 VHQIFSQYVYSGMAFGAHRWLTVLQRQCERVASLMARNISDLGVIPSPEARKNMMRLAQR 540
515 MIRTFSLNISTSSGQSWTALPDSHDGTVRIISREITEPGQPNGVILSAVSTTWLPYPHFL 574
MIR FSLNIS+SSGQSWT L DS+D TVRI +R+ITEPGQPNGVILSAVSTTWLPYPH+
541 MIRIFSLNISSSSGQSWTGLSDSYDDTVRITTRKITEPGQPNGVILSAVSTTWLPYPHYQ 600
575 VFDLLRDEHRRSQLEVLSNGNALHEVAHIANGSHPGNCISLLRINVASNSSQHVDLMLQE 634
VFDLLRDEHRRSQLE+LSNGNALHEVAHIANGSHPGNCISLLRINVASNSSQHV+LMLQE
601 VFDLLRDEHRRSQLELLSNGNALHEVAHIANGSHPGNCISLLRINVASNSSQHVELMLQE 660
635 SCTDQSGSLVVFTTVDVESIQLAMSGEDPSCIPLLPLGFVIVPVESSSSTVSEGNSMQSN 694
CTDQSGSLVV+TTVDVESIQLAMSGEDPSCIPLLPLGFVIVPVESSS+ VSEGNSM SN
661 CCTDQSGSLVVYTTVDVESIQLAMSGEDPSCIPLLPLGFVIVPVESSSA-VSEGNSMPSN 719
695 SEDGNGNGHNNSGCLLTVGLQALASTIPSAKLNFSSVTAINNHLCNTVNQITVAL----- 749
SED GNGHNNSGCLLTVGLQ LASTIPSAKLN SSVTAINNHLCNTVNQIT AL
720 SED--GNGHNNSGCLLTVGLQVLASTIPSAKLNLSSVTAINNHLCNTVNQITAALSSTTT 777
750 SNNTTTTSSCLDNSNAVGSCN-EPTAAPKQ 778
+ TTTSSCLDN NAVGSCN EPTAA KQ
778 TTTITTTSSCLDNGNAVGSCNIEPTAASKQ 807
PtrHox2 vs PtrHox20
34 SESRPESRVKQQLASELGLEPRQVAIWFQNRRARLKTKQIEKEYSILKASYDVLASSFES 93
SESRPE +KQQLA+E+GLEPRQVAIWFQNRRARLKTKQIEKEYS+LKA+Y+ LAS FES
1 SESRPELEIKQQLANEIGLEPRQVAIWFQNRRARLKTKQIEKEYSLLKANYEALASRFES 60
94 LKREKQSLIIQLHKLKNRHVKQHGSRNCGNQLRSSRDGRFENKDTGSESKEKPSSPLDGN 153
LKRE QSL+I L KLKN+ VKQHG+R +Q SS DGRFE+K T SESK KPS L+GN
61 LKRENQSLLIHLQKLKNQRVKQHGNR---HQSESSHDGRFEDKGTVSESKRKPSFQLEGN 117
154 ENEENRPSSDNNGRNTVNMREEIDILNHTE---------------------QTDNSSQWW 192
+ +E++ SSDNN RN RE+IDILN TE ++ SSQWW
118 DRKEDKTSSDNNSRNIECTREKIDILNQTEDAVDSMTSSDWQSFQSNCFLDESRCSSQWW 177
193 EFWS 196
E S
178 ELLS 181
PtrHox3 vs PtrHox18
1 MMAGKEDLGLSLSLSVPQNQHSLQLNLMPSLVPSTASSSLSGFHPQKPSWNVTFPSSDPN 60
MMA KEDLGLSLSLSVPQNQHSLQ NLMPSLVPSTA+SSLSGF+PQKPSWN TFP SD N
2 MMAEKEDLGLSLSLSVPQNQHSLQFNLMPSLVPSTAASSLSGFNPQKPSWNATFPPSDQN 61
61 SNSYRAETRSLLRGIDVNRLPSTADCEEEAGVSSPNSTISSISGKRSEREGINGDEHEME 120
S+ YRAETRS LRGIDVNRLPSTADCEEEAGVSSPNSTISSISGKRSEREGING+EHEME
62 SDPYRAETRSFLRGIDVNRLPSTADCEEEAGVSSPNSTISSISGKRSEREGINGEEHEME 121
121 RASSHGISDEEDGETSRKKLRLSKDQAAILEESFKEHNTLNPKQKMALAKQLGLRPRQVE 180
R S GISDEEDG+TSRKKLRLSKDQAAILEESFKEHNTLNPKQKMALAKQLGLRPRQVE
122 RDYSRGISDEEDGDTSRKKLRLSKDQAAILEESFKEHNTLNPKQKMALAKQLGLRPRQVE 181
181 VWFQNRRARTKLKQTEVDCEFLKRCCENLTEENRRLQKEVQELRALKLSPQFYMQMTPPT 240
VWFQNRRARTKLKQTEVDCEFLKRCCENLT ENRRLQKEVQELRALKLSPQFYMQMTPPT
182 VWFQNRRARTKLKQTEVDCEFLKRCCENLTAENRRLQKEVQELRALKLSPQFYMQMTPPT 241
241 TLTMCPSCERVAAPPTASSTVDARPHPHIGPT--RHRPVPMNPWAPAAPVTRGPTPFDAI 298
TLTMCPSCERVA PP+ASSTVDAR HPH+GPT HRP+P+NPWAPAAP+TRGPTPFD +
242 TLTMCPSCERVAVPPSASSTVDARSHPHMGPTPPHHRPIPINPWAPAAPITRGPTPFDVL 301
299 RPRS 302
RPRS
302 RPRS 305
PtrHox4 vs PtrHox17
1 MGVDMSNPPNSHIKDFFASPALSLSLAGIFRGANVCNGEAAASMEVEEGEEGSGGGRREE 60
MGVDMSNPPNSHIKDFFASPALSLSLAGIFRGANV + AA S+EVEEG+EGSGGGRREE
1 MGVDMSNPPNSHIKDFFASPALSLSLAGIFRGANVSHSAAAGSVEVEEGDEGSGGGRREE 60
61 TVEISSENSGPMRSKSDDDFEGEGEHDHEDDDDGDDKNKKKKRKK---YHRHTAEQIREM 117
TVEISSE SGPMRS+SDDD EGEGEHD +D D D K K+KK YHRHTAEQIREM
61 TVEISSETSGPMRSRSDDDLEGEGEHDEDDGDGDGDDADKNKKKKRKKYHRHTAEQIREM 120
118 EALFKESPHPDEKQRQQLSKQLGLAPRQVKFWFQNRRTQIKARTLAIQERHENSLLKSEM 177
EALFKESPHPDEKQRQQLSKQLGLAPRQVKFWFQNRRTQIKA IQERHENSLLK+EM
121 EALFKESPHPDEKQRQQLSKQLGLAPRQVKFWFQNRRTQIKA----IQERHENSLLKTEM 176
178 DKLREDNKSMRETINKACCPNCGTATTSRDAALTSTEEQQLRIENAKLKAEVEKLRAVVG 237
DKLRE+NK+MRETINKACCPNCGTATTSR ALT TEEQQLRIENAKLKAEVEKLR V+G
177 DKLREENKTMRETINKACCPNCGTATTSRGTALT-TEEQQLRIENAKLKAEVEKLRVVIG 235
238 KSSPGATASCSAGNEQENRSSLDFYTGIFGLDKSRIMETANQAMEELKKMATAGEPLWIR 297
K SPGATASCSA N+QENRSSLDFYTGIFGLDK+RI E ANQAMEELKKMATAGEPLWIR
236 KYSPGATASCSAENDQENRSSLDFYTGIFGLDKTRITEIANQAMEELKKMATAGEPLWIR 295
298 SVETGREILNYDEYTKVFGSEDSSINGRPKRSIEASRETGVVFIDVPRLVQSFMDVDQWK 357
SVETGREILNYDEYTK FGSE+SS NGRPKRSIEASRET VVF+D+PRLVQSFMDV++WK
296 SVETGREILNYDEYTKEFGSENSSNNGRPKRSIEASRETRVVFVDLPRLVQSFMDVNRWK 355
358 EMFPCLISKAATVDVICNGEGASRNGAVQLMFAEVQMLTPMVPTREVYFVRYCKQLNAEQ 417
EMFPCLISKAATVDVICNGEGA+RNGAVQLMFAEVQMLTPMVPTREVYFVRYCKQLNAEQ
356 EMFPCLISKAATVDVICNGEGANRNGAVQLMFAEVQMLTPMVPTREVYFVRYCKQLNAEQ 415
418 WAIVDVSIDKVEDNIDASLVKCRKRPSGCIIEDKSNGHCKVIWVEHLQCQKSTVHTMYRT 477
WAIVDVSIDKVEDNIDASLVKCRKRPSGCIIEDKSNGHCKVIWVEHL+CQKS VHTM+RT
416 WAIVDVSIDKVEDNIDASLVKCRKRPSGCIIEDKSNGHCKVIWVEHLECQKSAVHTMFRT 475
478 VVHSGLTFGARHWMATLQLQCERLVFFMATNVPTKDSTGVATLAGRKSILKLAQRMTWSF 537
VVHSGL FGARHW+ATLQLQCERLVFFMATNVPTKDSTGVATLAGRKSILKLAQRMTWSF
476 VVHSGLAFGARHWIATLQLQCERLVFFMATNVPTKDSTGVATLAGRKSILKLAQRMTWSF 535
538 CRAICASSYHTWNKVSSKTGEDIRVSSRKNLNDPGEPVGVILCAVSSVWLPVVPHILFDF 597
CRAI ASSYHTW+KVSSKTGEDIR+SSRKNLN+PGEPVG+ILCAVSSVWLPV PHILFDF
536 CRAIGASSYHTWSKVSSKTGEDIRISSRKNLNEPGEPVGLILCAVSSVWLPVPPHILFDF 595
598 LRDEARRNEWDIMSNGGPVQTIANLIKGQDRGNAAAILKMKSKENNMWVLQDSCTNAYES 657
LRDEARRNEWDIMSNGGPVQ ANL KGQDRGNA ILKMKSKENNMWVLQDSCTNAYES
596 LRDEARRNEWDIMSNGGPVQATANLAKGQDRGNAVTILKMKSKENNMWVLQDSCTNAYES 655
658 MIVYAPVDTNGMQSVITGCDSSNLAILPSGFSILPDGHESRPLVITSRQEERSTEGGCLL 717
M++YAPVDTNGMQSVI GCDSSNLAILPSGFSILPDGHESRPLVITSRQEE+STEGG LL
656 MVIYAPVDTNGMQSVINGCDSSNLAILPSGFSILPDGHESRPLVITSRQEEKSTEGGSLL 715
718 TIAFQILTNTSPTAKPTMESVDSINTLISCTLKNIKTSLQCEDS 761
TIAFQILTNTSPTAK TMESV+S+N LISCTLKNIKTSLQCEDS
716 TIAFQILTNTSPTAKLTMESVESVNALISCTLKNIKTSLQCEDS 759
PtrHox5 vs PtrHox16
1 MAMSCKDGKNPINMDNGKYVRYTPEQVEALERLYHDCPKPSSIRRQQLIRECPILSNIEP 60
M MSCKDGK PI MDNGKYVRYTPEQVEALERLYHDCPKPSSIRRQQLIRECPILSNIEP
1 MEMSCKDGKQPI-MDNGKYVRYTPEQVEALERLYHDCPKPSSIRRQQLIRECPILSNIEP 59
61 KQIKVWFQNRRCREKQRKEASRLQAVNRKLTAMNKLLMEENDRLQKQVSQLVYENGYFRQ 120
KQIKVWFQNRRCREKQRKEASRLQAVNRKL+AMNKLLMEENDRLQKQVSQLVYENGYFRQ
60 KQIKVWFQNRRCREKQRKEASRLQAVNRKLSAMNKLLMEENDRLQKQVSQLVYENGYFRQ 119
121 HTQNTTLASKDTSCESVVTSGQHHLTPQHPPRDASPAGLLSIAEETLTEFLSKATGTAVE 180
HT NT LA+KDTSCESVVTSGQHHLTPQHPPRDASPAGLLSIAEETLTEFLSKATGTAVE
120 HTHNTPLATKDTSCESVVTSGQHHLTPQHPPRDASPAGLLSIAEETLTEFLSKATGTAVE 179
181 WVQMPGMKPGPDSIGIVAISHGCSGVGARACGLVGLEPTRVAEILKDRPSWFRDCRAVDV 240
WVQMPGMKPGPDS GIVAISHGC+GVGARACGLVGLEPTRVAEILKDRPSWFRDCRAVDV
180 WVQMPGMKPGPDSSGIVAISHGCAGVGARACGLVGLEPTRVAEILKDRPSWFRDCRAVDV 239
241 LNVLPTANGGTIELLYMQLYAPTTLAPGRDFWLLRYTSVLEDGSLVVCERSLKNTQNGPS 300
LNVLPTANGGTIELLYMQLYAPTTLAPGRDFWLLRYTSVLEDGSLVVCERSLKNTQNGPS
240 LNVLPTANGGTIELLYMQLYAPTTLAPGRDFWLLRYTSVLEDGSLVVCERSLKNTQNGPS 299
301 MPPVQHFVRAEMLPSGYLVRPCEGGGSIIHIVDHMDLEPWSVPEVLRPLYESSTVLAQKT 360
MPPVQHFVRAEMLPSGYLVRPCEGGGSIIHIVDHMDLEPWSVPEVLRPLYESSTVLAQKT
300 MPPVQHFVRAEMLPSGYLVRPCEGGGSIIHIVDHMDLEPWSVPEVLRPLYESSTVLAQKT 359
361 TMAALRQLRQIAQEASQSSVTNWGRRPAALRALSQRLSRGFNEALNGFSDEGWSMIGNDG 420
TM ALRQLRQIAQEASQS+VTNWGRRPAALRALSQRLSRGFNEALNGFSDEGWSMIGNDG
360 TMVALRQLRQIAQEASQSNVTNWGRRPAALRALSQRLSRGFNEALNGFSDEGWSMIGNDG 419
421 MDDVTILVNSSPDKLMGLNLSFSNGFPAVSSAVLCAKASMLLQAGIQNCFLSLQHLNVPP 480
MDDVTILVNSSPDKLMG NLSF+NGFPAVSSAVLCAKASMLLQ NVPP
420 MDDVTILVNSSPDKLMGSNLSFTNGFPAVSSAVLCAKASMLLQ-------------NVPP 466
481 AILLRFLREHRSEWADNNIDAYAAAAVKVGPCSLQGSRVGNFGGQVILPLAHTVEHEEFL 540
AILLRFLREHRSEWADNNIDAYAAAAVKVGP SLQGSRVG+FGGQVILPLAHT+EHEEFL
467 AILLRFLREHRSEWADNNIDAYAAAAVKVGPFSLQGSRVGSFGGQVILPLAHTIEHEEFL 526
541 EVIKLEGVCHSPEDAIMPRDVFLLQLCCGMDENAVGTCAELIFAPIDATFADDAPLLPSG 600
EVIKLEGV HSPED IMPRDVFLLQLCCGMDENAVGTCAELIFAPIDATFADDAPLLPSG
527 EVIKLEGVGHSPEDPIMPRDVFLLQLCCGMDENAVGTCAELIFAPIDATFADDAPLLPSG 586
601 FRIIPLDSGKEASSPNRTLDLASALEVG-AGNRASSDFSANSGCTRSVMTIAFEFAFESH 659
FRIIPLDSGKEASSPNRTLDLA+ALEVG AGNRASSD SANSGCTRSVMTIAFEFAFESH
587 FRIIPLDSGKEASSPNRTLDLAAALEVGPAGNRASSDHSANSGCTRSVMTIAFEFAFESH 646
660 MQEHVASMARQYIRSIISSVQRVALALSPSHQGSQAGLRSPLGTPEAQTLARWICQSYRN 719
MQEHVASM RQYIRSIISSVQRVALALSP H GSQAGLRSPLGTPEAQTLARWICQSYR+
647 MQEHVASMTRQYIRSIISSVQRVALALSP-HLGSQAGLRSPLGTPEAQTLARWICQSYRS 705
720 YLGVELLKSSSEGSESILKTLWHHSDAIMCCSLKALPVFTFANQAGLDMLETTLVALQDI 779
YLGVELLKS+ EGSESILKTLWHHSDAIMCCSLKALP+FTFANQAGLDMLETTLVALQDI
706 YLGVELLKSNGEGSESILKTLWHHSDAIMCCSLKALPIFTFANQAGLDMLETTLVALQDI 765
780 TLEKIFDDHGRKTLCSEFPQIMQQGFTCLQGGICLSSMGRPVSYERAVSWKVLNEEENAH 839
TLEKIFDDHGRKTLCSEF QIMQQGFTCLQGGICLSSMGRPVSYERAV+WKVLNEEENAH
766 TLEKIFDDHGRKTLCSEFSQIMQQGFTCLQGGICLSSMGRPVSYERAVAWKVLNEEENAH 825
840 CICFMFINWSFV 851
CICFMFINWSFV
826 CICFMFINWSFV 837
PtrHox6 vs PtrHox40
1 MELGLSLGDAATASKPFGFMEKSTKLTNKASLGFCMGLSIGQNHTPRE-DEDKEKH---G 56
MELGLSLGDAAT SKPFGFMEKST+LTNK + GFCMGLSIG NHT +E DEDK+ H
7 MELGLSLGDAATTSKPFGFMEKSTQLTNKVTSGFCMGLSIGTNHTLQEEDEDKDDHKLSN 66
57 NNDHKSDNTNT-TTTAEANKRKGLTVDT-TDSPIQLDLLPNTPVPRNRNSSPTYVVYDNG 114
N DH SDNTNT T T +ANK LTVDT TD PIQLDLLPNTPVPRN+NS T + DNG
67 NIDHNSDNTNTRTATVQANKGTILTVDTSTDPPIQLDLLPNTPVPRNQNSILT-LASDNG 125
115 ---------NMSRGFDVNRFPAVMVHEDQADQDVAALSSSPPNSATSSFQMDFCMYSSKG 165
NMSRGFDVNRF AVMVHEDQADQD A LSSSPPNSATSSFQMDFC+YSSKG
126 TNFEAGSSGNMSRGFDVNRFSAVMVHEDQADQDGATLSSSPPNSATSSFQMDFCIYSSKG 185
166 RSESHNEADQAERASSRASDEDENGSARKKLRLSKDQSAFLEESFKEHNTLTPKQKLALA 225
S S+ EADQAERASSRASDE+ENGSARKKLRLSK+QS+FLEESFKEHNTLTPKQKLALA
186 GSGSNIEADQAERASSRASDEEENGSARKKLRLSKEQSSFLEESFKEHNTLTPKQKLALA 245
226 KELNLRPRQVEVWFQNRRARTKLKQTEVDCEYLKRCCETLTEENRRLHKELQELRALKTS 285
KELNLRPRQVEVWFQNRRARTKLKQTEVDCEYLKRCCETLTEENRRLHKELQELRALKTS
246 KELNLRPRQVEVWFQNRRARTKLKQTEVDCEYLKRCCETLTEENRRLHKELQELRALKTS 305
286 NPFYMQLPATTLTMCPSCERVATTSTSTAAATTTTATPTATAATTTTTTNNQNNTADPTS 345
NP+YMQLPATTLTMCPSCERVA +TS A T TT T T DPTS
306 NPYYMQLPATTLTMCPSCERVAAAATSATATTATTTTTNTQNN-----------TTDPTS 354
346 KTTGLSLGSTRPRFYPFSHTQTHPHQHTA 374
TTGLSL S+RPRFYPFSHTQTHPHQ A
355 NTTGLSLSSSRPRFYPFSHTQTHPHQPKA 383
PtrHox7 vs PtrHox44
1 MALSIHSKDKHMDSSKYVRYTPEQVEALERVYTECPKPSSLRRQQLIRECPILSNIEPKQ 60
MALS+HSKDK MDSSKYVRYTPEQVEALERVYTECPKPSSLRRQQLIRECPIL NIEPKQ
1 MALSMHSKDKQMDSSKYVRYTPEQVEALERVYTECPKPSSLRRQQLIRECPILCNIEPKQ 60
61 IKVWFQNRRCREKQRKEASRLQTVNRKLTAMNKLLMEENDRLQKQVSHLVYENGFMRQQI 120
IKVWFQNRRCREKQRKE+SRLQTVNRKLTAMNKLLMEENDRLQKQVSHLVYENG+MRQQI
61 IKVWFQNRRCREKQRKESSRLQTVNRKLTAMNKLLMEENDRLQKQVSHLVYENGYMRQQI 120
121 QTASATTTDNSCESVVMSGQHQQQQNPTPQQPQRDANNPAGLLAIAEETLAEFLSKATGT 180
QTASAT TDNSCESVVMSGQHQQQQNPTPQQPQRDANNPAGLL IAEETLAEFLSKATGT
121 QTASATATDNSCESVVMSGQHQQQQNPTPQQPQRDANNPAGLLTIAEETLAEFLSKATGT 180
181 AVDWVQMIGMKPGPDSIGIVAVSRNCSGVAARACGLVSLEPTKVAEILKDRPSWFRDCRC 240
AVDWVQMIGMKPGPDSIGIVAVSRNCSGVAARACGLVSLEP KVAEILKDRPSWFRDCRC
181 AVDWVQMIGMKPGPDSIGIVAVSRNCSGVAARACGLVSLEPIKVAEILKDRPSWFRDCRC 240
241 LDILSVIPTGSGGTIELIYMQTYAPTTLAAARDFWTLRYTTTLEDGSLVICERSLTSSTG 300
LDI+SVIPTGSGGTIELIYMQTYAPTTLAAARDFWTLRYTTTLEDGSLVICERSLTSSTG
241 LDIMSVIPTGSGGTIELIYMQTYAPTTLAAARDFWTLRYTTTLEDGSLVICERSLTSSTG 300
301 GPTGPPPSSFIRAEMLPSGYLIRPCEGSGSIIHIVDHVDLDVWSVPEVLRPLYESSKILA 360
GPTGPP SSF+RA+MLPSGYLIRPCEG GSIIHIVDHVDLDVWSVPEVLRPLYESSKILA
301 GPTGPPSSSFVRADMLPSGYLIRPCEGGGSIIHIVDHVDLDVWSVPEVLRPLYESSKILA 360
361 QKMTMAALRHIRQIAQETSGEIQYGGGRQPAVLRTFSQRLCRGFNDAVNGFTDDGWSLLG 420
QKMTMAALR+IRQIAQETSGEIQYGGGRQPAVLRTFSQRLCRGFNDAVNGFTD GWSLL
361 QKMTMAALRYIRQIAQETSGEIQYGGGRQPAVLRTFSQRLCRGFNDAVNGFTDSGWSLLD 420
421 SDGGDDVTIVINSSPNKFLGSQYNASMFPTFGGGVLCAKASMLLQNVPPALLVRFLREHR 480
DGGDDVTIVINSSP KFLGSQYNAS+ PTF GGVLCAKASMLLQNVPPALLVRFLREHR
421 GDGGDDVTIVINSSPTKFLGSQYNASISPTF-GGVLCAKASMLLQNVPPALLVRFLREHR 479
481 SEWADYGVDAYSAACLKASPYAVPCARPGGFPSSQVILPLAHTMEHEEFLEVVRLEGHAF 540
SEWADYGVD YSAACLKASPYAVPCARPGGFPSSQVILPLAHT+EHEEFLEVVRLEGHAF
480 SEWADYGVDVYSAACLKASPYAVPCARPGGFPSSQVILPLAHTVEHEEFLEVVRLEGHAF 539
541 SPEDVALARDMYLLQLCSGVDENAVGACAQLVFAPIDESFADDAPLLSSGFRVIPLDPKT 600
SPEDVALA+DMYLLQLCSGVDENA+GACAQLVFAPIDESFADDAPLL SGFRVIPLDPKT
540 SPEDVALAQDMYLLQLCSGVDENALGACAQLVFAPIDESFADDAPLLPSGFRVIPLDPKT 599
601 DAPATTRTLDLASTLEVGPGGTRPASEADTNSYNLRSVLTIAFQFSFENHMRDNVAAMAR 660
DAPA TRTLDLASTLEVGPGG RPASEADTNSYNLRSVLTIAFQF+FENH RDNVAAMAR
600 DAPAATRTLDLASTLEVGPGGARPASEADTNSYNLRSVLTIAFQFTFENHFRDNVAAMAR 659
661 QYVRGVVGSVQRVAMAIAPSRLSSNVGPKTLPGSPEALTLAQWICRSYRIHTGGELFRVE 720
QYVRGVV SVQRVAMAI+PSRLSSN+GPK+LP SPEALTLA+WI RSYRIHTGGELFRV+
660 QYVRGVVASVQRVAMAISPSRLSSNMGPKSLPVSPEALTLARWIYRSYRIHTGGELFRVD 719
721 SQAGDALLKQLWHHSDAIMCCSLKTNASPVFTFANQAGLDMLETTLVALQDIMLDKILDE 780
SQAGDALLK+LWHHSDAIMCCSLKTNASPVFTFANQAGLDMLETTLVALQDIMLDKILDE
720 SQAGDALLKRLWHHSDAIMCCSLKTNASPVFTFANQAGLDMLETTLVALQDIMLDKILDE 779
781 AGRKILCSEFSKITQQGFAYLPAGICVSSMGRPVSYEQAVAWKVLNDDDSNHCLAFMFMN 840
AGRKILCSEFSKI QQG+AYLPAGICVSSMGRPVSYEQA+AWKVLNDD+SNHCLAFMF+N
780 AGRKILCSEFSKIMQQGYAYLPAGICVSSMGRPVSYEQAIAWKVLNDDNSNHCLAFMFIN 839
841 WSFV 844
WSFV
840 WSFV 843
PtrHox8 vs PtrHox45
1 MDFFNSQTQQKQQYLPKH---NNKKRLTEDQVRLLERTFTTNKKLEPELKVQLANQLGVP 57
MDFF+SQ Q + PKH +NKKRLT DQVRLLERTFTT KKLEPELKVQLANQLGVP
1 MDFFHSQNQ----HSPKHQNSSNKKRLTHDQVRLLERTFTTTKKLEPELKVQLANQLGVP 56
58 PRQIAIWYQNKRARWKTQSLELDYNTLQVRLENALADRRRLEREVVRLQEELWQAQQMVF 117
PRQIAIWYQNKRARWKTQSLELDYN+L +LE+ALADRRRLEREVV+LQEEL +AQQMVF
57 PRQIAIWYQNKRARWKTQSLELDYNSLHAKLEDALADRRRLEREVVQLQEELRRAQQMVF 116
118 AVNQETAAQPAVNFSCNSSCDDRGSSSLHEGVNGEVLQLEELYACLYGAGG 168
+NQ AQP VN S NSSCD+ GSSSLHE NGEVLQLEELYACLYGAGG
117 HLNQ-GPAQPPVNVSSNSSCDEGGSSSLHEEANGEVLQLEELYACLYGAGG 166
PtrHox10 vs PtrHox26
1 MKRFNSSDPLAAFISISSSKEERTQKTNQGYSRDFQSMLDSLEEEDYSEAASHVGEKKRR 60
MKRFNSSD LAAFISI+SSKE+RTQ TNQGYSRDFQ+MLDSLEEEDY E A+ EKKRR
1 MKRFNSSDSLAAFISITSSKEDRTQNTNQGYSRDFQAMLDSLEEEDYIEEANLGSEKKRR 60
61 LNLHQVKALEKNFEVENKLEPERKLKLAGELGLQPRQVAIWFQNRRARWKTKQLERDYGT 120
L LHQVKALEKNFEV+NKL PERKLKLA EL LQPRQVAIWFQNRRARWKTKQLERDYGT
61 LTLHQVKALEKNFEVDNKLVPERKLKLAEELCLQPRQVAIWFQNRRARWKTKQLERDYGT 120
121 LKANYEALKLDYCNLEQKNEVLAQKVKELKAKLSEENVDSSHSVKEEHRVSESDNNASVH 180
LKANYEAL LDY NLEQKNE LAQKVKELKAKL EE VDSSHSVKEE+ VSESDNNASVH
121 LKANYEALNLDYSNLEQKNEALAQKVKELKAKLREEIVDSSHSVKEEYHVSESDNNASVH 180
181 SKNRDFSEKNNSSAITKDHSNISSSHELMNLFQLSDSRVILGNIYQVYQPHLMKPEEQSL 240
S+N DFSE NSSA+TKDHSN+SSS+ELMN F L+DSR ILGN YQVYQPHLMK EEQSL
181 SQNHDFSEHKNSSAVTKDHSNVSSSNELMNCFNLTDSRAILGNRYQVYQPHLMKLEEQSL 240
241 FSTEESCNFFSVDQAPTLHCYFPE 264
FS EESCNFFSVDQAPTLHCYFPE
241 FSAEESCNFFSVDQAPTLHCYFPE 264
PtrHox12 vs PtrHox50
1 MGDKNDGLGLSLSLGY-ATQRNHHQQPSLKLNLMPLASQNKHKKTSWTDLFQSPDRTCDT 59
MGDKNDGLGLSLSLG+ ATQ+NH QQPSLKLNLMP+ SQN H+KTS TDLFQS DR C T
1 MGDKNDGLGLSLSLGFDATQQNHQQQPSLKLNLMPVPSQNNHRKTSLTDLFQSSDRACGT 60
60 RLFQRGIDMNRVPAAVADCDDETGVSSPNSTLSSLISGKRSEREQIGEETEAERASCSRG 119
R FQRGIDMNRVPAAV DCDDETGVSSPNSTLSSL SGKRSEREQIGEETEAERASCSR
61 RFFQRGIDMNRVPAAVTDCDDETGVSSPNSTLSSL-SGKRSEREQIGEETEAERASCSRD 119
120 SDDEDG--GDASRKKLRLSKEQSSVLEENFKEHNTLNPKEKLALAKQLNLRPRQVEVWFQ 177
SDDEDG GDASRKKLRLSKEQS VLEE FKEHNTLNPKEKLALAKQLNLRPRQVEVWFQ
120 SDDEDGAGGDASRKKLRLSKEQSLVLEETFKEHNTLNPKEKLALAKQLNLRPRQVEVWFQ 179
178 NRRARTKLKQTEVDCEYLKTCCENLTEENRRLLKEVQELRALKLSPQLYMHMNPPTTLTM 237
NRRARTKLKQTEVDCEYLK CCENLTEENRRL KEVQELRALKLSPQLYMHMNPPTTLTM
180 NRRARTKLKQTEVDCEYLKRCCENLTEENRRLQKEVQELRALKLSPQLYMHMNPPTTLTM 239
238 CPSCKRV-VSSASSSSAAVVSSALAPIASTPQPQRPVPINPWAAMPIHHRTFDAPASSS 295
CPSC+RV VSSASSSSAA SSALAP AST QPQRPVPINPWA MP+H RTFDAPAS S
240 CPSCERVAVSSASSSSAAAASSALAPTASTRQPQRPVPINPWATMPVHQRTFDAPASRS 298
PtrHox13 vs PtrHox51
1 MSFGGFLENTSPGGGGARIVADILYNNNNNMPTGAIAQTRLVSPSITKSMFNSPGLSLAL 60
MSFGGFLENTSPGGGGARIVADI YNNNN MPTGAI Q RLVSPSITKSMFNSPGLSLAL
1 MSFGGFLENTSPGGGGARIVADIPYNNNN-MPTGAIVQPRLVSPSITKSMFNSPGLSLAL 59
61 QQPNIDGQGDITRMAENFETSVGRRSREEEHESRSGSDNMDGASGDDQDAADNPPRKKRY 120
QQPNIDGQGDITRM+ENFETSVGRRSREEEHESRSGSDNMDGASGDDQDAADNPPRKKRY
60 QQPNIDGQGDITRMSENFETSVGRRSREEEHESRSGSDNMDGASGDDQDAADNPPRKKRY 119
121 HRHTPQQIQELEALFKECPHPDEKQRLELSRRLCLETRQVKFWFQNRRTQMKTQLERHEN 180
HRHTPQQIQELEALFKECPHPDEKQRLELSRRLCLETRQVKFWFQNRRTQMKTQLERHEN
120 HRHTPQQIQELEALFKECPHPDEKQRLELSRRLCLETRQVKFWFQNRRTQMKTQLERHEN 179
181 SLLRQDNDKLRAENMSIRDAMRNPSCSNCGGPAIIGDMSLEEQHLRIENARLKDELDRVC 240
SLLRQ+NDKLRAENMSIRDAMRNP CSNCGGPAIIGD+SLEEQHLRIENARLKDELDRVC
180 SLLRQENDKLRAENMSIRDAMRNPMCSNCGGPAIIGDISLEEQHLRIENARLKDELDRVC 239
241 ALAGKFLGRPISSLASSLSPPT-NSSLELAVGSNGFAGLSTIATTLPLGPHFEGGISGAL 299
ALAGKFLGRPISSLASSL PP NSSLEL VGSNGFAGLST+ATTLPLGP F GGISGAL
240 ALAGKFLGRPISSLASSLGPPMPNSSLELGVGSNGFAGLSTVATTLPLGPDFVGGISGAL 299
300 SMVTQTRLATAGVTGIDRSVERSMFLELALAAMDELVKMVQTDEPLWIGSFEGGREILNH 359
++TQTR AT GVTGI RS+ERSMFLELALAAMDELVKM QTDEPLWI SF+GGREILNH
300 PVLTQTRPATTGVTGIGRSLERSMFLELALAAMDELVKMAQTDEPLWIRSFDGGREILNH 359
360 EGYLRTFTPCIGMKPSGFVSEASRETGMVIINSLALVETLMDSNRWAEMFPCMIARTSTT 419
E YLRT TPCIGMKPSGFVSEASRETGMVIINSLALVETLMDSNRWAEMFPC+IARTSTT
360 EEYLRTITPCIGMKPSGFVSEASRETGMVIINSLALVETLMDSNRWAEMFPCVIARTSTT 419
420 DVIASGMGGTRNGSLQLMQAELHVLSPLVPVREVNFLRFCKQHAEGVWAVVDVSIDTIRD 479
DVIA+GMGGTRNGSLQLM AEL VLSPLVPVREVNFLRFCKQHAEGVWAVVDVS+DTIR+
420 DVIANGMGGTRNGSLQLMHAELQVLSPLVPVREVNFLRFCKQHAEGVWAVVDVSVDTIRE 479
480 TSGAPPTFVNCRRLPSGCVVQDMPNGYSKVTWVEHAQYDERQIHQLYRPVISSGMGFGAQ 539
TSGA PTFVNCRRLPSGCVVQDMPNGYSKVTW+EHA+YDE Q HQLYRP+ISSGMGFGAQ
480 TSGASPTFVNCRRLPSGCVVQDMPNGYSKVTWIEHAEYDESQTHQLYRPLISSGMGFGAQ 539
540 RWIATLQRQCECLAILLSSNVPSRDHTAITTSGRRSMLKLAQRMTDNFCAGVCASTVHKW 599
RWIATLQRQ ECLAIL+SSNVPSRDHTAIT SGRRSMLKLAQRMT NFCAGVCASTVHKW
540 RWIATLQRQSECLAILMSSNVPSRDHTAITASGRRSMLKLAQRMTANFCAGVCASTVHKW 599
600 NKLNAGNVDEDVRVMTRKSVDDPGEPPGIVLSAATSVWLPVSPQRLFDFLRNERLRSEWD 659
NKLNAGNVDEDVRVMTRKSVDDPGEPPGIVLSAATSVWLPVSPQRLFDFLR+ERLRSEWD
600 NKLNAGNVDEDVRVMTRKSVDDPGEPPGIVLSAATSVWLPVSPQRLFDFLRDERLRSEWD 659
660 ILSNGGPMQEMAHIAKGQDHGNCVSLLRASAMNANQSSMLILQETCIDAAGSLVVYAPVD 719
ILSNGGPMQEMAHIAKGQDHGNCVSLLRASAMNANQSSMLILQETCIDAAGSLVVYAPVD
660 ILSNGGPMQEMAHIAKGQDHGNCVSLLRASAMNANQSSMLILQETCIDAAGSLVVYAPVD 719
720 TPAMHVVMNGGDSAYVALLPSGFAIVPDGPGSRDPPSTNGGPTANNV---GGQERVSGSL 776
PAMHVVMNGGDSAYVALLPSGFAIVPDGPGSR PP+TNGGPTANN GG ERVSGSL
720 IPAMHVVMNGGDSAYVALLPSGFAIVPDGPGSRGPPTTNGGPTANNNSNGGGPERVSGSL 779
777 LTVAFQILVNSLPTAKLTVESVETVNNLISCTVQKIKAALQCES 820
LTVAFQILVNSLPTAKLTVESVETVNNLISCTVQKIKAALQCES
780 LTVAFQILVNSLPTAKLTVESVETVNNLISCTVQKIKAALQCES 823
PtrHox14 vs PtrHox52
1 MFDGGEYSPSATEPFSCMNGVTTSRKKKNKNKRRFSDEQIKSLESMFESETRLEPRKKMQ 60
MFDGGEYSPSATEPFSC+N VTTSRKKKNK KRRFSDEQIKSLE+MFESETRLEPRKKMQ
1 MFDGGEYSPSATEPFSCLNSVTTSRKKKNKIKRRFSDEQIKSLETMFESETRLEPRKKMQ 60
61 LAKELGLQPRQVAIWFQNKRARWKSKQLERDFSILRANYNSLASRFETLKKEKQALVIQL 120
LA+ELGLQPRQVAIWFQNKRARWKSKQLERD+S+LRANYNSLASRFETLKKEKQAL IQL
61 LARELGLQPRQVAIWFQNKRARWKSKQLERDYSMLRANYNSLASRFETLKKEKQALAIQL 120
121 QKINDLMKKPGEEGECCGQGPAVNSIEGKSENADTTMGESETNPRLSIERPEHGLGVLSD 180
QK+NDLMKKP EEGECCGQG AVNS EG+SEN D T GESET PRLSIE+PEHGLGVLSD
121 QKLNDLMKKPVEEGECCGQGAAVNSSEGESENGDATKGESETKPRLSIEQPEHGLGVLSD 180
181 EDSSIKAEYFELEEEPNLISMVEPADGSLTSQEDWGSLDSDRLFDQSSSDYQWWDFWA 238
EDSSIK +YFELEEEPNL+SMVEPA+GSLTSQEDWGS+DSD LFDQSSS YQWWDFWA
181 EDSSIKVDYFELEEEPNLMSMVEPAEGSLTSQEDWGSIDSDGLFDQSSSGYQWWDFWA 238
PtrHox15 vs PtrHox53
1 MPAGVMIPARNMPSMIGVNGNVGGFGSSSGLALGQPNMMEGHEFHHLDMTHNTSEGDMTR 60
MPAG+MIPARNMPSMIGVNGN GGFGSSSGLALGQPNMMEG + H LDMT NT EGDM R
1 MPAGMMIPARNMPSMIGVNGNAGGFGSSSGLALGQPNMMEG-QLHRLDMTQNTPEGDMAR 59
61 IRDEEFDSTNTKSGSENQEGASGDDQDPRPKKKRYHRHTQHQIQEMEAFFKECPHPDDKQ 120
IRD+EFDSTNTKSGSENQ+GASGDDQDPRPKKKRYHRHTQHQIQEMEAFFKECPHPDDKQ
60 IRDDEFDSTNTKSGSENQDGASGDDQDPRPKKKRYHRHTQHQIQEMEAFFKECPHPDDKQ 119
121 RKELSRELGLEPLQVKFWFQNKRTQMKTQHERHENTQLRNENEKLRADNMRYREALSNAS 180
RKELSRELGLEPLQVKFWFQNKRTQMKTQHERHENTQLRNENEKLRADNMRYREALSNAS
120 RKELSRELGLEPLQVKFWFQNKRTQMKTQHERHENTQLRNENEKLRADNMRYREALSNAS 179
181 CPNCGGPTAIGEMSFDEHHLRLENTRLREEIDRISAIAARYVGKPVVNYPVLSPPMPPRP 240
CPNCGGPTAIGEMSFDEHHLRLEN RLREEIDRISAIAA+YVGKPVVNYP++S PMPPRP
180 CPNCGGPTAIGEMSFDEHHLRLENARLREEIDRISAIAAKYVGKPVVNYPLISAPMPPRP 239
241 VDLGVGNFGGQPGLGGDIYEAGDLLRSISAPTEADKPMIIELAVAAMEELIRMAQMDEPL 300
+DLGVGNFGGQPG+GG+IY AGDLLRSI+APTEADKPMIIELAVAAMEEL+RMAQMDEPL
240 LDLGVGNFGGQPGIGGEIYGAGDLLRSITAPTEADKPMIIELAVAAMEELVRMAQMDEPL 299
301 WMNSLDGIDAVLNEDEYIRIFPHGIGPKPTGFKCEASRESAVVIMNHINLVEYLMDVNQW 360
WM SLDG +AVL+EDEY+RIFP GIGPKPTGFKCEASRESAVVIMNHINLVEYLMDVNQW
300 WMGSLDGTNAVLDEDEYVRIFPRGIGPKPTGFKCEASRESAVVIMNHINLVEYLMDVNQW 359
361 STLFSGIVSRALTLEVLSTGVAGNYNGALQVMTAEFQLPTPLVPTRESYYVRYCKQHADG 420
STLFSGIVSRALTLEVLSTGVAGNYNGALQVMTAEFQLPTPLVPTRESY+VRYCKQHADG
360 STLFSGIVSRALTLEVLSTGVAGNYNGALQVMTAEFQLPTPLVPTRESYFVRYCKQHADG 419
421 TWAVVDVSLDSIRPGPAARCRRRPSGCLIQEMPNGYSKVTWVEHVEVDDRGVHNLYKHLV 480
TWAVVDVSLD++RP P ARCRRRPSGCLIQEM NGYSKVTWVEHVEVDDRGVHNLYK LV
420 TWAVVDVSLDNLRPSPGARCRRRPSGCLIQEMLNGYSKVTWVEHVEVDDRGVHNLYKQLV 479
481 SSGHAFGAKRWVATLNRQCERLASAMATNIPAGDAGVITNQEGRKSMMKLAERMVISFCA 540
SSGHAFGAKRWVATL+RQCERLASAMATNIPAGD GVITNQEGRKSMMKLAERMVISFCA
480 SSGHAFGAKRWVATLDRQCERLASAMATNIPAGDVGVITNQEGRKSMMKLAERMVISFCA 539
541 GVSASTAHTWTTLSGTGADDVRVMTRKSVDDPGRPPGIVLSAATSFWLPVPPKRVFDFLR 600
GVSASTAHTWTTLSGTGADDVRVMTRKSVDDPGRPPGIVLSAATSFWLPVPPKRVFDFLR
540 GVSASTAHTWTTLSGTGADDVRVMTRKSVDDPGRPPGIVLSAATSFWLPVPPKRVFDFLR 599
601 DENTRNEWDILSNGGVVQEMAHIANGRDTGNCVSLIRVNSANSSQSNMLILQESCTDQTA 660
DE+TRNEWDILSNGGVVQEMAHIANGRDTGNCVSL+RVNSANSSQSNMLILQESC DQTA
600 DESTRNEWDILSNGGVVQEMAHIANGRDTGNCVSLLRVNSANSSQSNMLILQESCADQTA 659
661 SFVIYAPVDIVAMNVVLNGGDPDYVALLPSGFAIFPDGTAAHGVGMDESGSTGGSLLTVA 720
SFVIYAPVDIVAMNVVLNGGDPDYVALLPSGFA+ PDGT AH GM+E+ GGSLLTVA
660 SFVIYAPVDIVAMNVVLNGGDPDYVALLPSGFAVLPDGTGAHVGGMEEAA--GGSLLTVA 717
721 FQILVDSVPTAKLSLGSVATVNNLIACTVERIKASLSCESA 761
FQILVDSVPTAKLSLGSVATVNNLIACTVERIKASLSCESA
718 FQILVDSVPTAKLSLGSVATVNNLIACTVERIKASLSCESA 758
PtrHox21 vs PtrHox43
6 MFEGHHMFDMASKSSENDSSKLKDDDYETKSGTETMEAQSGDDQDPSEQHPKKKRYHRHT 65
MF+ HHM DM KSSEND SKLKDDDYETKSGTETMEA SGDDQDPS Q PKKKRYHRHT
1 MFDSHHMLDMTPKSSENDLSKLKDDDYETKSGTETMEAPSGDDQDPSGQRPKKKRYHRHT 60
66 QRQIQDMEAFFKECPHPDDKQRKELSRELGLEPLQVKFWFQNKRTQMKAQHERSENSILK 125
QRQIQ+MEAFF+ECPHPDDKQRKELSRELGL+PLQVKFWFQNKRTQMKAQHERSENSILK
61 QRQIQEMEAFFQECPHPDDKQRKELSRELGLDPLQVKFWFQNKRTQMKAQHERSENSILK 120
126 AENERLRVENNRYKEALRNASCPNCGGPAALGEMSFDEQHLRIENVRLREEIDRISGIAA 185
AENE+LR+ENNRYKEAL +ASCPNCGGPAALGEMSFDEQHLRIEN RLREEIDRISGIAA
121 AENEKLRMENNRYKEALSSASCPNCGGPAALGEMSFDEQHLRIENARLREEIDRISGIAA 180
186 KYVGKPLSSLSNLSPHLPSRSLDLGVSNFGAQSGFVGEMFGATDLLRSVTGPTEADKSMI 245
KYVGKPLSSLSNLS HLPSRSLDLGVSN+GA SGFVGEMFGAT LL +VTGPTEADK MI
181 KYVGKPLSSLSNLSHHLPSRSLDLGVSNYGAHSGFVGEMFGATALLGAVTGPTEADKPMI 240
246 VEIAVAAMEELMRIAQAGEPLWIQGENNTEMLNEEEYLRTFTRGIGPKPLGMRSEASRES 305
VE+AVAAMEELMR+AQAGEPLWIQGENNTE+LNEEEYLRTFTRGIGP+PLGMRSEASRES
241 VEVAVAAMEELMRMAQAGEPLWIQGENNTEVLNEEEYLRTFTRGIGPRPLGMRSEASRES 300
306 AVVIMNHVNLVEILMDANQWSTIFCGIVSRAMTLEVLSTGVAGNYNGALQVMTAEFQVPS 365
AVVIM+HVNLVEILMDANQWSTIFCGIVSRAMTLEVLSTGVAGNYNGALQVMTAEFQVPS
301 AVVIMSHVNLVEILMDANQWSTIFCGIVSRAMTLEVLSTGVAGNYNGALQVMTAEFQVPS 360
366 PIVPTRENYFVRYCKQHTDGTWAVVDVSLDSLRPSLLSKCRRRPSGCLIQELPNGYSKVV 425
P+VPTRENYFVRYCKQHTD TWAVVDVSLDSL PSL+SKCRRR SGCLIQELPNGYS VV
361 PLVPTRENYFVRYCKQHTDATWAVVDVSLDSLCPSLMSKCRRRSSGCLIQELPNGYSNVV 420
426 WVEHIEVDDRSVQNIYRPLVNSGLAFGAKRWVGTLDRQCERLASSMAINIPSGDLCVITT 485
WVEH EVDDRSV NIYRPLVNSGLAFGAKRWVGTLDRQCERLASSMAINIP+GDLCVITT
421 WVEHTEVDDRSVHNIYRPLVNSGLAFGAKRWVGTLDRQCERLASSMAINIPTGDLCVITT 480
486 AEGRKSMLKLAERMVMSFCTGVGASTAHAWTTLSATGSDDVRVMTRKSMDDPGRPPGIVL 545
EGRKS+LKLAERMVMSFCTGVGASTAH WTTLSATGSDDVRVMTRKSMDDPGRPPGIVL
481 PEGRKSILKLAERMVMSFCTGVGASTAHTWTTLSATGSDDVRVMTRKSMDDPGRPPGIVL 540
546 SAATSFWIPVQSKRMFDFLRDENHRSEWDILSNGGEVQEMAHIANGRDPGNCVSLLRVNS 605
SAATSFWIPV SK++FDFL+DENHRSEWDILSNGG+VQEMAHIANGRDPGNCVSLLRVNS
541 SAATSFWIPVPSKKVFDFLKDENHRSEWDILSNGGQVQEMAHIANGRDPGNCVSLLRVNS 600
606 ANSSQSNMLILQESCTDSTGSYVIYAPVDISAMNIVLSGGDPDYVALLPSGFAILPDGPG 665
NSSQSNMLILQESCTDSTGSYVIYAPVDISAMNIVLSGGDPDYVALLPSGFAILPDGPG
601 TNSSQSNMLILQESCTDSTGSYVIYAPVDISAMNIVLSGGDPDYVALLPSGFAILPDGPG 660
666 YGSAGILDVGSGGSLLTVAFQILVDSVPTAKLSLGSVATVNSLIKCTVERIKAAVMCDN 724
YG AGILDVGSGGSLLTVAFQILVDSVP+ KLSLGSVATVNSLIKCTVERIKAAVMCDN
661 YGPAGILDVGSGGSLLTVAFQILVDSVPSVKLSLGSVATVNSLIKCTVERIKAAVMCDN 719
PtrHox22 vs PtrHox58
1 MELSMGNNGGASGDEHEAASNSRNQGNKAYHRHSNQQIHQLEKFFKECPHPDENQRRQLS 60
MEL +GNNGG SGDEHEA NS N+G KAYHRH+ QQI QLEKFFKECPHP+E QRRQLS
1 MELQLGNNGGVSGDEHEAF-NSGNKGKKAYHRHTCQQILQLEKFFKECPHPNEKQRRQLS 59
61 RELGLEAKQIKFWFQNKRTQKKAQSERADNSVLRLENERIQCENLAIIEALKNVICPACG 120
RELGLEAKQIKFWFQN+RTQ+KAQSER+DNSVLR ENERI CENL+I EA+KNVICPACG
60 RELGLEAKQIKFWFQNRRTQEKAQSERSDNSVLRTENERIHCENLSIREAMKNVICPACG 119
121 GPPFGEEERQRSLQKLKQENARLKEEAS-LDSFNEHEKVSTLLTKYIGKSISQIDSLTPG 179
G PFGEEERQ +LQKL+QENARL+EEA L +F +++++
120 GHPFGEEERQLNLQKLRQENARLREEAKELPTFVQNQRMG-------------------- 159
180 AGSSHGVLTTNPGIDLERNPGLDNSQLVYKRRGILDMEKALMAETAASAADELVRLLRVN 239
NPGID RNPG D S + GI DME ALMAETAA A DEL+RLLRVN
160 ----------NPGIDWGRNPGSDISHFACRLEGIPDMENALMAETAAGAMDELIRLLRVN 209
240 EPLWIKSPSDGRYIIDRVGYEKLYPRDSHFKSSNARVESSKDSAMVIMPGMDLVDMFLDP 299
EP WIKSPSDGR I+DR+ YE++YPR +HF S NARVESSKDSA V MPGMDLV MFLDP
210 EPFWIKSPSDGRLILDRLSYERIYPRAAHFISCNARVESSKDSATVTMPGMDLVVMFLDP 269
300 NKWMDLFPTIVTKARTILLLEAGTVGNRNGSLQMMYEQMHILSPLVPPREFYFLRLCQQL 359
NKW+DLFPTIVT+ARTI +LEAGTVGNR+GSLQMMYEQMHILSPLVPPREFYFLRLC QL
270 NKWVDLFPTIVTEARTIHVLEAGTVGNRHGSLQMMYEQMHILSPLVPPREFYFLRLCLQL 329
360 EPGEWVIADISYDFMRD-GSPSRAWRLPSGCMIQDKSNGCSKVTWVEHVEVDDRTQTHRL 418
EPG+WVIAD+SYD++++ GSP AWRLPSGCMIQD NGCSK+ WVEHVE +DR QTH L
330 EPGQWVIADVSYDYLKESGSPPCAWRLPSGCMIQDMPNGCSKIIWVEHVEANDRIQTHCL 389
419 YRDLICGRSAYGAERWIASLRRICERLAFYKEETAAAREFGGVITSPEGRKSIVNLAHRM 478
YRDLICG AYGAERWIASL+RICERLAF RE GGV+TSPEGRKSIVNLAHRM
390 YRDLICGSYAYGAERWIASLQRICERLAF--STAVPPRELGGVVTSPEGRKSIVNLAHRM 447
479 VKIFFASLGMSGKLDFPQLSEVHNSGVRVAIRKNTEQGQPIGMVVSAATSLWLPLSPQNV 538
VKIF +SLGMSGKLDF QLSE +NSGVRVAI KN EQGQPIG VVSAATS WLPLSPQNV
448 VKIFCSSLGMSGKLDFRQLSEGNNSGVRVAICKNAEQGQPIGTVVSAATSFWLPLSPQNV 507
539 FNFFKDEKSRIQWDILSNSNPVHVISHISNGTNPGNCIS----ITHPFIPTENNMLILQE 594
FNFFK EKSR QWDILSN NPV ISHISNG +PGNCIS I+HPF P NNMLILQE
508 FNFFKAEKSRTQWDILSNGNPVLEISHISNGADPGNCISIIRVISHPFSPILNNMLILQE 567
595 SCTDSSGSMVVYAPLDIPAMNMVIGGADSSIIPILPSGFVISGDGRPDTGGDSSTSTSST 654
SCTDSS SMVVYAP+ IPAMN+ I G DSSIIPILPSGFVISGDGR DT G SS+STSST
568 SCTDSSVSMVVYAPVGIPAMNVAISGDDSSIIPILPSGFVISGDGRMDTRGTSSSSTSST 627
655 GADSGGSLLTVAFQILVAGPNVTSSTELNMESVATVNTLISTTVLKIKAALNCSNL 710
G++SGGSLLT+AFQILV+G N +SSTE NMESVATVNTLISTTVLKIK+A NCS+L
628 GSNSGGSLLTIAFQILVSGSNSSSSTEFNMESVATVNTLISTTVLKIKSAFNCSDL 683
PtrHox23 vs PtrHox39
1 MEVAPLHRESSSSGSINKHLTDDGKYVRYTAEQVEALERVYAECPKPSSLRRQQLIRECP 60
M VAP HRESS SGS+NKHLTD+GKYVRYT+EQVEALERVYAECPKPSSLRRQQLIRECP
3 MAVAPQHRESSGSGSLNKHLTDNGKYVRYTSEQVEALERVYAECPKPSSLRRQQLIRECP 62
61 ILANIEPKQIKVWFQNRRCREKQRKESSRLQTVNRKLTAMNKLLMEENDRLQKQVSQLVC 120
ILANIEPKQIKVWFQNRRCREKQRKESSRLQTVNRKLTAMNKLLMEENDRLQKQVSQLVC
63 ILANIEPKQIKVWFQNRRCREKQRKESSRLQTVNRKLTAMNKLLMEENDRLQKQVSQLVC 122
121 ENGFMRQQLQTV--TTDASCDSVVATPQHSLRDANNPAGLLSIAEETLSEFLAKATGTAL 178
ENGFM+QQLQT DASCDS V TPQHSLRDANNPAGLLS+AEETL+EFL+KATGTA+
123 ENGFMQQQLQTAPAAADASCDSAVTTPQHSLRDANNPAGLLSLAEETLAEFLSKATGTAV 182
179 EWVQMPGMKPGPDSIGIFSISQRCGGVAARACGLVSLEPKKIAEILKDRSSWFRDCRNLE 238
+WVQMPGMKPGPDS+GIF+ISQRC GVAARACGLVSLEP K+AEILKDR SWFRDCRNLE
183 DWVQMPGMKPGPDSVGIFAISQRCSGVAARACGLVSLEPTKLAEILKDRQSWFRDCRNLE 242
239 VFTMFPAGNGGTIELVYSQIYAPTTLAPARDMWTLRYTTSLENGSLVVCERSLSGYGAGP 298
VFT+FPAGNGGTIEL+YSQIYAPTTLAPARD WTLRYT +LENGSLVVCERSLSG GAGP
243 VFTVFPAGNGGTIELLYSQIYAPTTLAPARDFWTLRYTINLENGSLVVCERSLSGSGAGP 302
299 DAAAAAQFVRAEMLPSGYLIRPCEGG-SIIHIVDHLNLQAWSVPEVLRPLYESSKAVAQK 357
+AAAAAQFVRAEMLPSGYLIRPCEGG SIIHIVDHLNLQAWSVPEVLRPLYESSKAVAQK
303 NAAAAAQFVRAEMLPSGYLIRPCEGGGSIIHIVDHLNLQAWSVPEVLRPLYESSKAVAQK 362
358 MTIAALRYVRQVAHETSGEVVYGLGRQPAVLRTFNQRLSRGFNDAINGFNDDGWSLMNAD 417
+TI ALR+VRQ+AHETSGEVVYGLGRQPAVLRTF+QRLSRGFNDAINGFNDDGWSLMN+D
363 VTITALRHVRQIAHETSGEVVYGLGRQPAVLRTFSQRLSRGFNDAINGFNDDGWSLMNSD 422
418 GAEDVIIAVNSTKNLIGANNSAHSLSFLGGILCAKASMLLQNVHPAVLVCFLREHHAEWA 477
GAEDVIIAVN+TKNLI ANN AHSLSFLGGILCAKASMLLQNV PAVLV FLREH +EWA
423 GAEDVIIAVNTTKNLISANNPAHSLSFLGGILCAKASMLLQNVPPAVLVRFLREHRSEWA 482
478 DFSVDAYSAALWKAGSYAYPGMRPMRFTGSQITMPLGHTIEQEDLLEVIRLEGHSFAQED 537
DFSVDAYSAA KAGSYAYPGMR MRFTGSQI MPLGHTIEQE+LLEVIRLEGHSFAQED
483 DFSVDAYSAASLKAGSYAYPGMRSMRFTGSQIIMPLGHTIEQEELLEVIRLEGHSFAQED 542
538 AFVSQDIHLLQICSGIDENAVGACSELVFAPIDETFPDDAPLLPSGFRIISLESKAKDTQ 597
AFVS+DIHLLQICSGIDENAVGACSELVFAPIDE FPDDAPLLPSGFR+I LESK KD Q
543 AFVSRDIHLLQICSGIDENAVGACSELVFAPIDEMFPDDAPLLPSGFRVIPLESKTKDAQ 602
598 EVLTTNCTLDLTSSLEAGLAINHTAVDGSSCHSLRSVLTIAFQFPFESNLQDNVATMARQ 657
E LTTN TLDLTSSLE G NH +VDGSSCH LRSVLTIAFQFPFESNLQDNVATMARQ
603 EALTTNRTLDLTSSLEVGPVTNHASVDGSSCH-LRSVLTIAFQFPFESNLQDNVATMARQ 661
658 YVRSVISSVQRVAMAISPSGLSPVLGPKLSAGSPEALTLAHWICQSHRQVLLN----YHL 713
YVRSVISSVQRVA AISPSGL+P LGPKLSAGSPEALTLAHWICQS+ QVL YHL
662 YVRSVISSVQRVATAISPSGLNPALGPKLSAGSPEALTLAHWICQSYWQVLPQVSSCYHL 721
714 GAELLRSDSVGGDSVLKHLWHHPDAILCCSLKSLPVFIFANQAGLDMLETTLVALQDITL 773
GAELLRSDSVGGDSVLKHLWHHPDAILCCSL++LPVFIFANQAGLDMLETTLVALQDITL
722 GAELLRSDSVGGDSVLKHLWHHPDAILCCSLEALPVFIFANQAGLDMLETTLVALQDITL 781
774 DKIFNESGRQALYTEFAKLMQQ---GFACLPAGICMSTMGRNVSYEQAVAWKVLSAEENA 830
DKIF+ESGR+AL+T+FAKLMQQ GFACLPAGICMSTMGRNVSYEQAV+WKVL+AEEN
782 DKIFDESGRKALFTDFAKLMQQANNGFACLPAGICMSTMGRNVSYEQAVSWKVLAAEENT 841
831 VHCIAFSFVNWSFL 844
VHCIAFSFVNWSFL
842 VHCIAFSFVNWSFL 855
PtrHox24 vs PtrHox33
1 MKRSLGSSDSLGALMSICPTTEEHSPRNSTHVYSREFQSMLNGLDEEGCVEESGGHVTEK 60
MKRSLGSSDSLGALMSICP+ EEHSPRN THVYSREFQSML+GLDEEGCVEE+GGHVTEK
1 MKRSLGSSDSLGALMSICPSAEEHSPRNHTHVYSREFQSMLDGLDEEGCVEEAGGHVTEK 60
61 KRRLSGDQVKALEKNFEVENKLEPERKVKLAQELGLQPRQVAVWFQNRRARWKTKQLERD 120
KRRLSGDQVKALEKNFEVENKLEPERKVKLAQELGLQPRQVAVWFQNRRARWKTKQLERD
61 KRRLSGDQVKALEKNFEVENKLEPERKVKLAQELGLQPRQVAVWFQNRRARWKTKQLERD 120
121 YGVLKANYDSLKHNFDAIQQDNEALLKEIRELKAKLNEENTESNVSVKEEIILAESEDKV 180
YGVLKANYDSLKHNFDA+Q DNEALLKEIRELKAKLNEEN ESNVSVKEEIILAESEDK+
121 YGVLKANYDSLKHNFDALQHDNEALLKEIRELKAKLNEENAESNVSVKEEIILAESEDKM 180
181 TEEDTPPLLDSLTASAEAKELNYENFNSSSSINNGLGASLFPDFKDGLSDSDSSAILNED 240
EEDTP LLDS+ AS E KELNYE FN+ SSIN GLGASLFPDFKDG SDSDSSAILNED
181 PEEDTPALLDSVAAS-ETKELNYETFNNHSSINIGLGASLFPDFKDGSSDSDSSAILNED 239
241 NSPNPAISSSGILQSQLMMSPPPSSSLKFNCSTSSSSPSTMNSFQFSKTYQTQFVKLEEH 300
NSPNPAISSSGILQSQLMMSPPPSSSL+FNCS SSSSPS+MN FQFSK+YQTQFVKLEEH
240 NSPNPAISSSGILQSQLMMSPPPSSSLRFNCSASSSSPSSMNCFQFSKSYQTQFVKLEEH 299
301 NFLSSEEACNFFSDEQPPTLHWYCSDQWN 329
NF SSEEACNFFSDEQPP+L WY SDQWN
300 NFFSSEEACNFFSDEQPPSLPWYSSDQWN 328
PtrHox25 vs PtrHox34
1 MNHKVEDHIALISQLYPGLYTQMVPKQGESKPRRRRKKNTGEGVSGARKRKLSAEQVNFL 60
M++K+EDH+AL SQLYPG++TQMVP+QGESKPRRRRKKN +SGARKRKL+ EQVN L
1 MSYKLEDHMALTSQLYPGVFTQMVPQQGESKPRRRRKKNKDADLSGARKRKLNEEQVNLL 60
61 EMNFGDEHKLETERKDKLASDLGLDPRQVAVWFQNRRARWKNKKLEEEYTKLKTAHESIV 120
EMNFG+EHKLE+ERKDKLAS+LGLDPRQVAVWFQNRRARWKNKKLEEEYTKLKT+HE+IV
61 EMNFGNEHKLESERKDKLASELGLDPRQVAVWFQNRRARWKNKKLEEEYTKLKTSHENIV 120
121 VQKCQLESEVLKLKEQLSRTEKEIQRLSDRADRVSTNSPSSSLSMAIEHPFLGEFAVLEG 180
V+KCQLESEVLKLKEQLS EKEIQRLSDR D VSTNSPSSSLSMA++ PFLGEFA +EG
121 VEKCQLESEVLKLKEQLSEAEKEIQRLSDRIDGVSTNSPSSSLSMAMDPPFLGEFA-MEG 179
181 YGD-AFYMPPENNYIPGMEWISQYM 204
Y D AFYMPPENNYIPGMEWI+ YM
180 YEDAAFYMPPENNYIPGMEWINLYM 204
PtrHox27 vs PtrHox35
1 MGCLDDGCSTGLVLGLGLIPLTDLESTSKPDDYSNRLIRPQIKPSLKFDHKPLTSTSFEP 60
MGCLDDGC+TGLVLGLG T+LE+TS+P D + RLI+PQIKP + T FEP
1 MGCLDDGCNTGLVLGLGFT-TTNLENTSRPADNNKRLIKPQIKPLM---------TGFEP 50
61 SLSL------------------SIVAHDLLYRQASPDQSAVSSFSSGRVKRERDLGCEDI 102
SLSL SI AHD LYRQASP SAVSSFSSGRVKRERDL EDI
51 SLSLGLSAETYSLVDGKKGCEESIGAHDQLYRQASP-HSAVSSFSSGRVKRERDLSSEDI 109
103 EVERISSRVSDEDEDGTNARKKLRLTKEQSALLEESFKQHSNLNPKQKEALARQLNLRPR 162
EVER+SSRVSDEDEDG+NARKKLRLTKEQSALLEESFKQHS LNPKQK+ALARQLNLRPR
110 EVERVSSRVSDEDEDGSNARKKLRLTKEQSALLEESFKQHSTLNPKQKQALARQLNLRPR 169
163 QVEVWFQNRRARTKLKQTEVDCEFLKKCCEALTDENRRLQKELQELKALKLAQPFYMHMP 222
QVEVWFQNRRARTKLKQTE+DCEFLKKCCE LTDENRRLQKELQ+LK+LK+AQPFYMHMP
170 QVEVWFQNRRARTKLKQTEMDCEFLKKCCETLTDENRRLQKELQDLKSLKMAQPFYMHMP 229
223 AATLTMCPSCERIGGGGDGASKSSFSMVPKPHFYNTFTNPSAAC 266
AATLTMCPSCERIGG G+GASKS FSM KPHFYN+FTNPSAAC
230 AATLTMCPSCERIGGVGEGASKSPFSMATKPHFYNSFTNPSAAC 273
PtrHox28 vs PtrHox62
1 MEEEGYCNTRLGLGLGGENYAPWPQKQKEKPVVRLDLSFTLCPDQDDSMNIDHHGKAEGT 60
ME EGYC+TRLGLGLGG+N+ PWPQK+KEKPVVRLDLSFTLCP ++D+M++DHH KA+G
1 MEAEGYCDTRLGLGLGGDNHEPWPQKKKEKPVVRLDLSFTLCP-KNDAMDMDHHDKADGI 59
61 CFKSEEDEDYGNKRSDHSIDNSCMYGTGRKKLRLTKDQSSYLEESFRRHPTLNP------ 114
CFKSEEDE+YG KR D+SID++ + G+GRKKLRLTK+QSS LEESFRRH TLNP
60 CFKSEEDEEYGIKRRDNSIDSN-IDGSGRKKLRLTKEQSSLLEESFRRHTTLNPWLDEIF 118
115 -----AKKHALAEQLNLKPRQVEVWFQNRRARTKLKQTEADCELLKKCCESLSNENRRLK 169
A+KH+LAEQLNLKPRQVEVWFQNRRARTKLKQTE DCE LKKCCESLSNENRRLK
119 TTCMQAQKHSLAEQLNLKPRQVEVWFQNRRARTKLKQTEVDCEFLKKCCESLSNENRRLK 178
170 RELQELRSQKTGRSSSSHSQLAKDLGTITKCPSC 203
+ELQ+LRSQK GRSS ++QLAK+ + C SC
179 KELQQLRSQKMGRSSPLYTQLAKEGTSTMCCSSC 212
PtrHox30 vs PtrHox57
1 MELALSLGDTSKPFKFLDKTPKLSSKDLGFCMGLGSGFTASTRSHDKLGSHENNHQEDER 60
MELALSLGDTSKPFKFLDKTPKLSSKDLGFCMGLGSGF A+TRS DKLGSHE+N+Q+DER
1 MELALSLGDTSKPFKFLDKTPKLSSKDLGFCMGLGSGFPATTRSQDKLGSHESNYQDDER 60
61 RVSSDPPLQLVLLPFSPVPRRHQPPSKTRFPWLTDNLVSEPGSTEGSGRGFDVNRLSMDD 120
RVSSDPPLQL LLPFSPVPR HQ PS+ RFPWLTDNLVSEPGSTE GR FDVNRLSMDD
61 RVSSDPPLQLDLLPFSPVPRGHQAPSRIRFPWLTDNLVSEPGSTEAPGRRFDVNRLSMDD 120
121 ADEGAALSSPNSAASSFQMDFGIRSGRGNKRDLEAIEA----SRASDDEENGLTRKKLRL 176
ADEGAA+SSPNSAASSFQMDFGIRSGR KRDL+AI+A SRASDD+ENGLTRKKLRL
121 ADEGAAISSPNSAASSFQMDFGIRSGRDRKRDLDAIDAERASSRASDDDENGLTRKKLRL 180
177 SKDQSAFLEESFKEHSTLNPKQKLALAKQLNLRPRQVEVWFQNRRARTKLKQTEVDCEYL 236
SK+QSAFLEESFKEH+TLNPKQKLALAKQLNLRPRQVEVWFQNRRARTKLKQTEVDCEYL
181 SKEQSAFLEESFKEHNTLNPKQKLALAKQLNLRPRQVEVWFQNRRARTKLKQTEVDCEYL 240
237 KRCCETLTKENRRLQKELQELRALKTSQPFYMQLPATTLTMCPSCERAS 285
KRCCETLT+ENRRLQKELQELRALKTSQPFYMQLPATTLTMCPSCER +
241 KRCCETLTEENRRLQKELQELRALKTSQPFYMQLPATTLTMCPSCERVA 289
PtrHox31 vs PtrHox61
1 MDNGKYVRYTPEQVEALERLYHECPKPSSMRRQQLIRECPILSHIEPKQIKVWFQNRRCR 60
MDNGKYVRYTPEQVEALERLYHECPKP+S RRQQLIRECPILSHIEPKQIKVWFQNRRCR
1 MDNGKYVRYTPEQVEALERLYHECPKPTSTRRQQLIRECPILSHIEPKQIKVWFQNRRCR 60
61 EKQRKEASRLQAVNRKLTAMNKLLMEENDRLQKQVSQLVYENSYFRQQTQNATNLATTDT 120
EKQRKEASRLQAVNRKLTAMNKLLMEENDRLQKQVSQLVYENSYFRQQTQNAT LATTDT
61 EKQRKEASRLQAVNRKLTAMNKLLMEENDRLQKQVSQLVYENSYFRQQTQNATTLATTDT 120
121 SCESVVTSGQHHLTPQHPPRDASPAGLLSIAEETLAQFLSKATGTAVEWVQMPGMKPGPD 180
SCESVVTSGQH LTPQHPPRDASPAGLLSIAEE LAQFLSKATGTAVEWVQMPGMKPGPD
121 SCESVVTSGQHRLTPQHPPRDASPAGLLSIAEENLAQFLSKATGTAVEWVQMPGMKPGPD 180
181 SIGIVAISHGCTGVAARACGLVGLEPTRVAEILKDRPSWFRDCRAVDVVNALSTGSGGTI 240
SIGIVAISHGCTGVAARACGLVGLEPTRVAEILKDRPSWFRDCRAVDV+NA+ST +GGTI
181 SIGIVAISHGCTGVAARACGLVGLEPTRVAEILKDRPSWFRDCRAVDVINAMSTANGGTI 240
241 ELLYMQLYAPTTLAPARDFWLLRYTSVLEDGSLVVCERSLNNTQNGPSMPPTQHFVRAEM 300
ELLYMQLYAPTTLAPARDF LLRYTSVLEDGSLVVCERSLNNTQNGPSMPPTQHFVRAEM
241 ELLYMQLYAPTTLAPARDFLLLRYTSVLEDGSLVVCERSLNNTQNGPSMPPTQHFVRAEM 300
301 LPSGYLIRPCEGGGSIIHVVDHMDLEPWSVPEVLRPLYESSTLLAQKTTMAALRHLRQVS 360
LPSGYLIRPCEGGGSIIH+VDHMDLEPWSVPEVLRPLYESSTLLAQKTTMAALRHLRQ+S
301 LPSGYLIRPCEGGGSIIHIVDHMDLEPWSVPEVLRPLYESSTLLAQKTTMAALRHLRQIS 360
361 QEVSQPNVTGWGRRPAALRALSQRLSKGFNEAVNGFADEGWSMLESDGIDDVTVLVNSSP 420
QE+SQPNVTGWGRRPAALRALSQRLSKGFNEAVNGFADEGWS+LESDGIDDVTVLVNSSP
361 QEISQPNVTGWGRRPAALRALSQRLSKGFNEAVNGFADEGWSLLESDGIDDVTVLVNSSP 420
421 AKMMGVNFSYANGFPSMSNAVLCAKASMLLQNVPPAILLRFLREHRSEWADSGIDAYAAA 480
K MGVNFSY NGFPSM+NAVLCAKASMLLQNVPPAILLRFLREHRSEWAD+GIDAYAA+
421 TKTMGVNFSYDNGFPSMNNAVLCAKASMLLQNVPPAILLRFLREHRSEWADNGIDAYAAS 480
481 AVKAGPCSLPMSRAGNFGGQVILPLAHTIEHEEASTSFMEVIKLENMGYREDMLMPGDVF 540
A+KAGPCSLP+SRAGNFGGQVILPLAHTIE+EEA +VIKLENMGYREDMLMPGDVF
481 AIKAGPCSLPVSRAGNFGGQVILPLAHTIENEEA-----KVIKLENMGYREDMLMPGDVF 535
541 LLQLCSGVDENAVGTCAELIFAPIDASFSDDAPIIPSGFRIIPLDSGMDASSPNRTLDLA 600
LLQLCSGVDENAVGTCAELIFAPIDASFSDDAPIIPSGFRIIPLDSGMDASSPNRTLDLA
536 LLQLCSGVDENAVGTCAELIFAPIDASFSDDAPIIPSGFRIIPLDSGMDASSPNRTLDLA 595
601 SALEVGPAGNRASGDLSGRSGCTKSVMTIAFQFAFEMHLQENVTSMARQYVRSIIASVQR 660
SALEVGPAGNRASGDLSGRSGCTKSVMTIAFQFAFEMHLQENV SMARQYVRSIIASVQR
596 SALEVGPAGNRASGDLSGRSGCTKSVMTIAFQFAFEMHLQENVASMARQYVRSIIASVQR 655
661 VALALSPSHFGSHAGFRPPPGTPEAHTLARWICESYRCYLGVELLKNEGSESILKTLWHH 720
VALALSPSHFGSHAGF PP GTPEAHTLARWICESYR YLGV+LLKNEGS+SILKTLWHH
656 VALALSPSHFGSHAGFWPPHGTPEAHTLARWICESYRIYLGVKLLKNEGSDSILKTLWHH 715
721 SDALMCCSLKTLPVFTFANQAGLDMLETTLVALQDITLEKIFDDNGRKTLYSEFPQIMQQ 780
SDAL+CCSLKTLPVFTF+NQAGLDMLETTLVALQDITLEKIFDDNGRKTL SEFPQIMQQ
716 SDALVCCSLKTLPVFTFSNQAGLDMLETTLVALQDITLEKIFDDNGRKTLCSEFPQIMQQ 775
781 GFMCLQGGICLSSMGRPVSYERAVAWKVLNEEESAHCICFMFINWSFV 828
GFMCL GGICLSSMGRPVSYERAVAWKVLNEEESAHCICFMF+NWSFV
776 GFMCLPGGICLSSMGRPVSYERAVAWKVLNEEESAHCICFMFMNWSFV 823
PtrHox32 vs PtrHox59
1 MNSHLHHQSQSHGNHALKPRKKRLARDQLRLLETSFNANQTLKAEHKIELASQLGLTSRQ 60
MNSHLHHQSQS GN LKPRKKRLARDQL LLETSFNANQ LKAEHK ELA QLG+ +Q
1 MNSHLHHQSQSQGNRPLKPRKKRLARDQLNLLETSFNANQKLKAEHKTELARQLGVPPKQ 60
61 VEIWYQNRRARNKNNAIEHDYKNVQLELGNVMTENTRLEKQVSTLKYELNKVQQMILFGS 120
V IWYQNRRAR+KN+AIEHDY N+QLELGNV EN RLEKQVS LK+ELNKVQQMILFG
61 VAIWYQNRRARHKNDAIEHDYMNIQLELGNVFAENIRLEKQVSMLKFELNKVQQMILFGP 120
121 TTSASALASVSGYSDEQANSTSPGNMICNWRDAGNDEIFPVEELYTCLTGSGTQLWPL 178
T+SA+ L SVSG SDEQANS+SPGNMICNW DAGND++FPVEELYTCL GS TQLWPL
121 TSSAATLPSVSGSSDEQANSSSPGNMICNWGDAGNDDMFPVEELYTCLIGSDTQLWPL 178
PtrHox36 vs PtrHox42
1 MAVSPSSISSLELTISMPGFSSSPPCPSSEVCAVKDLDINQLPSGTGEEEWITAGMEDEE 60
MAVS SS SSLELT+SMPG VCAVKD DINQ+PSG EEEWI+AGMEDEE
1 MAVSRSSSSSLELTMSMPG-----------VCAVKDFDINQVPSGAAEEEWISAGMEDEE 49
61 ESTNGGPPRKKLRLSKEQSRLLEESFRQHHTLNPRQKEALALQLKLRPRQVEVWFQNRRA 120
EST+G PPRKKLRLSKEQSRLLEESFRQHH+LNPRQKEALALQLKLRPRQVEVWFQNRRA
50 ESTDGAPPRKKLRLSKEQSRLLEESFRQHHSLNPRQKEALALQLKLRPRQVEVWFQNRRA 109
121 RSKLKQTEMECEYLKRWFGSLTEQNRRLQREVEELRALKVGPPTVMSPHSCEPLPASTLT 180
RSKLKQTEMECEYLKRWFGSLTEQNRRLQREVEELRALKVGPPTV+SPHS EPLPASTLT
110 RSKLKQTEMECEYLKRWFGSLTEQNRRLQREVEELRALKVGPPTVISPHSREPLPASTLT 169
181 MCPSCERVTTTGLDKGSTKTTTTAVATPTTAATLSSKVGTPALQSRQS 228
MCP CERVTTTG+DKGSTKTT TAVA PT AATLSS+ G PALQSRQS
170 MCPRCERVTTTGVDKGSTKTTRTAVANPTIAATLSSENGAPALQSRQS 217
PtrHox37 vs PtrHox41
1 MTCNGMAFFPTNFMLQSSHDQDDHQPPTSLNPILPSCAPRDFHGVAPFLGKRSSMSFSGI 60
MTCNGMAFFPTNFMLQ SHDQDDHQPPTSLNPILPS P+DFHGVA F+GKRSSMSFSGI
1 MTCNGMAFFPTNFMLQISHDQDDHQPPTSLNPILPS--PQDFHGVASFIGKRSSMSFSGI 58
61 DVCHEEGNGEDELSDDGSQAGEKKRRLSMEQVKTLEKNFELGNKLEPERKMQLARALGLQ 120
D CHEEGNGEDELSDDGSQAGEKKRRL+MEQVKTLEKNFELGNKLEPERKMQLARALGLQ
59 DACHEEGNGEDELSDDGSQAGEKKRRLNMEQVKTLEKNFELGNKLEPERKMQLARALGLQ 118
121 PRQIAIWFQNRRARWKTKQLEIDYDLLKRQFDAVKAENNALQTQNQRLHA---------- 170
PRQIAIWFQNRRARWKTKQLE DYDLLKRQFDA+KAEN+ALQ QNQ+LHA
119 PRQIAIWFQNRRARWKTKQLEKDYDLLKRQFDAIKAENDALQAQNQKLHAEVISCKNLTH 178
171 -----EILALKSREPTESINLNKETEGSCSNRSENSSDIKLDISRTPAIDSPLPNHHPT- 224
EIL LKSREPTE INLNKETEGS SNRSENSSDIKLDISRTPAIDSPL NHHPT
179 HRLAIEILTLKSREPTEPINLNKETEGSSSNRSENSSDIKLDISRTPAIDSPLSNHHPTS 238
225 --------SRPFFPSSSIRPTGIAQLNQNNSSRPDFQYQKMDHIVKEESLTNMLCSIEDQ 276
S +IRPTG+AQL Q N SRPD Q QK+D +VKEE+L NM CSIEDQ
239 RSFFPSSSSSIRPAGVAIRPTGVAQLFQTNPSRPDIQCQKIDQLVKEENLGNMFCSIEDQ 298
277 SGFWPWLEQQQFN 289
SGFWPWLEQQ FN
299 SGFWPWLEQQHFN 311
PtrHox47 vs PtrHox54
1 MFKEFPHPDEKQRLQLSRELGLAPRQIKFWFQNRRTQMKAQHERADNSSLRAENDKIRCE 60
MFKE PHPDEKQRLQLSRELGLAPRQIKFWFQNRRTQMKAQHERADNSSLRAENDKIRCE
44 MFKECPHPDEKQRLQLSRELGLAPRQIKFWFQNRRTQMKAQHERADNSSLRAENDKIRCE 103
61 NIAIREALKNVICPSCGAPPVTEDSYFDEQKLRIENAQLKEELDRVSSIAAKYIGRPISQ 120
NIAIREALKNVICPSCG PPVTEDSYFDE KLR+EN QLKEELDRVSSIAAKYIGRPISQ
104 NIAIREALKNVICPSCGGPPVTEDSYFDEHKLRMENVQLKEELDRVSSIAAKYIGRPISQ 163
121 LPPVQPVHISSLDLSMGNFGGQGLGGPALDLDLDLDLIPTNSNLAFQPPGISDMDKSLMT 180
LPPVQP HISSLDLSMGNFG QG+GGP+LDLDL IPT+SNLAFQPP ISDMDKSLMT
164 LPPVQPFHISSLDLSMGNFGAQGIGGPSLDLDL----IPTSSNLAFQPPVISDMDKSLMT 219
181 DVATNAMEELLRLLQANESLWMKSSTDGRDVLNLDSYQRIFPRAMSHLKNPNVRIESSRD 240
DVA NAMEELLRLLQ NE LWMKSS DGRDVLNLDSYQRIFPRAMSHLKNPNVRIE+SRD
220 DVAANAMEELLRLLQTNEPLWMKSSADGRDVLNLDSYQRIFPRAMSHLKNPNVRIEASRD 279
241 SGVVIMNGVALVDMFMDSNKWVESFPTIVSVAKTIEVISSGMLGNHSGSLQLMYEELQVL 300
SGVVIMNGVALVDMFMDSNKWVESFPT+VSVAKTIEVISSGMLG+HSGSLQLMYEELQVL
280 SGVVIMNGVALVDMFMDSNKWVESFPTMVSVAKTIEVISSGMLGSHSGSLQLMYEELQVL 339
301 SPLVPTREFCILRYCQQIEQGLWAIVSVSYDIPQFASQFQCHRLPSGCLIQDMPNGYSKV 360
SPLVPTREFCILRYCQQIEQGLWAIVSVSYDIPQFASQF+CHRLPSGCLIQDMPNGYSKV
340 SPLVPTREFCILRYCQQIEQGLWAIVSVSYDIPQFASQFRCHRLPSGCLIQDMPNGYSKV 399
361 IWVEHVEIEDKAPTHQLYRDLIHSGLAFGAERWLATLQRMCERVACQMVSGSSTRDLGGV 420
WVEHVEIEDK THQLYRDLIHSG+AFGAERWLATLQRMCERVACQMVSG+STRDLGGV
400 TWVEHVEIEDKTTTHQLYRDLIHSGMAFGAERWLATLQRMCERVACQMVSGNSTRDLGGV 459
421 IPSPEGKRSMMKLGQRMVSSFCSSISTSNSHRWSTLSGLHDVGVRITLHKNTDPGQPNGV 480
IPSPEGKRSMMKL QRMVSSFCSSISTSNSHRWSTLSGLHDVGVR+TLHK+TDPGQPNGV
460 IPSPEGKRSMMKLAQRMVSSFCSSISTSNSHRWSTLSGLHDVGVRVTLHKSTDPGQPNGV 519
481 VLSAATTFSLPVSPQNVFNFFKDEKTRPQWDVLSSGNAVQEVAHIANGSHPGNCISVLR- 539
VLSAATTFSLPVSPQNVF+FFKDE+TRPQWDVLSSGNAVQEVAHI NGSHPGNCISVLR
520 VLSAATTFSLPVSPQNVFSFFKDERTRPQWDVLSSGNAVQEVAHITNGSHPGNCISVLRV 579
540 -----------------AYNTSQNNMLILQESCMDSSGSLVVYCPVDLPAINIAMSGEDP 582
AYNTSQNNMLILQESC+DSSGSLVVYCPVDLPAINIAMSGEDP
580 RLSLFGSFSTFYSDCFTAYNTSQNNMLILQESCVDSSGSLVVYCPVDLPAINIAMSGEDP 639
583 SYIPLLPSGFTISPDGYPDQGDGASTSSNTQGRMARSSGSLITVAFQILVSSLPSARLNL 642
SYIPLLPSGF ISPDG PDQGDGASTSSNTQG AR SGSLITVAFQILVSSLPSA+LNL
640 SYIPLLPSGFAISPDGRPDQGDGASTSSNTQGSTARLSGSLITVAFQILVSSLPSAKLNL 699
643 ESVNTVNSLIGTTIQQIKAALSCPGS 668
ESVNTVN+LIGTT+QQIKAA++CP S
700 ESVNTVNNLIGTTVQQIKAAMNCPSS 725
PtrHox48 vs PtrHox55
4 CGGGGGGSNPNLSVLVQSQRGPCAASQPLEAFFLSGSSPSFLGSRSMMSFADVHQANGST 63
GG GGSN NLSVL+QSQRGPCAASQPLE+FFLSGSSPSFLGSRSMMSF DVHQANGST
1 MAGGTGGSNSNLSVLLQSQRGPCAASQPLESFFLSGSSPSFLGSRSMMSFEDVHQANGST 60
64 RPFFRPYDHEDNGDDDLDEYFHQPEKKRRLTVDQVQFLERSFEVENKLEPERKIQLAKDL 123
RPFFR +DHEDNGDDDLDEYFHQPEKKRRLTVDQVQFLE+SFE+ENKLEPERKIQLAKDL
61 RPFFRSFDHEDNGDDDLDEYFHQPEKKRRLTVDQVQFLEKSFELENKLEPERKIQLAKDL 120
124 GLQPRQVAIWFQNRRARWKTKQLEKDYEVLQSSYNGLKADYDNLFKEKEKLKAEVNLLTN 183
GLQPRQVAIWFQNRRARWKTKQLEKDY+VLQSSYN LKADYDNL KEKEKLKAEVNLLT+
121 GLQPRQVAIWFQNRRARWKTKQLEKDYDVLQSSYNSLKADYDNLLKEKEKLKAEVNLLTD 180
184 ELLLKEKEKGSSELSDKDALSQEPPKKAIADSASEGEVSKTSTVACQQEDISSAKSDMFD 243
+LLLKEKEKG SELSDKDALSQEPPK+AIADSASEGEVSK STVAC+QEDISSAKSD+FD
181 KLLLKEKEKGISELSDKDALSQEPPKRAIADSASEGEVSKISTVACKQEDISSAKSDIFD 240
244 SDSPHFADGVHSSLLEAGDSSHVFEPDQSDLSQDEEDNLSKSLLPPYVFPKLEDGDYSDP 303
SDSPH+ADGVHSSLLEAGDSS+VFEPDQSDLSQDEEDN SKSLLPPYVFPKLED DYSDP
241 SDSPHYADGVHSSLLEAGDSSYVFEPDQSDLSQDEEDNFSKSLLPPYVFPKLEDDDYSDP 300
304 PASFEDHAFWCWSY 317
PASFEDHAFW WSY
301 PASFEDHAFWSWSY 314
PtrHox49 vs PtrHox56
1 MDGRGDMGLFGEHFDPCLVGRIKEDGYESRSGSDNIEGASGEDQDVGDDQRPRKKYNRHT 60
MD GDMGL GEHFDP LVGR++EDGYESRSGSDNIEGASGEDQD GD QRPRKKYNRHT
1 MDSHGDMGLLGEHFDPSLVGRMREDGYESRSGSDNIEGASGEDQDAGDYQRPRKKYNRHT 60
61 ANQIQELESFFKECPHPDEKQRSELSRRLGLESKQIKFWFQNRRTQMKTQLERHENVILR 120
ANQIQELESFFKECPHPDEKQRSELSRRLGLESKQIKFWFQNRRTQMKTQLERHEN ILR
61 ANQIQELESFFKECPHPDEKQRSELSRRLGLESKQIKFWFQNRRTQMKTQLERHENAILR 120
121 QDNDKLRLENELLKQNMSDPICNNCGGPVVPGPVSDEQQQLRIENARLTDELGRVCALAN 180
Q+NDKLR ENELLKQNMSDPICNNCGGPVVP PVS EQQQLRIENARL DELGRVCALAN
121 QENDKLRAENELLKQNMSDPICNNCGGPVVPVPVSYEQQQLRIENARLKDELGRVCALAN 180
181 KFLGRPLTSSANPIPPFSTNSKLDLAVGINGYGNLGHTDNMLPMGLDNNRGIMMPLMKPI 240
KFLGRPLTSSA+P+PPF +N+K DLAVG NGYGNLGHTDN LPMGLDNN G+MMPLMKPI
181 KFLGRPLTSSASPVPPFGSNTKFDLAVGRNGYGNLGHTDNTLPMGLDNNGGVMMPLMKPI 240
241 GNAVGKEVPHDRSIFVDLALAAMDELIKMAQIESPIWIKSLDGGKEVLNHEEYTRTFPR- 299
GNAVG EVP DRS+FVDLALAAMDELIK+AQ+ESPIWIKSLDGGKEVLNHEEY RTFP
241 GNAVGNEVPFDRSMFVDLALAAMDELIKIAQVESPIWIKSLDGGKEVLNHEEYMRTFPPC 300
300 IGMKPSNFVTEATRVSGVVLVNISALVETLMDVNGWVEMFPSLIARAATTDIISSGMGGT 359
IGMKPSNFV EATR SGVVL N LVETLMDVNGWVEMFPSLIARAAT DI+SSGMGGT
301 IGMKPSNFVIEATRESGVVLANSLDLVETLMDVNGWVEMFPSLIARAATIDIVSSGMGGT 360
360 KSGALQMIHAEFQLISPFVPVRQVKFLRLCKQLTEGVWAVVDVSIDANQENLNAQAPVTC 419
KSGALQMIHAEFQ+ISPFVPVRQVKFLRLCKQL EGVWAV DVS+D NQENLNAQ PVTC
361 KSGALQMIHAEFQVISPFVPVRQVKFLRLCKQLAEGVWAVADVSVDGNQENLNAQTPVTC 420
420 KRLPSGCIIQDMNNGCSKVTWVEHSEYDESAVHQLYRPILSSGRGFGAQRWLAALQRYYE 479
+RLPSGCIIQDMNNGC KVTWVEHSEYDESAVH+LYR IL+SG GFGAQRW+AALQR+YE
421 RRLPSGCIIQDMNNGCCKVTWVEHSEYDESAVHRLYRHILNSGMGFGAQRWIAALQRHYE 480
480 GMAMIMSPSILGEDQTVINLGGKKSMLKLARRMVDNFCSGVCASSLHNWGNLVAGNVSED 539
MAM++SP+ILGEDQTVINLGGKKSMLKLARRMVD+FCSGVCAS+LHNWGNLV +VSED
481 CMAMLLSPTILGEDQTVINLGGKKSMLKLARRMVDSFCSGVCASTLHNWGNLVVESVSED 540
540 VRILTRKSINEPGEPDGIVLSAATSVWLPVSRQRLFDFLRDEQSRSHWDILSNGGMLQEI 599
VRILTRK INEPGEPDGIVLS +TSVWLPVS+QRLFDFLRDEQSRS WDILSNGG+LQE+
541 VRILTRKIINEPGEPDGIVLSVSTSVWLPVSQQRLFDFLRDEQSRSQWDILSNGGILQEM 600
600 IQIPKGQGQCNRVSLLRSTAVDADAGENNMLILQETRNDVSGSQVVYAPVDIQSMSVVTS 659
+QIPKGQG N VS+LRSTAVDA+A + NMLILQET NDVSGS VVYAPVD+QS+SVV +
601 VQIPKGQGHWNTVSVLRSTAVDANASD-NMLILQETWNDVSGSLVVYAPVDVQSVSVVMN 659
660 GGDSTYVALLPSGFVILPDNSFSNGEPSNSDGNPVKRDSDSNNGGGSFFTVGFQILASNL 719
GGDSTYVALLPSGFVILP NSFSNGEP+N +GNP KRD D N+GGGSF TVGFQILASNL
660 GGDSTYVALLPSGFVILPGNSFSNGEPNNCNGNPAKRDCDGNSGGGSFLTVGFQILASNL 719
720 PSAKLTVESVETIHNLISCTMQRIRTAFN 748
PSAKLTVESV+T+HNLISCTMQRI+TAFN
720 PSAKLTVESVKTVHNLISCTMQRIKTAFN 748
