# Supplementary material for: Genome-Wide Identification, Evolutionary Expansion, and Expression Profile of Homeodomain-Leucine Zipper Gene Family in Poplar (Populus trichocarpa)
Source: PLoS One. 2012 Feb 16;7(2):e31149. doi: 10.1371/journal.pone.0031149 (PMC3281058; doi:10.1371/journal.pone.0031149)
Supplement: Table S4 — Sequence logos for the conserved motifs of Populus HD-ZIP proteins. Conserved motifs and the sequence logos were generated using the MEME search tool. Numbers on the horizontal axis represent the sequence positions in the motifs and the vertical axis represents the information content measured in bits. Motif 1 and 2 represents the homeodomain (HD), motif 7 represents the Leucine-Zip domain (LZ), motif 3 represents the START domain, motif 13 and 19 represents MEKHLA, and motif 18 represents the CPSCE. (XLS) [file pone.0031149.s005.xls]

## Sheet: Sheet1
	Table S4. Sequence logos for the conserved motifs of Populus HD-ZIP proteins.
	No.	Legend	Width (aa)	Sites	LLR	E-value
	1	1	29	62	3810	2.7e-1216
	L[AS][RK][EQ]L[GN]L[EQR]P[RK]Q[VI][KAE][VFI]WFQNRR[AT][RQ][WT]K[TL][KQ]Q[ELT][ER]
	2	2	29	61	2877	5.6e-790
	[KR][KR][KY][LRH]R[LH][TS]K[ED]Q[VIS]QALEESF[KE]E[CHE][PN][KHT][LP][EDN]P[KE][QR][KR]
	3	3	173	7	3135	5.0e-679
	[AD][NA][NS]PAGLLSIAEETLA[EQ]FLSKATGTAV[ED]WVQM[PI]GMKPGPDSIGI[VF]A[IV]S[HQR][GNR]C[ST]GVAARACGLV[SG]LEPT[KR]VAEILKDRPSWFRDCR[ACN][LV][DE][VI][FL][NST][VA][FIL][PS][TA][GA][NS]GGTIEL[LI]Y[MS]Q[LIT]YAPTTLA[PA]ARDFW[TL]LRYT[ST][VT]LE[DN]GSLV[VI]CERSL[NST][NGS][ST][QGT][NAG]GP[ST][MAG][PA][PA][AT][QAS][HQS]FVRAEMLPSGYLIRPCEGG
	4	4	60	17	2174	5.3e-522
	[VI]LSA[AV][TS][ST][FV]WLPV[SP]P[QK][RN][VL]FDF[LF][RK]DEx[SRT]R[SN][EQ]WDILSNG[GN][PA][VL]QE[MIV]AHIA[NK]G[QRS][DH]PGNC[VI]S[LI]LRV
	5	5	113	8	2238	3.9e-478
	SIIHIVDH[MLV][DN]L[EDQ][PAV]WSVPEVLRPLYESS[KT][AILV][LV]AQK[TM]T[MI]AALR[HQY][LIV]RQ[IV][AS][QH]E[TA]S[GQ][EPS][NIV][VQ][TY][GN][WGL]GR[QR]PA[AV]LR[AT][FL]SQRL[SC][RK]GFN[DE]A[VIL]NGF[ANST]D[ED]GWS[LM][LIM][GEN][SN]DG[AGIM][DE]DV[TI][IV][LAV][VI]NS[ST][PK][NDT][KL][FIL][ML][GA][SNV][NQ]
	6	6	45	17	1528	1.0e-325
	[RV][IST]EA[ST]R[ED][ST][AG]VVIMN[SGH][IV][AN]LV[ED][MT][LF][ML]D[VAS]N[KQ]W[SV][ET][LM]FP[CGST][IL][VI][SA]RA[AK]T[ILV][DE]V[IL]
	7	7	21	63	1663	1.5e-331
	[DE][YCN]EKLK[AR][EC][NC]ExL[TK]EEN[RD]RLQK
	8	8	29	17	1224	2.2e-310
	CRR[LR]PSGC[LIV]IQ[DE]MPNG[YC]SKV[TI]WVEH[VA]E[VIY][DE]
	9	9	57	17	2050	2.6e-486
	NSS[QE][NS]NMLILQE[ST]CTD[SAQ][ST]GS[LM]V[VI]YAPVDIP[AS][MI][NQ][VI][VA][MLI][SN]G[GE]D[SP][SD]Y[VI][AP][LI]LPSGF[AV]I[LSV]PDG
	10	10	38	17	1415	1.5e-327
	[ST]G[MV][GA]G[NT][RY][NS]G[AS]LQ[LVM]M[YT][AE]E[FL][QH]V[LP][ST]PLVP[TV]RE[VF]YF[LV]R[YFL]C[KQ]Q
	11	11	33	16	1181	2.1e-263
	[VT]H[QN][LI]YR[PD]L[IV][SH]SG[ML][AG]FGA[EKQ]RW[ILV]ATLQRQCER[LV]A[SF]
	12	12	36	17	1200	1.4e-240
	[VT][IV][TIP][STN][PL]EG[RK][KR]S[MI][LM]KLA[QE]RM[VT]xSFC[AS][GS][VI][SCG]AS[TS]AHTWT[TK]
	13	13	50	8	1051	4.4e-229
	[AT][LS]PVF[TI]FANQAGLDMLETTLVALQDI[TM]L[DE]KI[FL]D[DE][AHNS]GRK[TAI]L[CY][ST]EF[PSA][KQ][IL]MQQ
	14	14	67	8	1302	2.1e-257
	ED[AMV][AFIL][MLV][PAS][RGQ]D[VIM][FHY]LLQ[LI]C[SC]G[VIM]DENAVG[AT]C[AS][EQ]L[IV]FAPID[AE][ST]F[APS]DDAP[LI][LI]PSGFR[IV]IPL[DE][SP][GK][TKM][DEK][AD][SP][SAQ][PE][NT][RL]T[LT]
	15	15	59	8	1156	4.6e-228
	[GN][GA][VI]LCAKASMLLQNVPPA[ILV]L[LV]RFLREHRSEWAD[NFY][GNS][IV]DAY[AS]AA[AC][LV]K[AV][GS][PS][YC][AS][LVY][PQ][GC][SAM]R[PAV][GM][NGR]F
	16	16	29	22	1155	6e-219
	[LV]LT[IV]AFQ[IF]L[VF][ES]S[HL]P[TQS]A[KN][LV][TA]L[EM][SA][VR][QE][TY]V[NR][SN][LV]
	17	17	31	17	1028	2.9e-193
	[AM][DE][KR]S[ML][IFM]V[ED]LA[LV][AS]AM[DE]EL[VI][RK][ML][AL]QA[NGD]EPLW[IM][KR]S
	18	18	41	13	951	9.3e-140
	P[AP][TA]TLTMCPSCER[VI]ATT[GS]TS[SA]S[SA][TA]T[TA][TS][TS][TA][TAP]x[PA]P[PT]T[TN]TTTT[PST]
	19	19	35	8	725	3.3e-145
	GF[AMT][CY]L[PQ][AG]GIC[LMV]S[ST]MGR[PN]VSYE[QR]AV[AS]WKVLN[EAD][ED]E[NS][AN]
	20	20	29	15	758	8.1e-97
	[LQ]LR[IQ]EN[EDA][KR][LI]R[ACL]EN[ME][RAS][IL]R[ED]A[LM][KS][NK][VPY][IS]CP[AN]CG
