# Supplementary material for: Genome-Wide Identification, Evolutionary Expansion, and Expression Profile of Homeodomain-Leucine Zipper Gene Family in Poplar (Populus trichocarpa)
Source: PLoS One. 2012 Feb 16;7(2):e31149. doi: 10.1371/journal.pone.0031149 (PMC3281058; doi:10.1371/journal.pone.0031149)
Supplement: Table S6 — A list of primer sequences of the 16 selected HD-ZIP genes for qRT-PCR analysis. (XLS) [file pone.0031149.s007.xls]

## Sheet: Sheet1
Table S6. Primer sequences of the selected HD-ZIP genes for RT-qPCR analysis.
Primer Name	Sequences (5'-3')
PtrHox5_2016F	CCGCAGCATTATATCTTCAGTTCAG
PtrHox5_2138R	ATCCAACGAGCAAGTGTCTGTG
PtrHox6_283F	AACACTCCTGTCCCTCGTAACC
PtrHox6_449R	GCACTGTTCGGTGGTGAAGATG
PtrHox7_719F	GCCTTGACATATTGAGTGTGATTCC
PtrHox7_804R	CAATGTTGTTGGTGCGTAAGTCTG
PtrHox11_62F	GCTTCCATGCCGAGCAAGAG
PtrHox11_172R	CTAATGTCAGAGATGGGAGCAAGAG
PtrHox14_372F	TGATTTGATGAAGAAGCCAGGAGAG
PtrHox14_482R	TCTGATTCACCCATAGTTGTGTCTG
PtrHox16_1419F	GCGAGAGCACAGGTCAGAATG
PtrHox16_1561R	CAATAGTGTGAGCCAGCGGAAG
PtrHox18_96F	GGTTCCATCTACTGCTGCTTCTTC
PtrHox18_283R	ACGATACACCTGCCTCCTCTTC
PtrHox23_1899F	AGTGTTGACTATTGCCTTCCAGTTC
PtrHox23_2098R	TCCAGTGAGCCAAGGTTAGAGC
PtrHox30_619F	AATCTTCGTCCTCGCCAAGTG
PtrHox30_731R	GTCAGTGTCTCGCAGCATCTC
PtrHox31_979F	CCTTGGAGTGTACCTGAAGTGTTG
PtrHox31_1056R	AGCCGCCATTGTTGTCTTCTG
PtrHox35_113F	AGCCTCAGATTAAGCCACTAATGAC
PtrHox35_227R	GCACCAATAGACTCCTCACAGC
PtrHox39_2368F	CGCAAGGCATTGTTTACAGACTTC
PtrHox39_2532R	GCAGTGGACAGTGTTCTCTTCAG
PtrHox44_2326F	ATTCTTGATGAAGCAGGTCGGAAG
PtrHox44_2502R	AGCCAGACAGTGGTTGGAATTATC
PtrHox52_437F	GTGAGGGCGAATCGGAGAATG
PtrHox52_528R	TCCTAATCCATGCTCTGGTTGTTC
PtrHox61_858F	TCCAAGTATGCCACCCACTCAG
PtrHox61_1056R	AGCCGCCATTGTTGTCTTCTG
PtrHox63_525F	CAACTCTAAACCATTGTCACTACC
PtrHox63_574R	ACAAAGGAAATAACCGAGGCTTAG
PtrPP2a_F	TTCCTGATGTGCGACTGAAC
PtrPP2a_R	CTCCAATGCCTATCCTCTGC
PtrUKN1_F	GCGGAAAGAAAAACTGCAAG
PtrUKN1_R	TGACAGCACAGCCCAATAAG
PtrUBQ_F	GTTGATTTTTGCTGGGAAGC
PtrUBQ_R	GATCTTGGCCTTCACGTTGT
